# Supplementary material for: Exploiting the Transcriptome of Euphrates Poplar, Populus euphratica (Salicaceae) to Develop and Characterize New EST-SSR Markers and Construct an EST-SSR Database
Source: PLoS One. 2013 Apr 11;8(4):e61337. doi: 10.1371/journal.pone.0061337 (PMC3623821; doi:10.1371/journal.pone.0061337)
Supplement: Table S1 — Occurrence of 4202 SSRs identified in a set of 94,090 non-redundant Populus euphratica ESTs. (XLS) [file pone.0061337.s004.xls]

## Sheet: Sheet1
Definement of microsatellites (unit size / minimum number of repeats):
(2/10) (3/6) (4/5) (5/4) (6/3)
Maximal number of bases interrupting 2 SSRs in a compound microsatellite: 100
RESULTS OF MICROSATELLITE SEARCH
================================
Total number of sequences examined: 94090
Total size of examined sequences (bp): 62650653
Total number of identified SSRs: 4202
Number of SSR containing sequences: 3839
Number of sequences containing more than 1 SSR: 311
Number of SSRs present in compound formation: 175
Distribution to different repeat type classes
---------------------------------------------
Unit size	Number of SSRs
2	785
3	1573
4	178
5	264
6	1402
Frequency of classified repeat types (considering sequence complementary)
-------------------------------------------------------------------------
Repeats	3	4	5	6	7	8	9	10	11	12	13	14	15	16	17	18	19	20	21	22	23	24	25	26	27	28	29	30	31	32	33	34	35	36	37	38	39	40	41	42	43	44	total
AC/GT	-	-	-	-	-	-	-	23	38	21	14	8	3	1																													108
AG/CT	-	-	-	-	-	-	-	161	131	152	92	32	4	9	2	2	4		1	2											1				1							2	596
AT/AT	-	-	-	-	-	-	-	19	21	14	17	2	2	1	1			1	2	1																							81
AAC/GTT	-	-	-	66	20	9	5	1		3																																	104
AAG/CTT	-	-	-	189	113	66	26	13	6	1		1		1																													416
AAT/ATT	-	-	-	68	26	25	11	3		2																																	135
ACC/GGT	-	-	-	121	43	30	11	1	1	1																																	208
ACG/CGT	-	-	-	35	8	6		1		1																																	51
ACT/AGT	-	-	-	1	1	1																																					3
AGC/CTG	-	-	-	129	51	20	7	2	3																																		212
AGG/CCT	-	-	-	138	78	41	17	3	1										1																								279
ATC/ATG	-	-	-	71	41	14	14		1																																		141
CCG/CGG	-	-	-	20	3		1																																				24
AAAC/GTTT	-	-	5	2	1																																						8
AAAG/CTTT	-	-	33	16	4	3																																					56
AAAT/ATTT	-	-	27	5	1																																						33
AAGG/CCTT	-	-	5	1	1																																						7
AATC/ATTG	-	-	3	2																																							5
AATG/ATTC	-	-	3		1																																						4
AATT/AATT	-	-	1																																								1
ACAG/CTGT	-	-	2	4																																							6
ACAT/ATGT	-	-	4	2	2			1																																			9
ACCT/AGGT	-	-	1																																								1
ACTC/AGTG	-	-	1																																								1
AGAT/ATCT	-	-	4	4	3																																						11
AGCC/CTGG	-	-		1																																							1
AGCT/AGCT	-	-	4																																								4
AGGC/CCTG	-	-	2																																								2
AGGG/CCCT	-	-	17	4																																							21
ATCC/ATGG	-	-	2	2	1																																						5
ATCG/ATCG	-	-	1																																								1
ATGC/ATGC	-	-	1	1																																							2
AAAAC/GTTTT	-	7		1																																							8
AAAAG/CTTTT	-	57	8																																								65
AAAAT/ATTTT	-	24	4																																								28
AAACC/GGTTT	-	2	1																																								3
AAACT/AGTTT	-	1																																									1
AAAGC/CTTTG	-	4	1																																								5
AAAGG/CCTTT	-	2	1	2																																							5
AAATC/ATTTG	-	5																																									5
AAATG/ATTTC	-	1																																									1
AAATT/AATTT	-	1	1																																								2
AACAC/GTGTT	-	3	2																																								5
AACAG/CTGTT	-	1																																									1
AACAT/ATGTT	-	1																																									1
AACCC/GGGTT	-	1	1																																								2
AACCG/CGGTT	-	1																																									1
AACGG/CCGTT	-	1																																									1
AACTC/AGTTG	-	1																																									1
AACTG/AGTTC	-	2																																									2
AAGAG/CTCTT	-	16	2	1																																							19
AAGAT/ATCTT	-	1																																									1
AAGCC/CTTGG	-	2																																									2
AAGGC/CCTTG	-		1																																								1
AAGGG/CCCTT	-	7	1																																								8
AAGGT/ACCTT	-	1																																									1
AAGTG/ACTTC	-	2																																									2
AATAC/ATTGT	-	2		1																																							3
AATAT/ATATT	-	1																																									1
AATCC/ATTGG	-	2	1																																								3
AATCG/ATTCG	-	3																																									3
AATCT/AGATT	-			1																																							1
AATGC/ATTGC	-	1																																									1
AATGT/ACATT	-	2																																									2
AATTC/AATTG	-	8	1																																								9
ACACC/GGTGT	-	3	1	1																																							5
ACAGC/CTGTG	-	3	1																																								4
ACAGG/CCTGT	-	1																																									1
ACATC/ATGTG	-	3	1																																								4
ACATG/ATGTC	-			1																																							1
ACCCC/GGGGT	-	2																																									2
ACCCG/CGGGT	-	1																																									1
ACCTC/AGGTG	-	5																																									5
ACTCT/AGAGT	-	1																																									1
AGAGC/CTCTG	-	3	1																																								4
AGAGG/CCTCT	-	17	7	1																																							25
AGATC/ATCTG	-	5	1																																								6
AGATG/ATCTC	-	3																																									3
AGCAT/ATGCT	-	1																																									1
AGCCG/CGGCT	-		1																																								1
AGGCC/CCTGG	-	1																																									1
AGGGC/CCCTG	-	1																																									1
AGGGG/CCCCT	-	2																																									2
ATATC/ATATG	-	1																																									1
ATCCC/ATGGG	-	1																																									1
AAAAAC/GTTTTT	23	2	1																																								26
AAAAAG/CTTTTT	72	12	5																																								89
AAAAAT/ATTTTT	63	11																																									74
AAAACC/GGTTTT	6	2																																									8
AAAACG/CGTTTT	1		1																																								2
AAAACT/AGTTTT	4																																										4
AAAAGC/CTTTTG	6																																										6
AAAAGG/CCTTTT	15	1	2																																								18
AAAATC/ATTTTG	7																																										7
AAAATG/ATTTTC	4																																										4
AAAATT/AATTTT	6																																										6
AAACAC/GTGTTT	5	3	1																																								9
AAACAG/CTGTTT	10	2	1																																								13
AAACAT/ATGTTT	1																																										1
AAACCC/GGGTTT	11	2																																									13
AAACCG/CGGTTT	1																																										1
AAACCT/AGGTTT	2																																										2
AAACTG/AGTTTC	7	1																																									8
AAAGAC/CTTTGT	2																																										2
AAAGAG/CTCTTT	13	1	1																																								15
AAAGAT/ATCTTT	1	2																																									3
AAAGCC/CTTTGG	1	2																																									3
AAAGGC/CCTTTG			1																																								1
AAAGGG/CCCTTT	3		2																																								5
AAAGGT/ACCTTT	1																																										1
AAATAC/ATTTGT	1																																										1
AAATAG/ATTTCT	3																																										3
AAATAT/ATATTT		1																																									1
AAATCC/ATTTGG	4	3																																									7
AAATCG/ATTTCG	1		1																																								2
AAATGC/ATTTGC	3																																										3
AAATGG/ATTTCC	6	1																																									7
AAATTC/AATTTG	1																																										1
AAATTG/AATTTC	3																																										3
AACAAG/CTTGTT	8	1	1																																								10
AACAAT/ATTGTT	2																																										2
AACACC/GGTGTT	2	6	2																																								10
AACAGC/CTGTTG	38	10			1																																						49
AACAGG/CCTGTT	2																																										2
AACATC/ATGTTG	7	1																																									8
AACATG/ATGTTC	1	2																																									3
AACCAC/GGTTGT	13	1	1																																								15
AACCAG/CTGGTT	10	1																																									11
AACCCC/GGGGTT	4	2																																									6
AACCCG/CGGGTT	2	1																																									3
AACCCT/AGGGTT	11	2	1																																								14
AACCGC/CGGTTG	4		2																																								6
AACCGG/CCGGTT	2																																										2
AACCTC/AGGTTG	2			1																																							3
AACCTG/AGGTTC	1																																										1
AACGAC/CGTTGT	2	1																																									3
AACGCC/CGTTGG	3	1																																									4
AACGGG/CCCGTT	1																																										1
AACTCC/AGTTGG	3																																										3
AACTCG/AGTTCG	3																																										3
AACTGC/AGTTGC	1																																										1
AACTGG/AGTTCC	2	1																																									3
AACTGT/ACAGTT		1																																									1
AACTTC/AAGTTG	3		2																																								5
AACTTG/AAGTTC	1	1																																									2
AAGACG/CGTCTT	13	1		1																																							15
AAGAGC/CTCTTG	7	4																																									11
AAGAGG/CCTCTT	21	7		1																																							29
AAGATC/ATCTTG	2	1																																									3
AAGATG/ATCTTC	14	7		1																																							22
AAGCAC/CTTGTG	1	2																																									3
AAGCAG/CTGCTT	18	2																																									20
AAGCCG/CGGCTT	3	1																																									4
AAGCCT/AGGCTT	1																																										1
AAGCGG/CCGCTT	3	1																																									4
AAGCTC/AGCTTG	2																																										2
AAGCTG/AGCTTC	4	1																																									5
AAGGAC/CCTTGT	3																																										3
AAGGAG/CCTTCT	15	9	1	1																																							26
AAGGCC/CCTTGG	1																																										1
AAGGCG/CCTTCG	1	1																																									2
AAGGGC/CCCTTG	7		1						1																																		9
AAGGGG/CCCCTT	12	1																																									13
AAGGTC/ACCTTG	1		1																																								2
AAGGTG/ACCTTC	4	1																																									5
AAGTAC/ACTTGT	1																																										1
AAGTAG/ACTTCT	2																																										2
AAGTCC/ACTTGG	2	1																																									3
AAGTCG/ACTTCG	1																																										1
AAGTGC/ACTTGC	2																																										2
AAGTGG/ACTTCC	6	2																																									8
AATACC/ATTGGT	1																																										1
AATACT/AGTATT	1																																										1
AATAGC/ATTGCT	1																																										1
AATAGT/ACTATT	1																																										1
AATATG/ATATTC	3																																										3
AATCAC/ATTGTG	3	1																																									4
AATCAG/ATTCTG	5	1																																									6
AATCAT/ATGATT	1																																										1
AATCCG/ATTCGG	3																																										3
AATCGT/ACGATT		1																																									1
AATCTC/AGATTG	2																																										2
AATCTG/AGATTC	2	1																																									3
AATGAG/ATTCTC	1	2																																									3
AATGAT/ATCATT	4																																										4
AATGCC/ATTGGC	1																																										1
AATGGC/ATTGCC	3	3																																									6
AATGGG/ATTCCC	2																																										2
AATGGT/ACCATT	1	3																																									4
AATGTC/ACATTG	1	1																																									2
AATGTG/ACATTC	1																																										1
AATTCC/AATTGG	3	1																																									4
AATTCG/AATTCG	1																																										1
ACACAT/ATGTGT	1																																										1
ACACCC/GGGTGT		3																																									3
ACACCG/CGGTGT	2																																										2
ACACGC/CGTGTG	3	2																																									5
ACACGG/CCGTGT	1																																										1
ACACTC/AGTGTG	2																																										2
ACAGAG/CTCTGT	11																																										11
ACAGAT/ATCTGT	1																																										1
ACAGCC/CTGTGG	5	3																																									8
ACAGCG/CGCTGT	1																																										1
ACAGCT/AGCTGT	4																																										4
ACAGGC/CCTGTG	1	2	1																																								4
ACAGGG/CCCTGT	3	3																																									6
ACAGGT/ACCTGT	2	1																																									3
ACAGTC/ACTGTG	1																																										1
ACAGTG/ACTGTC	1																																										1
ACATAT/ATATGT	2		1							1																																	4
ACATCC/ATGTGG	1																																										1
ACATCT/AGATGT		1																																									1
ACATGC/ATGTGC	2																																										2
ACATGG/ATGTCC	1																																										1
ACATGT/ACATGT	1																																										1
ACCACT/AGTGGT	5	1																																									6
ACCAGC/CTGGTG	16	6			1																																						23
ACCAGG/CCTGGT	1																																										1
ACCAGT/ACTGGT	1																																										1
ACCATC/ATGGTG	15	8	2																																								25
ACCATG/ATGGTC	3	2																																									5
ACCCAG/CTGGGT	2																																										2
ACCCAT/ATGGGT	1																																										1
ACCCCC/GGGGGT	10																																										10
ACCCCG/CGGGGT	2																																										2
ACCCGC/CGGGTG	2																																										2
ACCCTC/AGGGTG	1	4																																									5
ACCCTG/AGGGTC	1																																										1
ACCGAG/CGGTCT		1																																									1
ACCGAT/ATCGGT	2																																										2
ACCGCC/CGGTGG	17	8	1																																								26
ACCGCT/AGCGGT	4																																										4
ACCGGC/CCGGTG	3	1																																									4
ACCGGG/CCCGGT	1																																										1
ACCGTC/ACGGTG	2	2																																									4
ACCGTG/ACGGTC	1																																										1
ACCTCC/AGGTGG	38	19	2																																								59
ACCTCG/AGGTCG	1	2																																									3
ACCTCT/AGAGGT		2																																									2
ACCTGC/AGGTGC	2																																										2
ACGACT/AGTCGT	1																																										1
ACGAGC/CGTGCT	1																																										1
ACGAGG/CCTCGT	3		1																																								4
ACGATG/ATCGTC	17	3																																									20
ACGCCG/CGGCGT	1																																										1
ACGGAG/CCGTCT	5																																										5
ACGGCG/CCGTCG	1																																										1
ACGGGC/CCCGTG		1																																									1
ACTATC/AGTGAT	2																																										2
ACTCAG/AGTCTG	2																																										2
ACTCCC/AGTGGG	2																																										2
ACTCCG/AGTCGG	1	1																																									2
ACTCGC/AGTGCG	1																																										1
ACTCTC/AGAGTG	2	1																																									3
ACTGAG/AGTCTC	2																																										2
ACTGAT/AGTATC	2																																										2
ACTGCC/AGTGGC	4	3																																									7
ACTGCG/AGTCGC	2	2																																									4
ACTGCT/AGCAGT	8																																										8
ACTGGC/AGTGCC	2																																										2
ACTGGG/AGTCCC	2																																										2
AGAGAT/ATCTCT	5	1	2																																								8
AGAGCC/CTCTGG	2	2																																									4
AGAGCG/CGCTCT	8																																										8
AGAGCT/AGCTCT	1																																										1
AGAGGC/CCTCTG	8	4	1																																								13
AGAGGG/CCCTCT	37	17	2		1																																						57
AGATAT/ATATCT	2																																										2
AGATCC/ATCTGG	2																																										2
AGATCG/ATCTCG	1	1																																									2
AGATGC/ATCTGC	5		2																																								7
AGATGG/ATCTCC	9	4	2	1																																							16
AGCAGG/CCTGCT	11	5																																									16
AGCATC/ATGCTG	7																																										7
AGCATG/ATGCTC	2																																										2
AGCCAT/ATGGCT	5																																										5
AGCCCC/CTGGGG	3	2																																									5
AGCCCG/CGGGCT	3																																										3
AGCCGC/CGGCTG	1	1																																									2
AGCCGG/CCGGCT	6	1																																									7
AGCCTC/AGGCTG	6																																										6
AGCCTG/AGGCTC	1																																										1
AGCGAT/ATCGCT	2																																										2
AGCGCC/CGCTGG	1																																										1
AGCGGC/CCGCTG	7	1																																									8
AGCGGG/CCCGCT	1																																										1
AGCTCC/AGCTGG	7	1																																									8
AGCTGC/AGCTGC	6																																										6
AGGATC/ATCCTG	2																																										2
AGGATG/ATCCTC	18	2																																									20
AGGCCC/CCTGGG	1																																										1
AGGCCG/CCTCGG	2																																										2
AGGCCT/AGGCCT	1																																										1
AGGCGG/CCGCCT	8	1																																									9
AGGGAT/ATCCCT	1																																										1
AGGGGC/CCCCTG	8																																										8
AGGGGG/CCCCCT	14	1																																									15
ATATCC/ATATGG	3																																										3
ATATGC/ATATGC	2																																										2
ATCATG/ATCATG	4																																										4
ATCCCC/ATGGGG	5																																										5
ATCCCG/ATCGGG	5																																										5
ATCCGC/ATGCGG	1																																										1
ATCCGG/ATCCGG	1																																										1
ATCGCC/ATGGCG	3	1																																									4
ATCGGC/ATGCCG	4																																										4
ATGCCC/ATGGGC			1																																								1
ATGGCC/ATGGCC	5	1																																									6
CCCCCG/CGGGGG	5																																										5
