# Supplementary material for: Exploiting the Transcriptome of Euphrates Poplar, Populus euphratica (Salicaceae) to Develop and Characterize New EST-SSR Markers and Construct an EST-SSR Database
Source: PLoS One. 2013 Apr 11;8(4):e61337. doi: 10.1371/journal.pone.0061337 (PMC3623821; doi:10.1371/journal.pone.0061337)
Supplement: Table S3 — Primer information for all the 3,069 EST-SSRs. (XLS) [file pone.0061337.s006.xls]

ID	SSR nr.	SSR type	SSR	size	start	end	FORWARD PRIMER1 (5'-3')	Tm(�C)	size	REVERSE PRIMER1 (5'-3')	Tm(�C)	size	PRODUCT1 size (bp)	start (bp)	end (bp)	FORWARD PRIMER2 (5'-3')	Tm(�C)	size	REVERSE PRIMER2 (5'-3')	Tm(�C)	size	PRODUCT2 size (bp)	start (bp)	end (bp)	FORWARD PRIMER3 (5'-3')	Tm(�C)	size	REVERSE PRIMER3 (5'-3')	Tm(�C)	size	PRODUCT3 size (bp)	start (bp)	end (bp)
Unigene66814	1	p4	(CCCT)5	20	63	82	AAAAACCTCCAATACTTGAAAATAAG	57.623	26	CACTCCCTAATCTCCCACCA	59.92	20	231	10	240	AAAAACCTCCAATACTTGAAAATAAG	57.623	26	ATCTCCCACCACCAACAATC	59.636	20	222	10	231	AAAAACCTCCAATACTTGAAAATAAGT	58.309	27	CACTCCCTAATCTCCCACCA	59.92	20	231	10	240
Unigene48751	1	p6	(CCCCCG)3	18	239	256	AAAAACCTCCCAGTGCATCA	60.495	20	GGGATGGAGAGAACAAATGC	59.488	20	267	25	291	AAAAACCTCCCAGTGCATCA	60.495	20	GATGGAGAGAACAAATGCAGC	59.835	21	265	25	289	AAAAACCTCCCAGTGCATCA	60.495	20	GGATGGAGAGAACAAATGCAG	59.685	21	266	25	290
gi_50060080	1	p3	(CAT)6	18	73	90	AAAAACTCAATCCCCACCAC	58.741	20	CAGCCACTCCAGCAATAACA	59.864	20	362	50	411	AAAAACTCAATCCCCACCAC	58.741	20	ACAACCAGTTCAGGCACTCC	60.159	20	345	50	394	AAAAACTCAATCCCCACCAC	58.741	20	GTGGGGGTTTTGGAAGAGAT	60.169	20	170	50	219
Unigene17807	1	p3	(CAG)7	21	117	137	AAAAAGAAAGAAAAGCCGGG	59.711	20	CTCAGCTTGACCCAGGAAAG	59.982	20	311	22	332	AAAAAGAAAGAAAAGCCGGG	59.711	20	CTTAAAGCCAGTTCCTCCCC	60.068	20	382	22	403	AAAAAGAAAGAAAAGCCGGG	59.711	20	CCTTAAAGCCAGTTCCTCCC	60.068	20	383	22	404
Unigene21880	1	p4	(GAAA)5	20	30	49	AAAAAGCTAGTTTGAGAGGTTGAA	57.936	24	ACAGCTTTGAGCACCTTCGT	60.058	20	136	0	135	AAAAAGCTAGTTTGAGAGGTTGAA	57.936	24	TGTTCCCTTTCCTTGGTCAG	60.081	20	188	0	187	AAAAAGCTAGTTTGAGAGGTTGAA	57.936	24	ATATGGGTCTGCGTCTCCTG	60.096	20	218	0	217
Unigene33656	1	p6	(ACCGGC)3	18	44	61	AAAAAGGGTGTTTAGGAGTGG	57.282	21	AAAGCAGTGATGGTTTTGCC	60.118	20	261	0	260	AAAAAGGGTGTTTAGGAGTGG	57.282	21	TACCCCTTTAAATTGCGGTG	59.826	20	202	0	201	AAAAAGGGTGTTTAGGAGTGG	57.282	21	AACACCAAACGCAGGCTAGT	59.803	20	128	0	127
Unigene56293	1	p6	(GAAAAA)3	18	58	75	AAAACACAAAAACATTCATTTCAA	57.731	24	TCGGCCTAGGAAATCTGTGT	59.694	20	203	22	224	AAAACACAAAAACATTCATTTCAA	57.731	24	TTCCTTTTTGTTCTCGCCAT	59.685	20	334	22	355	AAAACACAAAAACATTCATTTCAA	57.731	24	ATGATGAATCGGCCTAGGAA	59.486	20	211	22	232
Unigene90796	1	p3	(TCC)6	18	53	70	AAAACACCGCTCATCACTCC	60.119	20	TCGGAACGTTGGGATAAAAG	59.931	20	331	10	340	AAAACACCGCTCATCACTCC	60.119	20	TCGTCTTCTTGTTGGGGTTC	60.088	20	166	10	175	AAAACACCGCTCATCACTCC	60.119	20	TTGAGGGTGGTTTCGTCTTC	60.088	20	178	10	187
Unigene65191	1	p3	(AAC)6	18	909	926	AAAACCCGTTGTGCAACTTC	60.015	20	TGGTTCATGCCAAGTTTTCA	60.088	20	337	614	950	CCAGGATTTTGGCATCTTGT	59.933	20	TGGTTCATGCCAAGTTTTCA	60.088	20	146	805	950	ACTTGCAGAGGAGAAAAGCG	59.757	20	TGGTTCATGCCAAGTTTTCA	60.088	20	179	772	950
Unigene12017	1	p3	(TCT)8	24	234	257	AAAACCTCCTTTCGTGGCTT	60.11	20	TGGATTTCCTTGGTTTCTGC	60.051	20	184	101	284	AAAAACCTCCTTTCGTGGCT	60.11	20	TGGATTTCCTTGGTTTCTGC	60.051	20	185	100	284	TTGTCCGTCCTCAAAACACA	60.128	20	TGGATTTCCTTGGTTTCTGC	60.051	20	140	145	284
Unigene13444	1	p3	(GAG)7	21	827	847	AAAACGCCTTGATGTTGTCC	59.978	20	ACGAATACCAAACAAAGCCG	59.996	20	336	548	883	CTGTTCGATGTGTCTGCGTT	59.905	20	ACGAATACCAAACAAAGCCG	59.996	20	154	730	883	AAAACGCCTTGATGTTGTCC	59.978	20	CTCTCTCATCTCGCCTCCAC	60.096	20	374	548	921
Unigene8774	1	p5	(GAAGG)4	20	40	59	AAAACGGTACGCTCCACTTG	60.168	20	GGGACTTGAAACCTGTTGGA	59.943	20	277	1	277	AAAACGGTACGCTCCACTTG	60.168	20	ACCATAAAACGTCCTGCTGC	60.14	20	116	1	116	AAAACGGTACGCTCCACTTG	60.168	20	CGTGGACCATAAAACGTCCT	59.853	20	121	1	121
Unigene48645	1	p6	(AAGAGC)3	18	177	194	AAAACGGTTACGACGACGAC	60.037	20	ATAGCAGCACCAAAAGCACC	60.278	20	273	9	281	AAAACGGTTACGACGACGAC	60.037	20	CCTTGCAAGCCTGATCTTCT	59.574	20	334	9	342	AAAACGGTTACGACGACGAC	60.037	20	TGCTGAATTCTCGCAATCAA	60.488	20	396	9	404
Unigene68368	1	p6	(AAGAGC)3	18	403	420	AAAACGGTTACGACGACGAC	60.037	20	ATAGCAGCACCAAAAGCACC	60.278	20	283	225	507	GCTGGAGATTCCGGTTGTTA	60.074	20	ATAGCAGCACCAAAAGCACC	60.278	20	218	290	507	AAAACGGTTACGACGACGAC	60.037	20	CCTTGCAAGCCTGATCTTCT	59.574	20	344	225	568
gi_50069604	1	p2	(TG)11	22	293	314	AAAACGTTGTGAATCTCCCG	59.971	20	TGTCACCATGTACTGGGAGG	59.388	20	201	182	382	CAAATCCAGGACCGAAGAAA	60.044	20	TGTCACCATGTACTGGGAGG	59.388	20	226	157	382	GATCTCCATGCGGTGCTAAT	60.066	20	TGTCACCATGTACTGGGAGG	59.388	20	268	115	382
Unigene37933	1	p3	(CAG)7	21	836	856	AAAACTGAACTCCACACGGG	60.005	20	TCCTCGTCTCCAATTTTCCA	60.572	20	351	530	880	TGATCTGCTGTATCGCTTGG	59.972	20	TCCTCGTCTCCAATTTTCCA	60.572	20	187	694	880	TGAAGAAAAATGGGGTTCCA	60.28	20	TCCTCGTCTCCAATTTTCCA	60.572	20	209	672	880
Unigene7121	1	p2	(AT)10	20	1257	1276	AAAAGAACGGGCCGTAAGAT	59.966	20	CATACTGGCGGGATCAGACT	60.096	20	179	1125	1303	AAAAGAACGGGCCGTAAGAT	59.966	20	TCAAACTGCCTTGGTGACAA	60.278	20	244	1125	1368	CAAGAGCGTGCAGCATAAAG	59.776	20	CATACTGGCGGGATCAGACT	60.096	20	345	959	1303
Unigene18361	1	p2	(CT)14	28	1251	1278	AAAAGAAGCGTAAGCGTCCA	60.018	20	CCGCTACTGCTAGTCCCACT	59.52	20	378	1026	1403	CAGCAACAAATCCAATCCCT	59.933	20	CCGCTACTGCTAGTCCCACT	59.52	20	355	1049	1403	AGCAACAAATCCAATCCCTG	59.933	20	CCGCTACTGCTAGTCCCACT	59.52	20	354	1050	1403
Unigene3387	1	p6	(AATCAC)3	18	350	367	AAAAGATCGGAAAGCGGACT	60.208	20	TTTCCTCACCCCACTTCAAC	59.943	20	146	302	447	AAAAGATCGGAAAGCGGACT	60.208	20	GTTTTCCTCACCCCACTTCA	59.943	20	148	302	449	AAAAGATCGGAAAGCGGACT	60.208	20	TGTTTTCCTCACCCCACTTC	59.943	20	149	302	450
Unigene1825	1	p6	(TGGAAG)3	18	1412	1429	AAAAGATGCAATGGTTTGCC	59.945	20	AGTTTTGCTGAAAGGCCTCA	59.993	20	143	1316	1458	ACATGTCCTGGTCTCGGAAG	60.112	20	AGTTTTGCTGAAAGGCCTCA	59.993	20	167	1292	1458	GTGAGAGGGCTAAGGACACG	59.867	20	AGTTTTGCTGAAAGGCCTCA	59.993	20	284	1175	1458
Unigene50206	1	p2	(GA)21	42	104	145	AAAAGCAACTCTGGGCAAAA	59.861	20	GCAAGGAATTCCACAGATGAA	60.066	21	355	48	402	AAAAGCAACTCTGGGCAAAA	59.861	20	GCTGCAGGTTTGATCCATGT	61.078	20	303	48	350	AAAAGCAACTCTGGGCAAAA	59.861	20	CCACAGATGAAAACCACACC	58.827	20	345	48	392
Unigene4530	1	p6	(ACCTCC)4	24	267	290	AAAAGCACCTGCAAGAGGAA	59.993	20	CCGGGTAGTGCTGACTTGTT	60.171	20	199	210	408	GAAAGGAAACCCAGCATCAA	60.051	20	CCGGGTAGTGCTGACTTGTT	60.171	20	284	125	408	AAGCACCTGCAAGAGGAAGA	60.134	20	CCGGGTAGTGCTGACTTGTT	60.171	20	197	212	408
Unigene16191	1	p3	(AAC)7	21	339	359	AAAAGCCAAGGAGAAGGAGC	59.962	20	AGCCATTTGAGAGGAAAGCA	59.955	20	220	279	498	AAAAGCCAAGGAGAAGGAGC	59.962	20	GCCATTTGAGAGGAAAGCAG	59.955	20	219	279	497	AAAAGCCAAGGAGAAGGAGC	59.962	20	CCATTTGAGAGGAAAGCAGC	59.955	20	218	279	496
Unigene36372	1	p3	(CCT)7	21	101	121	AAAAGGAAAGAGGAAACGGC	59.704	20	GGGGAGAGAGAGAGAGCGTT	60.096	20	184	23	206	AAAAGGAAAGAGGAAACGGC	59.704	20	GGGGAGAGAGAGAGAGCGTT	60.096	20	280	23	302	AAAAGGAAAGAGGAAACGGC	59.704	20	TAGTTTTTGCGTTGGGAAGG	60.103	20	307	23	329
Unigene58787	2	p6	(CGGTGG)3	18	350	367	AAAAGGCAACCAATCAGGTG	59.971	20	AAATCACCACCGTTACCAGC	59.859	20	213	186	398	TCACCTTCACATCGATTCCA	60.048	20	AAATCACCACCGTTACCAGC	59.859	20	379	20	398	AAAAGGCAACCAATCAGGTG	59.971	20	AATCCGTATTCCACCACTGC	59.82	20	254	186	439
Unigene59638	1	p3	(CCT)6	18	188	205	AAAAGGGAGGAGGATACGGA	59.897	20	GAATGGGTAGAGGCAGAGGA	59.239	20	171	59	229	GGGAGGAGGATACGGAGTTC	59.896	20	GAATGGGTAGAGGCAGAGGA	59.239	20	167	63	229	GCTGCATCAATGATCGAAAA	59.775	20	GAATGGGTAGAGGCAGAGGA	59.239	20	194	36	229
gi_50063817	1	p6	(CAGCAA)4	24	155	178	AAAAGTCCCTCACCGTCCTT	59.972	20	CTTGAAGGTGGAGAGTTCGG	59.837	20	258	9	266	TCAGACGACCCCTCTGTTTC	60.238	20	CTTGAAGGTGGAGAGTTCGG	59.837	20	140	127	266	AAAAGTCCCTCACCGTCCTT	59.972	20	GAGAGTTCGGCCTGTTTTCA	60.375	20	248	9	256
Unigene6392	1	p6	(GACCTC)4	24	438	461	AAAATCAGGACCACTCGTCG	60.111	20	CAGGCCTGACTCCAGATCAT	60.223	20	361	124	484	GTAACAAACCCAAACCCACG	60.125	20	CAGGCCTGACTCCAGATCAT	60.223	20	231	254	484	TGACACGACCCTCAAGAACA	60.285	20	CAGGCCTGACTCCAGATCAT	60.223	20	302	183	484
Unigene19429	1	p6	(GTGAGT)3	18	1561	1578	AAAATCCTGGTGAGTCCACG	59.966	20	CCCTCTCTTCTCCCCTCCTA	59.766	20	201	1493	1693	CTTGCATCGTTTCTGTGGAA	59.84	20	CCCTCTCTTCTCCCCTCCTA	59.766	20	167	1527	1693	TTGAGGCTTCAAAATCCTGG	60.184	20	CCCTCTCTTCTCCCCTCCTA	59.766	20	211	1483	1693
Unigene86290	1	p6	(GTGAGT)3	18	515	532	AAAATCCTGGTGAGTCCACG	59.966	20	CCCTCTCTTCTCCCCTCCTA	59.766	20	201	447	647	CTTGCATCGTTTCTGTGGAA	59.84	20	CCCTCTCTTCTCCCCTCCTA	59.766	20	167	481	647	TTGAGGCTTCAAAATCCTGG	60.184	20	CCCTCTCTTCTCCCCTCCTA	59.766	20	211	437	647
gi_50072314	1	p3	(TCT)6	18	99	116	AAAATGACACCTCCCCCTTC	60.169	20	TACCATTAGATGCGTGTGGG	59.42	20	154	34	187	TCCCCCTTCCTGTCTTTTTC	60.414	20	TACCATTAGATGCGTGTGGG	59.42	20	143	45	187	CCCCCTTCCTGTCTTTTTCT	59.548	20	TACCATTAGATGCGTGTGGG	59.42	20	142	46	187
gi_50060055	1	p3	(AGA)6	18	88	105	AAACAAGCCATCAAAAACCG	59.975	20	CAACGACGCATTCTCTTTCA	59.988	20	355	58	412	AAACAAGCCATCAAAAACCG	59.975	20	CGACGCATTCTCTTTCAACA	59.988	20	352	58	409	AAACAAGCCATCAAAAACCG	59.975	20	AATGGATCAGACGGCAAGAC	60.081	20	123	58	180
Unigene20748	1	p6	(TGAGGT)3	18	688	705	AAACAATGGGGCTGATTCTG	59.933	20	AAGCCGAGGAGACTGTGAAA	59.989	20	131	630	760	ACAATGGGGCTGATTCTGAG	60.073	20	AAGCCGAGGAGACTGTGAAA	59.989	20	129	632	760	AAACAATGGGGCTGATTCTG	59.933	20	GTCATTGCTAGAAGCCGAGG	59.978	20	142	630	771
Unigene21400	1	p2	(TC)14	28	107	134	AAACAGCAGTCGATTCGAAGA	60.008	21	AAAGGGTGGGAAATGAAAGG	60.159	20	371	21	391	GCAGTCGATTCGAAGATGAAG	59.97	21	AAAGGGTGGGAAATGAAAGG	60.159	20	366	26	391	AGCAGTCGATTCGAAGATGAA	59.97	21	AAAGGGTGGGAAATGAAAGG	60.159	20	367	25	391
Unigene24648	2	p2	(GT)11	22	191	212	AAACAGGGTCATTTTTCCCA	59.264	20	ATGATGAATCCCTGGTCGTC	59.744	20	345	81	425	AACAGGGTCATTTTTCCCAA	59.264	20	ATGATGAATCCCTGGTCGTC	59.744	20	344	82	425	AAACAGGGTCATTTTTCCCA	59.264	20	TGATGAATCCCTGGTCGTCT	60.475	20	344	81	424
Unigene62407	1	p6	(ATCACC)3	18	383	400	AAACCAACTCTGGTTGTGGC	60.012	20	AAGCTTCTGGAGCAAAATGC	59.597	20	214	212	425	GCACTTCTTTGGATTCAGCC	59.82	20	AAGCTTCTGGAGCAAAATGC	59.597	20	159	267	425	AAACCAACTCTGGTTGTGGC	60.012	20	CCACACCAAAGACGACAACA	60.606	20	250	212	461
Unigene60667	1	p6	(ACCAAA)3	18	369	386	AAACCACCCCTTTCAAATCC	60.032	20	GCGGTGTTAAAATGAAGGGA	59.938	20	268	165	432	GGCAAGGAAAGACTCCACTG	59.844	20	GCGGTGTTAAAATGAAGGGA	59.938	20	293	140	432	CCATACGAGCCATGCTTTTT	60.096	20	AAGGGATTTGAGATGGACCC	60.133	20	122	297	418
Unigene34966	1	c	(CT)11cc(TCCCT)5	49	89	137	AAACCAGCACATCCCTTCAC	59.973	20	GCTCTTTTGGAGGACACTCG	59.989	20	399	19	417	AAACCAGCACATCCCTTCAC	59.973	20	CGCTCTTTTGGAGGACACTC	59.989	20	400	19	418	GTTGATCAATTCCCACCCAC	60.034	20	GCTCTTTTGGAGGACACTCG	59.989	20	353	65	417
Unigene17647	1	p2	(TG)11	22	296	317	AAACCCTTTCGCTTTCTTCC	59.704	20	CTGTTTGCAATGGACACCTG	60.152	20	301	109	409	AAACCCTTTCGCTTTCTTCC	59.704	20	TAGCCTGTTTGCAATGGACA	60.257	20	305	109	413	ACCCTTTCGCTTTCTTCCTT	59.348	20	CTGTTTGCAATGGACACCTG	60.152	20	299	111	409
Unigene4068	1	p5	(TCTCC)5	25	56	80	AAACGACCGCAAAACACTCT	59.78	20	AATGCTCCAAAAACGGTGTC	59.978	20	251	0	250	AAACGACCGCAAAACACTCT	59.78	20	AAAATGCTCCAAAAACGGTG	59.975	20	253	0	252	AAACGACCGCAAAACACTCT	59.78	20	CGCCATTATCATTTGCACAC	59.96	20	331	0	330
Unigene65679	1	p3	(TTA)7	21	248	268	AAACTCGAATGAGCAAGCGT	60.022	20	AGTGCACGATATGACACCCA	59.992	20	157	158	314	CATCGAAACTCGAATGAGCA	59.948	20	AGTGCACGATATGACACCCA	59.992	20	162	153	314	AAACTCGAATGAGCAAGCGT	60.022	20	ACCACAGGGTGATGGAGAAG	59.962	20	357	158	514
Unigene93487	1	p3	(GAA)6	18	228	245	AAACTGAGCCACCTCGAAGA	59.989	20	AGCCCCAAACCAAACACTAA	59.471	20	166	145	310	AGAAACTGAGCCACCTCGAA	59.989	20	AGCCCCAAACCAAACACTAA	59.471	20	168	143	310	AAACTGAGCCACCTCGAAGA	59.989	20	CCCCAAACCAAACACTAAGC	59.471	20	164	145	308
Unigene38113	1	p2	(TA)11	22	97	118	AAACTTGGCATGCAGCTTCT	60.022	20	GGCATGACAAAAAGCCAGAT	60.081	20	105	63	167	AAACTTGGCATGCAGCTTCT	60.022	20	GGAGCACTCTTGGTACTGGC	59.874	20	359	63	421	AAACTTGGCATGCAGCTTCT	60.022	20	GGGAGCACTCTTGGTACTGG	59.721	20	360	63	422
Unigene25192	1	p3	(TTA)6	18	209	226	AAACTTGGGGTAGCCTCGAT	59.962	20	AGCAAAGAGGTGGAAAAGGA	58.909	20	123	162	284	TAGCCTCGATGACAGTGGTG	59.855	20	AGCAAAGAGGTGGAAAAGGA	58.909	20	113	172	284	AAACTTGGGGTAGCCTCGAT	59.962	20	GAAGCAAAGAGGTGGAAAAGG	60.228	21	125	162	286
Unigene22355	1	p2	(TC)14	28	1060	1087	AAAGAATCCATGGAACTGCG	60.074	20	CATGGTACGGAAACCATGTG	59.691	20	329	864	1192	GAATCCATGGAACTGCGATT	59.9	20	CATGGTACGGAAACCATGTG	59.691	20	326	867	1192	GGAGGTTCATTCGGGTATCA	59.75	20	CATGGTACGGAAACCATGTG	59.691	20	223	970	1192
Unigene74228	1	p3	(GAA)6	18	104	121	AAAGAGAGGCCTCGGATAGG	59.805	20	TGCTGACTGCCTGTAGCAAG	60.347	20	215	4	218	AAAGAGAGGCCTCGGATAGG	59.805	20	TGAAAATGCTGACTGCCTGT	59.445	20	221	4	224	CAAAAGAGAGGCCTCGGATA	59.406	20	TGCTGACTGCCTGTAGCAAG	60.347	20	217	2	218
Unigene6077	1	p3	(TCC)6	18	136	153	AAAGATGTGGGATTCGTTGG	59.79	20	CTTCTTTCGTTTTTCCACGC	59.861	20	256	45	300	GTGGGATTCGTTGGGTAGAA	59.79	20	CGCCAAATCCTTCAAAGAAA	60.181	20	126	51	176	AAAGATGTGGGATTCGTTGG	59.79	20	CGCCAAATCCTTCAAAGAAA	60.181	20	132	45	176
Unigene24794	1	p6	(CCACCT)3	18	52	69	AAAGCAAAACCCAACCCTCT	59.976	20	CAGAAATGGAGGAAACGGAA	60.044	20	260	20	279	AAAGCAAAACCCAACCCTCT	59.976	20	ATGCAGAAATGGAGGAAACG	60.074	20	263	20	282	AAAGCAAAACCCAACCCTCT	59.976	20	CTCGGTGTAATGCGAGTCAA	59.864	20	361	20	380
Unigene26814	1	p6	(GAGAGG)3	18	1039	1056	AAAGCAAAGAAACGCAGCAT	60.025	20	CTACACGCACAACATCCCAC	60.032	20	337	836	1172	GCTTGAGCGATGTTGTGAAA	59.995	20	GCCTATATCTTTCAGCCCCC	59.894	20	141	985	1125	AAAGCAAAGAAACGCAGCAT	60.025	20	GCCTATATCTTTCAGCCCCC	59.894	20	290	836	1125
Unigene18420	2	p3	(CAA)6	18	587	604	AAAGCCAAGAACCAGCAGAA	59.993	20	TGGATCTTGTGACCCAGACA	60.088	20	168	487	654	AAAGCCAAGAACCAGCAGAA	59.993	20	TTTTGTCAGGGAATCTTGGG	59.903	20	264	487	750	AAAGCCAAGAACCAGCAGAA	59.993	20	TTGTCAGGGAATCTTGGGAC	59.903	20	262	487	748
Unigene61934	1	p3	(TTA)7	21	220	240	AAAGCCTCCCTTCAAAGCAT	60.208	20	CTGATTCCATCTCTTGCCGT	60.218	20	373	22	394	AAAGCCTCCCTTCAAAGCAT	60.208	20	CCAATCAAAAGCCAATCCAT	59.762	20	257	22	278	AAAGCCTCCCTTCAAAGCAT	60.208	20	ACCAATCAAAAGCCAATCCA	60.309	20	258	22	279
Unigene17028	1	p6	(TGCTGG)3	18	843	860	AAAGCGGTCAATTTTTGTGC	60.117	20	CCCACCAGGTGCAACTATCT	59.989	20	177	750	926	AAAGCGGTCAATTTTTGTGC	60.117	20	TTACACCACCCAAAGCTTCC	59.971	20	196	750	945	ACCACTAAGCATCTGTGGGC	60.142	20	CCCACCAGGTGCAACTATCT	59.989	20	381	546	926
Unigene40556	1	p3	(ACC)8	24	294	317	AAAGCGTGACCTGCAAAAAC	60.292	20	TTCGGTTAATGGGTTGGTGT	60.088	20	399	141	539	AAAGCGTGACCTGCAAAAAC	60.292	20	TCGGTTAATGGGTTGGTGTT	60.088	20	398	141	538	AAAGCGTGACCTGCAAAAAC	60.292	20	GTTCGGTTAATGGGTTGGTG	60.088	20	400	141	540
Unigene38095	1	c	(ATC)6(ACC)6atcaccatcactccctgatacgctctcgtttcggacactgccttgttctgcaaccaccgaatctacgtcaccatgagagtgcgggtaatgatggact(GCGGGG)3	151	669	819	AAAGCTGCAACTGCAAATCA	59.614	20	GCCAAACTCATTTCCATCGT	59.939	20	358	547	904	GCTGCAACTGCAAATCACTC	59.602	20	GCCAAACTCATTTCCATCGT	59.939	20	355	550	904	GCTGCAACTGCAAATCACTC	59.602	20	CTCGCCAAACTCATTTCCAT	60.074	20	358	550	907
Unigene19757	1	p3	(TTC)7	21	472	492	AAAGGCAACGTGCATAAACC	60.003	20	GCATTGAGCTTAGCCACCTC	59.985	20	391	401	791	AAAGGCAACGTGCATAAACC	60.003	20	GCCACCTCTAAATCCCACAA	59.933	20	379	401	779	AAAGGCAACGTGCATAAACC	60.003	20	AGCCACCTCTAAATCCCACA	59.55	20	380	401	780
Unigene19912	1	p6	(AGAAGC)3	18	48	65	AAAGGCAATATACAAACGTGAGC	59.594	23	TGAAGAATCTTTGGCAGGCT	59.955	20	260	14	273	AAAGGCAATATACAAACGTGAGC	59.594	23	GAGTAAAGGTCGCCTGATCG	59.836	20	288	14	301	AAAGGCAATATACAAACGTGAGC	59.594	23	GTGAAGAATCTTTGGCAGGC	59.82	20	261	14	274
Unigene37927	1	p6	(TCCATC)6	36	302	337	AAAGGCCAAGAAAGGGAAAA	60.048	20	AGAAGACGGGTTGTTTGTGG	60.005	20	253	253	505	AAAAGGCCAAGAAAGGGAAA	60.048	20	AGAAGACGGGTTGTTTGTGG	60.005	20	254	252	505	AAAAAGGCCAAGAAAGGGAA	60.048	20	AGAAGACGGGTTGTTTGTGG	60.005	20	255	251	505
gi_50065642	1	p3	(CAC)6	18	631	648	AAAGGCGATGCAGATGAACT	59.843	20	GAAGAATTATCCGGTGACGG	59.387	20	308	376	683	GATGCTGTGCATTCTGCATT	59.836	20	GAAGAATTATCCGGTGACGG	59.387	20	386	298	683	ATTGATGCTGTGCATTCTGC	59.836	20	GAAGAATTATCCGGTGACGG	59.387	20	389	295	683
Unigene44709	1	p2	(CT)13	26	86	111	AAAGGTCTGTTCCCCGTTCT	59.972	20	GGCACAAAGTGTAATGGGCT	60	20	165	63	227	AAAGGTCTGTTCCCCGTTCT	59.972	20	AGCCGAAACCTGCTCAGTTA	60.015	20	334	63	396	AAAGGTCTGTTCCCCGTTCT	59.972	20	GCAAATCCTTGCACCAAACT	60.118	20	253	63	315
Unigene15099	1	p6	(CCACCG)3	18	192	209	AAAGTCAGACCGCCATGAAC	60.119	20	TGCGAGAGAACACACTGACC	60.03	20	185	122	306	ACTTTGATTACCGTGAGCGG	60.132	20	TGCGAGAGAACACACTGACC	60.03	20	144	163	306	AAAAGAAAGTCAGACCGCCA	59.853	20	TGCGAGAGAACACACTGACC	60.03	20	190	117	306
Unigene46742	1	p2	(GA)12	24	237	260	AAAGTGGAGCGGAAGTAGCA	60.015	20	GGAGCCACGATGACTCTAGC	59.981	20	303	207	509	AAAGTGGAGCGGAAGTAGCA	60.015	20	AAAATGACCCTAAATGCCCC	60.02	20	216	207	422	AGAGACACCAATCTGTGCCC	60.12	20	AAAATGACCCTAAATGCCCC	60.02	20	361	62	422
Unigene37098	1	p2	(TC)10	20	292	311	AAATCAAACCCCCACACAAA	60.066	20	CACTCCCTGAAATGCAGGAT	60.073	20	326	178	503	AAATCAAACCCCCACACAAA	60.066	20	CCCAGCTATTTGCTATCCGA	60.188	20	221	178	398	AAATCAAACCCCCACACAAA	60.066	20	TGCTATCCGAAAATTGCACA	60.215	20	211	178	388
Unigene23506	1	p2	(TC)10	20	144	163	AAATCCAACGCCTTCCTTCT	60.074	20	GCCGTCCATCGTCACTAAAT	59.962	20	283	21	303	AATCCAACGCCTTCCTTCTT	60.074	20	GCCGTCCATCGTCACTAAAT	59.962	20	282	22	303	AATCCAACGCCTTCCTTCTT	60.074	20	CACTAAATGACCCCCGCTTA	59.953	20	270	22	291
Unigene38702	1	p6	(GGTAGC)3	18	262	279	AAATCCCCTTCAAGCTCCAT	59.903	20	TGACAAAGCCAATGAAGCAG	59.988	20	365	29	393	GCGAGAGGTGCTTCTCAATC	60.104	20	TGACAAAGCCAATGAAGCAG	59.988	20	274	120	393	GAGAGGTGCTTCTCAATCGC	60.104	20	CGATAAAGCTTGCCGAAGAC	59.982	20	303	122	424
Unigene36305	1	p3	(AGA)6	18	163	180	AAATCGAACGAGAACAACGG	60.11	20	ACCTCTTCTCCGCTTCAACA	59.989	20	163	139	301	AAATCGAACGAGAACAACGG	60.11	20	ATTCAAACGAACCGGACTTG	59.971	20	297	139	435	AAATCGAACGAGAACAACGG	60.11	20	CATTCAAACGAACCGGACTT	59.971	20	298	139	436
Unigene1979	1	p3	(GAG)6	18	499	516	AAATCGACAACGAAACCGAC	59.978	20	AAGCGGCAGACCAGAAACTA	60.015	20	342	349	690	TGCAAACCCAATTGATGAGA	60.049	20	AAGCGGCAGACCAGAAACTA	60.015	20	218	473	690	GTGAATGCCAATGTCAATGC	59.939	20	AAGCGGCAGACCAGAAACTA	60.015	20	307	384	690
Unigene19807	1	p3	(TCA)7	21	324	344	AAATCTTCTCACCTGGGCCT	60.074	20	CACCTCCAGAAAGGAGCTTG	59.982	20	391	11	401	CTTTCAGTCCAACCAGGCAT	60.111	20	CACCTCCAGAAAGGAGCTTG	59.982	20	337	65	401	AAATCTTCTCACCTGGGCCT	60.074	20	AAGGAGCTTGAGAAGAGGGC	60.096	20	381	11	391
Unigene7283	1	p3	(GCT)7	21	570	590	AAATGCGGAGTGAACCAGTC	60.119	20	CTCCAGAGTCCGCAAACTTC	59.989	20	392	437	828	CAGGGTCTCGGCTAGAATTG	59.83	20	CTCCAGAGTCCGCAAACTTC	59.989	20	371	458	828	TATCCCACTCAATGGCAACA	59.924	20	AATGCTTGGAGCACGAAGTT	59.882	20	320	327	646
Unigene30968	1	p5	(AGATC)4	20	2369	2388	AAATGCTCACAAATTCCGCT	59.713	20	AGTGTCGTTAACCGCTTGGT	59.662	20	308	2142	2449	AGGTCCCAAATTTAGCAGGC	60.451	20	TTGGTGAAGGGGTTTGTGAT	60.21	20	384	2051	2434	AATTTAGCAGGCCCATTTGA	59.547	20	TTGGTGAAGGGGTTTGTGAT	60.21	20	376	2059	2434
Unigene79084	1	p6	(AAATGG)4	24	507	530	AAATGGTCACCACCACCAAT	59.95	20	CCCCTCCCTCTCTTCTTCTG	60.319	20	266	303	568	TTGGGTCAGTTATCATGGCA	59.924	20	CCCCTCCCTCTCTTCTTCTG	60.319	20	328	241	568	ATTGTGAGCTGAAAAACCCG	60.11	20	CCCCTCCCTCTCTTCTTCTG	60.319	20	199	370	568
Unigene6964	1	p5	(TTTCT)4	20	1007	1026	AAATGTCGAAGGTGCGATTC	60.081	20	GGGTTTCAAGAGCATGCATTA	60.089	21	225	901	1125	TAGCGAGGGAGCAGAGATGT	60.119	20	GGGTTTCAAGAGCATGCATTA	60.089	21	298	828	1125	AGTCCAAATGTCGAAGGTGC	60.119	20	GGGTTTCAAGAGCATGCATTA	60.089	21	230	896	1125
Unigene25446	1	p3	(GAC)6	18	550	567	AAATTCCATCAAGAACCCCC	59.996	20	CTATGGATTGCGTTGTGTGG	59.988	20	360	424	783	AAATTCCATCAAGAACCCCC	59.996	20	ATTAAGGCACCCATTTTCCC	60.02	20	208	424	631	TCTCCCTTGATCCCAGTCAC	60.048	20	CTATGGATTGCGTTGTGTGG	59.988	20	380	404	783
Unigene26186	1	p6	(GAAGAG)4	24	114	137	AAATTCGCGCAGATCTCAAC	60.361	20	TCTCGCTTCCTTCTCCTGAA	60.21	20	175	89	263	AAATTCGCGCAGATCTCAAC	60.361	20	TTCTCGCTTCCTTCTCCTGA	60.21	20	176	89	264	AAATTCGCGCAGATCTCAAC	60.361	20	CGGAAAACTCGAAAACCTTG	59.719	20	208	89	296
Unigene20211	1	p6	(GTCCTC)3	18	1144	1161	AAATTGTGGCCATCTCCAAG	59.933	20	TTGCAAGAAAGGCGAAGAAT	59.96	20	378	932	1309	AAGAAGCCCCAACGACTTTT	60.11	20	TTGCAAGAAAGGCGAAGAAT	59.96	20	283	1027	1309	CTGAGTAAGAAGCCCCAACG	59.869	20	TTGCAAGAAAGGCGAAGAAT	59.96	20	289	1021	1309
Unigene1795	1	p6	(GTTGTG)3	18	975	992	AACAAAGGCAAATCCTCACG	60.11	20	CGCCACAACACAAAATTCAC	60.011	20	394	818	1211	TCTCTTTGGTGCTGCTCCTT	60.134	20	CGCCACAACACAAAATTCAC	60.011	20	334	878	1211	ACCCGGTGGAGTCTTAACCT	59.856	20	CGCCACAACACAAAATTCAC	60.011	20	305	907	1211
Unigene6587	1	p3	(GAT)7	21	257	277	AACAATCTAAAAGCCGCACC	59.229	20	TTGGAGATCCAGTAGGGCAG	60.21	20	335	1	335	AACAATCTAAAAGCCGCACC	59.229	20	CCACATCAACATCCCACATC	59.611	20	304	1	304	TGTGGATTGTGATCGATTTGA	59.916	21	TTGGAGATCCAGTAGGGCAG	60.21	20	200	136	335
Unigene23379	1	p6	(GTCTGG)3	18	172	189	AACAATCTCACCCGTCCAAG	59.966	20	AGAAGCTGCCTATGGAGCAA	60.118	20	333	84	416	CAATCTCACCCGTCCAAGAT	59.927	20	AGAAGCTGCCTATGGAGCAA	60.118	20	331	86	416	CACCCGTCCAAGATATACGG	60.206	20	AGAAGCTGCCTATGGAGCAA	60.118	20	325	92	416
Unigene20752	1	p5	(GAGCA)4	20	1370	1389	AACACACGCACGCAGTAGAC	59.977	20	TGTTTGACTTGTCTTTGGGTCA	60.562	22	156	1279	1434	GTATGTAGAGCCGTGGGGAA	59.955	20	TGTTTGACTTGTCTTTGGGTCA	60.562	22	100	1335	1434	AACACACGCACGCAGTAGAC	59.977	20	CGTTGTTTGACTTGTCTTTGG	58.322	21	159	1279	1437
Unigene23501	2	p3	(GCA)6	18	1515	1532	AACACCAGCAAGTGGAAACC	60.012	20	TTGAATATGCATTGAGGGCA	60.035	20	248	1364	1611	AACACCAGCAAGTGGAAACC	60.012	20	CCCCAAATTAGACTCTGGCA	60.066	20	220	1364	1583	CTTTCGCTACAGCAACACCA	60.05	20	TTGAATATGCATTGAGGGCA	60.035	20	261	1351	1611
Unigene48462	1	p2	(TG)10	20	150	169	AACACGGGAGAGCTTCAGTC	59.455	20	AAAGCTTCTAGGGAGCGAGG	60.11	20	140	112	251	AACACGGGAGAGCTTCAGTC	59.455	20	CGAGAATCAAGACATGGCAA	59.799	20	106	112	217	AACACGGGAGAGCTTCAGTC	59.455	20	CCTCCCTCGATTGGATAGGT	60.285	20	276	112	387
Unigene4421	1	p3	(GAA)6	18	326	343	AACACTTCAACACGACAGCG	59.946	20	AACAAGCGTCGAGACCCTAA	59.875	20	223	208	430	CACTTCAACACGACAGCGTT	59.946	20	AACAAGCGTCGAGACCCTAA	59.875	20	221	210	430	CACTTCAACACGACAGCGTT	59.946	20	CCACCCATGAAATTGACTCC	60.173	20	363	210	572
Unigene25175	1	p3	(TTC)6	18	217	234	AACACTTCCAACACTCCGGT	59.474	20	TGGGGATGAACTGAAAAAGC	60.051	20	289	81	369	TCAAGAAGGGGCAGAAACTC	59.405	20	CGCAGAGTTAAGGAACCGAG	60.008	20	385	183	567	TCAAGAAGGGGCAGAAACTC	59.405	20	TGGGGATGAACTGAAAAAGC	60.051	20	187	183	369
Unigene67069	1	p3	(AAG)6	18	482	499	AACAGACATCGAGTTTGGCA	59.293	20	GTGCCTTTTCTGCTTCTGCT	59.763	20	335	188	522	AACAGACATCGAGTTTGGCA	59.293	20	AGTGCCTTTTCTGCTTCTGC	59.763	20	336	188	523	CCGCTAAAAGTGACCATCCT	59.195	20	GTGCCTTTTCTGCTTCTGCT	59.763	20	184	339	522
Unigene71169	1	p3	(TGC)6	18	1332	1349	AACAGCGAAGTTCACCCTGT	59.769	20	AGAAAAACCTCGAGGCCAAT	60.074	20	337	1041	1377	AAACAGCGAAGTTCACCCTG	60.291	20	AGAAAAACCTCGAGGCCAAT	60.074	20	338	1040	1377	ACAGCGAAGTTCACCCTGTC	60.307	20	AGAAAAACCTCGAGGCCAAT	60.074	20	336	1042	1377
Unigene23421	1	p6	(CTTCTC)3	18	420	437	AACAGTCTGGGCCAAACAAC	60.012	20	TGAGAGAGGGGAAGAGGGAT	60.149	20	257	204	460	AACAGTCTGGGCCAAACAAC	60.012	20	TGAGAGAGGGGAAGAGGGAT	60.149	20	366	95	460	CGGTAGTGACAGCACGAGAA	60.049	20	TGAGAGAGGGGAAGAGGGAT	60.149	20	202	259	460
Unigene50846	1	p6	(CTTCTC)3	18	443	460	AACAGTCTGGGCCAAACAAC	60.012	20	TGAGAGAGGGGAAGAGGGAT	60.149	20	389	95	483	CCTTATCCGGTGACAATGCT	59.955	20	TGAGAGAGGGGAAGAGGGAT	60.149	20	286	198	483	CGGTAGTGACAGCACGAGAA	60.049	20	TGAGAGAGGGGAAGAGGGAT	60.149	20	202	282	483
Unigene74037	1	p3	(AAG)7	21	117	137	AACATCATGGAACCGGAAAA	60.17	20	TGAGGGTTGGAAGCTTATTGA	59.693	21	160	4	163	AAACATCATGGAACCGGAAA	60.17	20	TGAGGGTTGGAAGCTTATTGA	59.693	21	161	3	163	ACATCATGGAACCGGAAAAA	60.17	20	TGAGGGTTGGAAGCTTATTGA	59.693	21	159	5	163
Unigene35928	1	p2	(GA)10	20	794	813	AACATCCCAGGACCAACAAG	59.82	20	ACAACGGGGGCTATAGATTT	57.579	20	158	717	874	GAGCGGGATTTGACTGAGAC	59.81	20	ACAACGGGGGCTATAGATTT	57.579	20	322	553	874	AAAACATCCCAGGACCAACA	60.21	20	ACAACGGGGGCTATAGATTT	57.579	20	160	715	874
Unigene53859	1	p5	(AAAAG)4	20	40	59	AACATGCAAACATTAGAAAACCC	59.323	23	GGAGAGAAGAATGGCAGTGG	59.803	20	195	3	197	AACATGCAAACATTAGAAAACCC	59.323	23	GCGTGGTGTTTTTCTGTCAA	59.74	20	116	3	118	AACATGCAAACATTAGAAAACCC	59.323	23	GTTTGCGGTGGTTAGGAGAG	59.734	20	209	3	211
Unigene43166	1	p6	(CCATCA)3	18	359	376	AACCAATAAGGTGCAGCCAC	60	20	TATTCTTCCACGATGCCTCC	60.036	20	239	289	527	AACCAATAAGGTGCAGCCAC	60	20	CCGCTGCTTCTTCTGCTACT	59.92	20	148	289	436	AACCAATAAGGTGCAGCCAC	60	20	AAAGATGACGGCGACGATAC	60.103	20	363	289	651
Unigene50358	1	p3	(GAA)7	21	426	446	AACCAGAACTGTCGGTGGAC	60.009	20	CCAACCAACCAGCAGAAAAT	59.971	20	228	261	488	CTCCTTGAAGACGCTGAACC	59.989	20	CCAACCAACCAGCAGAAAAT	59.971	20	244	245	488	AACCAGAACTGTCGGTGGAC	60.009	20	CAAGCATTGGAGCATCAAGA	59.948	20	312	261	572
Unigene15236	1	p6	(TCCCCA)3	18	287	304	AACCAGACAGGACCAACAGC	60.159	20	TGCTAAGGCGAAGACCAACT	60.015	20	234	225	458	CGAGAATTGAACTCCTTGGC	59.813	20	TGCTAAGGCGAAGACCAACT	60.015	20	371	88	458	AACCAGACAGGACCAACAGC	60.159	20	GCGGAGAAGGTGGTTGATTA	60.074	20	206	225	430
Unigene62882	1	p2	(AC)12	24	155	178	AACCATTCAACTGGCAAAGG	59.971	20	TTTTAATGAACCGGGGTCTG	59.795	20	149	75	223	CCATTCAACTGGCAAAGGAT	59.933	20	TTTTAATGAACCGGGGTCTG	59.795	20	147	77	223	TCAAACCATTCAACTGGCAA	60.088	20	TTTTAATGAACCGGGGTCTG	59.795	20	152	72	223
Unigene18415	1	p6	(CCACCT)3	18	1703	1720	AACCCAATCTCACCAGCAAC	59.973	20	GCTTTTGCATAATGTGCCCT	60.103	20	330	1465	1794	ATCATGTTGCACTGAACCCA	59.967	20	GCTTTTGCATAATGTGCCCT	60.103	20	344	1451	1794	TATGCGACCCGTTTACCTTC	59.96	20	GCTTTTGCATAATGTGCCCT	60.103	20	397	1398	1794
Unigene26858	1	p2	(AC)10	20	297	316	AACCCCACTGCAATGATCTC	59.934	20	AGTGGAGCCACCAGGTAATG	59.989	20	375	261	635	AACCCCACTGCAATGATCTC	59.934	20	ACACTCAGCGTGTGGACTTG	59.94	20	246	261	506	AACCCCACTGCAATGATCTC	59.934	20	ACTGCACAAAGCACAAGCAC	60.104	20	309	261	569
Unigene77394	1	p6	(TTGGAT)3	18	77	94	AACCCGAAACTTCGCTGTAA	59.747	20	TGCAAGCTGGCATCATACTC	59.979	20	197	25	221	AAACCCGAAACTTCGCTGTA	59.747	20	TGCAAGCTGGCATCATACTC	59.979	20	198	24	221	AACCCGAAACTTCGCTGTAA	59.747	20	CCCCAGTTTTACCATCTCCA	59.784	20	221	25	245
Unigene7917	1	p3	(CAC)7	21	1579	1599	AACCCTAACCACGGCTTTCT	59.998	20	CCCTATTGTGAAGACCGCAT	59.955	20	192	1534	1725	ACCCTAACCACGGCTTTCTT	59.998	20	CCCTATTGTGAAGACCGCAT	59.955	20	191	1535	1725	AACCCTAACCACGGCTTTCT	59.998	20	TCTGCCCGTCATTAAAAACC	59.938	20	302	1534	1835
Unigene25129	1	p3	(CAC)7	21	1530	1550	AACCCTAACCACGGCTTTCT	59.998	20	CCCTATTGTGAAGACCGCAT	59.955	20	192	1485	1676	ACCCTAACCACGGCTTTCTT	59.998	20	CCCTATTGTGAAGACCGCAT	59.955	20	191	1486	1676	AACCCTAACCACGGCTTTCT	59.998	20	TCTGCCCGTCATTAAAAACC	59.938	20	302	1485	1786
Unigene17668	2	p3	(TGC)6	18	854	871	AACCGGACTCTGCTGCTAAA	60.015	20	GCGAACTCCATCCTGTTGAT	60.081	20	388	516	903	AAACCGGACTCTGCTGCTAA	60.015	20	GCGAACTCCATCCTGTTGAT	60.081	20	389	515	903	AAAACCGGACTCTGCTGCTA	60.015	20	GCGAACTCCATCCTGTTGAT	60.081	20	390	514	903
gi_50066228	1	p3	(CCT)8	24	61	84	AACCTTATTTCCACCCACCG	60.958	20	AACTACAACATGGGCAAGGG	59.853	20	220	35	254	AACCTTATTTCCACCCACCG	60.958	20	TGGCTTTGGAGTGAGAAGGT	59.844	20	255	35	289	AACCTTATTTCCACCCACCG	60.958	20	GGCTTTGGAGTGAGAAGGTG	59.844	20	254	35	288
Unigene3740	1	p6	(GGGTCA)3	18	689	706	AACCTTGTCCTTGGAGACCA	59.549	20	AGATTCAATCCCTGGCCTTT	59.903	20	357	619	975	AACCTTGTCCTTGGAGACCA	59.549	20	AAGATTCAATCCCTGGCCTT	59.903	20	358	619	976	TGTGATTTTCATGCTTTGGG	59.518	20	AGATTCAATCCCTGGCCTTT	59.903	20	380	596	975
Unigene37939	1	p3	(AAG)11	33	189	221	AACGAAGCGAAAAGTGGAGA	59.993	20	CCGGCTTTCTAACCAAATCA	60.067	20	343	128	470	AACGAAGCGAAAAGTGGAGA	59.993	20	TTATATCATGCCCGGCTTTC	59.892	20	354	128	481	AACGAAGCGAAAAGTGGAGA	59.993	20	ATCAACTCCGAAAAATCCCC	60.131	20	297	128	424
Unigene36541	1	p3	(CTC)8	24	1589	1612	AACGACCACGTCCAAAGTTC	60.012	20	TCTTCACAATCGTCGTCGTC	59.837	20	397	1458	1854	AACGACCACGTCCAAAGTTC	60.012	20	TAACCATGAGAGGGGCTCTG	60.21	20	188	1458	1645	AACGACCACGTCCAAAGTTC	60.012	20	TCTTCAGATGGCAGTGATGG	59.787	20	328	1458	1785
gi_50063539	1	p6	(AAAAAG)3	18	35	52	AACGACTCTCGTTGTAGCTGAA	59.193	22	AAAGAACGCGGAACCCTAAT	59.966	20	350	7	356	AACGACTCTCGTTGTAGCTGAA	59.193	22	AGAACGCGGAACCCTAATTT	59.966	20	348	7	354	AACGACTCTCGTTGTAGCTGAA	59.193	22	TCGATAAAAGAATGGAGCCG	60.167	20	302	7	308
Unigene90870	1	c	(ACAT)10atgtatg(TA)10	67	210	276	AACGTAAACTGGGCCATCAG	59.993	20	TTTTCAGGGGCCCTAATCTT	59.903	20	340	55	394	AACGTAAACTGGGCCATCAG	59.993	20	GGGCCCTAATCTTCCTGAAC	59.903	20	333	55	387	ATTGGTAACTTGGGGCCTCT	59.827	20	GGGCCCTAATCTTCCTGAAC	59.903	20	362	26	387
Unigene2125	1	p6	(TGTTGG)3	18	1960	1977	AACTCACCCTCCCATCACTG	59.962	20	GCCAAAAAGAAAGTGACCCA	60.088	20	301	1753	2053	TTCTCTCCCACCAGACCATC	60.048	20	GCCAAAAAGAAAGTGACCCA	60.088	20	389	1665	2053	CATCCGGGTCTCGATAAAAA	59.894	20	GCCAAAAAGAAAGTGACCCA	60.088	20	348	1706	2053
Unigene69912	1	p4	(CATA)7	28	154	181	AACTCGGGTTATAGTCCCAAC	57.104	21	TTTTGATCCTCATTGATTGGTT	58.418	22	154	58	211	AACTCGGGTTATAGTCCCAAC	57.104	21	TTTGATCCTCATTGATTGGTTATG	60.076	24	153	58	210	AACTCGGGTTATAGTCCCAAC	57.104	21	TTGATCCTCATTGATTGGTTATG	58.82	23	152	58	209
Unigene33752	1	p6	(CACTTC)3	18	90	107	AACTCTCTCCTCCTCCTCCG	59.945	20	ATTTTCAAGATTGCCGTTGC	60.081	20	156	57	212	AACTCTCTCCTCCTCCTCCG	59.945	20	TCGTCATCTGAGAGCGAGTG	60.294	20	194	57	250	AACTCTCTCCTCCTCCTCCG	59.945	20	AGAGGTCGAGTTGTTGGACG	60.298	20	388	57	444
Unigene38004	1	c	(GATGAA)3gatgaggtgcaatcagctgtaaccgagggcactggggatgctgaaaaacaggcctctacagat(GATGAA)3	99	207	305	AACTGAGGCCACTGGAGATG	60.261	20	GTGTCCATGATGTGCAGGAG	60.121	20	373	163	535	AACTGAGGCCACTGGAGATG	60.261	20	TCGGTTACAGCTGATTGCAC	59.871	20	168	163	330	AACTGAGGCCACTGGAGATG	60.261	20	AAGCTGGCAATGCTATCTGG	60.374	20	341	163	503
Unigene52540	1	p3	(ATT)6	18	106	123	AACTGCCTAATTCATTTCGTAGC	58.897	23	AAACACTCGGCAAGGTTGAT	59.598	20	139	54	192	AACTGCCTAATTCATTTCGTAGC	58.897	23	AAAACACTCGGCAAGGTTGA	60.668	20	140	54	193	ACTGCCTAATTCATTTCGTAGC	57.627	22	AAACACTCGGCAAGGTTGAT	59.598	20	138	55	192
Unigene15528	1	p3	(TCC)6	18	377	394	AACTGCTCCCTCTCTCTCCC	59.952	20	CCATTTCACCCTCGGAAGTA	59.926	20	373	76	448	TTAACGAGATCCATCCACCC	59.75	20	CCATTTCACCCTCGGAAGTA	59.926	20	399	50	448	ACACTGAGTCACGATGTCCG	59.738	20	CCATTTCACCCTCGGAAGTA	59.926	20	329	120	448
Unigene4777	1	p5	(TATTT)4	20	851	870	AACTGGAAGACATCGGCATC	60.081	20	TCCATTTTCAAGCCATCTCC	60.014	20	357	539	895	ATCAACTGGAAGACATCGGC	60.081	20	TCCATTTTCAAGCCATCTCC	60.014	20	360	536	895	CACCCAACAACCACAGACAC	59.89	20	TCCATTTTCAAGCCATCTCC	60.014	20	108	788	895
Unigene13188	1	p3	(ATG)6	18	1056	1073	AACTTTTGGTGCTCCTCGAA	59.853	20	AGCCCTGTTCCCATCTTTTT	59.94	20	351	932	1282	AACTTTTGGTGCTCCTCGAA	59.853	20	AAGCCCTGTTCCCATCTTTT	59.94	20	352	932	1283	AGTCACTGAACCCCTGGTTG	60.002	20	CCTTCCCCTTGACTGACTGA	60.229	20	338	834	1171
Unigene42569	1	p3	(CCA)6	18	1012	1029	AAGAACCCCTCCTGCTTCAT	60.074	20	CGGTGGTGGAGATGAACTTT	59.966	20	343	830	1172	AAGAACCCCTCCTGCTTCAT	60.074	20	TGATGGTGGTGGAGATGAGA	60.046	20	370	830	1199	AAGAACCCCTCCTGCTTCAT	60.074	20	ATGGTGATGGTGGTGGAGAT	60.056	20	374	830	1203
Unigene56892	1	p3	(CCA)6	18	1038	1055	AAGAACCCCTCCTGCTTCAT	60.074	20	CAACAGTGGTGGTGGAGATG	59.997	20	238	856	1093	AAGAACCCCTCCTGCTTCAT	60.074	20	CGGTGGTGGAGATGAACTTT	59.966	20	343	856	1198	AAGAACCCCTCCTGCTTCAT	60.074	20	TGATGGTGGTGGAGATGAGA	60.046	20	370	856	1225
Unigene42236	1	p4	(TTAT)5	20	155	174	AAGAACTCACAATTAACGAAGAGGA	59.732	25	GTTGTCATTAATATTACTTTTGTGCC	57.423	26	157	47	203	CACAATTAACGAAGAGGACTAATGC	60.403	25	GTTGTCATTAATATTACTTTTGTGCC	57.423	26	150	54	203	AAGAACTCACAATTAACGAAGAGGA	59.732	25	AGTTGTCATTAATATTACTTTTGTGCC	58.261	27	158	47	204
Unigene66102	1	p3	(TAA)6	18	485	502	AAGAAGAAGGAAGGCGAAGG	59.955	20	TCCCTCTCCCTCGGATAGAT	59.992	20	167	424	590	CCGCCTGCTCCTACTACAAC	59.898	20	TCCCTCTCCCTCGGATAGAT	59.992	20	306	285	590	CCTGCTCCTACTACAACCGC	59.898	20	TCCCTCTCCCTCGGATAGAT	59.992	20	303	288	590
Unigene36645	1	p3	(CAG)9	27	171	197	AAGAAGAGAGGCCGAAAACC	59.827	20	AGAGAGAGATGGCCAAACGA	59.95	20	213	134	346	AAGAAGAGAGGCCGAAAACC	59.827	20	GAGAGAGATGGCCAAACGAG	59.95	20	212	134	345	TATTAGACAGGGGCAGGCAG	60.227	20	GAGAGAGATGGCCAAACGAG	59.95	20	325	21	345
Unigene24602	1	p6	(TCATCG)3	18	113	130	AAGAAGAGGAAAGATCGCCC	59.789	20	TTTCTCCAGTCCCTCCATTG	60.042	20	363	8	370	AAGAAGAGGAAAGATCGCCC	59.789	20	ATCATTTTCAGGGTTGGCAG	59.933	20	249	8	256	TCCAATGGACACTGTAGCGA	60.263	20	GCACATCCTCGGGAGAAATA	60.036	20	339	87	425
Unigene72501	1	p5	(TCTCC)4	20	34	53	AAGAAGATGAGGCACAAAGCA	60.008	21	GGACGGCAGTGAGGAGTTAG	59.867	20	176	5	180	AAGAAGATGAGGCACAAAGCA	60.008	21	AGGACGGCAGTGAGGAGTTA	59.867	20	177	5	181	AAGAAGATGAGGCACAAAGCA	60.008	21	GGAGAGGAGAGGAGAATGGC	60.3	20	129	5	133
Unigene38909	1	p3	(TGG)6	18	393	410	AAGAAGCATGGTGAGGTTGG	60.111	20	GCAGCTTCCTGCTACCACTC	60.164	20	209	278	486	TTAGCAGGCAGTGACAATGG	59.864	20	GCAGCTTCCTGCTACCACTC	60.164	20	156	331	486	AAGAAGCATGGTGAGGTTGG	60.111	20	ATGTGTCCTTCATGTGAGCG	59.707	20	184	278	461
Unigene10150	1	p6	(GCTCCA)3	18	227	244	AAGAAGCCAAGCAACAGGAA	59.993	20	GAGGTGCACCAAGTTCAACA	59.726	20	270	20	289	AACCTGAAGAAGCCAAGCAA	59.993	20	GAGGTGCACCAAGTTCAACA	59.726	20	276	14	289	CAAGCAACAGGAAGAGGAGG	59.982	20	GAGGTGCACCAAGTTCAACA	59.726	20	263	27	289
Unigene26224	1	p2	(CA)12	24	614	637	AAGAAGGTGAGATAGCCGCA	59.978	20	GCAACTCAGCAAAAGGAAGG	59.993	20	349	419	767	AAGAAGGTGAGATAGCCGCA	59.978	20	GGCAACTCAGCAAAAGGAAG	59.993	20	350	419	768	CCTGAATAAGAGTGAGGCCG	59.83	20	GGCAACTCAGCAAAAGGAAG	59.993	20	398	371	768
Unigene34502	1	p3	(TGG)6	18	440	457	AAGAATGCTGCTGTCGTCCT	60.02	20	TCCTTTACTCCTCCCCTCGT	60.067	20	369	140	508	AAGAATGCTGCTGTCGTCCT	60.02	20	CCTTTACTCCTCCCCTCGTC	60.067	20	368	140	507	ATGATACCCATTTGGGGGTT	60.131	20	TCCTTTACTCCTCCCCTCGT	60.067	20	153	356	508
Unigene21721	1	p3	(CAT)8	24	166	189	AAGAGGGTGCTTTCGTGTGT	59.769	20	GGGGTTGTGGAAAGTGAGAA	59.943	20	190	111	300	AAAGAGGGTGCTTTCGTGTG	60.291	20	GGGGTTGTGGAAAGTGAGAA	59.943	20	191	110	300	GAGGGTGCTTTCGTGTGTCT	60.307	20	GGGGTTGTGGAAAGTGAGAA	59.943	20	188	113	300
Unigene4717	1	p2	(CA)10	20	127	146	AAGATCCACTCTCCTCCGCT	60.358	20	CCTTCACCTAGCTGCCTCAC	60.012	20	162	102	263	AAGATCCACTCTCCTCCGCT	60.358	20	CACCTTCACCTAGCTGCCTC	60.012	20	164	102	265	AAGATCCACTCTCCTCCGCT	60.358	20	ACCTTCACCTAGCTGCCTCA	60.012	20	163	102	264
Unigene25896	1	p3	(GTC)6	18	1676	1693	AAGATCCCACAAAACGCAAC	59.978	20	CCCGCTAGAAGAACACCAAG	59.869	20	394	1324	1717	CATTTGATTCGCATCACCAC	59.931	20	CCCGCTAGAAGAACACCAAG	59.869	20	256	1462	1717	AAGATCCCACAAAACGCAAC	59.978	20	ACCCGCTAGAAGAACACCAA	59.734	20	395	1324	1718
Unigene71609	1	p6	(GGGGCT)4	24	366	389	AAGCAAATGGCAAAATCCAG	60.074	20	GCACCTTGATTCAGGATGGT	59.934	20	384	139	522	GCACACCTATGAGTGCGAAA	59.871	20	CAGGCGGATATGCTTTGAAT	60.06	20	344	222	565	GCACACCTATGAGTGCGAAA	59.871	20	GCACCTTGATTCAGGATGGT	59.934	20	301	222	522
Unigene61742	1	p3	(ACC)6	18	136	153	AAGCAATTCCCATTCCACTG	59.933	20	GAGGGAGAGATAGGATGGGC	59.999	20	217	32	248	CAAACCCTTCCTTTTCCTCC	59.912	20	TAGGATGGGCTTGGAGATTG	60.029	20	151	88	238	AAGCAATTCCCATTCCACTG	59.933	20	TTGTGGAAAAGAAGGGTTGG	59.942	20	177	32	208
Unigene90380	1	p4	(TTCT)5	20	295	314	AAGCAGAGGCTTTGAAGCAG	59.898	20	CGAAAGAATTCGTCTCCTCC	58.861	20	180	165	344	AAAATCCCCAATCCCTCAAG	60.124	20	CGAAAGAATTCGTCTCCTCC	58.861	20	320	25	344	CCCAATCCCTCAAGGAAAAT	60.124	20	CGAAAGAATTCGTCTCCTCC	58.861	20	314	31	344
Unigene23584	1	p2	(GA)14	28	662	689	AAGCAGGCGTTGAAGAGGTA	60.015	20	GCCACCATTCTATTCGATCC	59.348	20	377	626	1002	AAGCAGGCGTTGAAGAGGTA	60.015	20	CGATCCATAAGGGACAATGTG	60.199	21	363	626	988	AAGCAGGCGTTGAAGAGGTA	60.015	20	TTCGATCCATAAGGGACAATG	59.77	21	365	626	990
Unigene66223	1	p3	(TTC)7	21	361	381	AAGCATTGAAGCCATTTTGG	60.074	20	AAAATGCATCCAATTTCTACTTACA	58.289	25	259	171	429	CATGGCTCATCAACCAAATG	59.924	20	AAAATGCATCCAATTTCTACTTACA	58.289	25	171	259	429	AAGCATTGAAGCCATTTTGG	60.074	20	AAATGCATCCAATTTCTACTTACA	57.046	24	258	171	428
Unigene8225	1	p2	(TA)10	20	51	70	AAGCCCCTCTCTCTCCTCTG	60.088	20	TGGAGGATTGCTCTTTGCTT	59.955	20	391	17	407	AAGCCCCTCTCTCTCCTCTG	60.088	20	GGTTAGCCTGCTTTTGTTGC	59.889	20	179	17	195	AAGCCCCTCTCTCTCCTCTG	60.088	20	GCTGCTAGAGGGAATTGTGG	59.836	20	161	17	177
Unigene26895	1	p2	(CT)11	22	27	48	AAGCTCCCTCTCCAGCATTC	60.873	20	CGGAGACAGAGAGGGATTCA	60.34	20	338	4	341	TAAGCTCCCTCTCCAGCATT	59.031	20	GCCTGTGACTCGGAGTGAAT	60.269	20	293	3	295	TAAGCTCCCTCTCCAGCATT	59.031	20	CGGAGACAGAGAGGGATTCA	60.34	20	339	3	341
Unigene24533	1	p6	(GCCTCT)3	18	678	695	AAGCTCTGACCGGATTCTGA	59.95	20	GTGGTGGCAGAGGTGATTTC	60.52	20	293	428	720	GAATGAAAGCTCTGACCGGA	60.34	20	GTGGTGGCAGAGGTGATTTC	60.52	20	299	422	720	TGAAAGCTCTGACCGGATTC	60.34	20	GTGGTGGCAGAGGTGATTTC	60.52	20	296	425	720
Unigene25492	1	p2	(AG)12	24	327	350	AAGCTCTGGAAGCGGTAACA	60.015	20	ATCTTGCTCCATTTGCGTTC	60.221	20	242	172	413	CGCCATCATTTTCGATTTCT	60.038	20	ATCTTGCTCCATTTGCGTTC	60.221	20	170	244	413	AAGCTCTGGAAGCGGTAACA	60.015	20	GCTCCATTTGCGTTCAAACT	60.257	20	237	172	408
Unigene186	1	p2	(AT)14	28	1338	1365	AAGCTGAATGCAAAGCCAGT	60.022	20	GGAAACCAACAGGCTCGATA	60.074	20	278	1249	1526	AGCTGAATGCAAAGCCAGTT	60.022	20	GGAAACCAACAGGCTCGATA	60.074	20	277	1250	1526	AGACATGGATTTGGACGAGG	59.927	20	GGAAACCAACAGGCTCGATA	60.074	20	399	1128	1526
Unigene37632	1	c	(CCATCA)4tcc(CCACCT)3	45	447	491	AAGCTTCCCCTCATGAACCT	60.074	20	CCCCAAAAACTCCAACTTGA	59.942	20	394	241	634	AGCTTCCCCTCATGAACCTT	60.074	20	CCCCAAAAACTCCAACTTGA	59.942	20	393	242	634	ACAGCAACAGCAGCAAACAC	60.104	20	CCCCAAAAACTCCAACTTGA	59.942	20	276	359	634
Unigene50299	1	p5	(TCTCC)4	20	149	168	AAGCTTCCGCTATGAAGTGC	59.62	20	AGCTTGCAAGGCAACAGTCT	60.201	20	198	1	198	AGCTTCCGCTATGAAGTGCT	59.246	20	AGCTTGCAAGGCAACAGTCT	60.201	20	197	2	198	AAGCTTCCGCTATGAAGTGC	59.62	20	AAGCTTGCAAGGCAACAGTC	60.581	20	199	1	199
Unigene26487	1	p3	(CCA)6	18	713	730	AAGGAAAACAGCCAGAAGCA	59.993	20	TGGTTTTGCCAAATTGGTCT	60.344	20	385	540	924	TTCCCTATCAACAAACCCCA	60.162	20	ATGAGTGCATCAAGGCTTCC	60.226	20	360	665	1024	AAACCCCACCTATTCAAGCC	60.187	20	ATGAGTGCATCAAGGCTTCC	60.226	20	348	677	1024
Unigene15019	1	p5	(AGGGA)4	20	197	216	AAGGAAACGAGCATCAGCAT	59.843	20	GCCAAAACAAACCCTTTCAA	59.953	20	120	149	268	AAGGAAACGAGCATCAGCAT	59.843	20	TGCAACCTCTCCAACAATCA	60.24	20	286	149	434	AAGGAAACGAGCATCAGCAT	59.843	20	GCCAACACAGCACTGACAAT	59.758	20	369	149	517
Unigene72815	1	p5	(AACAA)4	20	104	123	AAGGAGCAGAAATTCGGGAT	60.039	20	ATCATCTGCCTGCTTGCTTT	59.985	20	101	58	158	GGGCGAAAACAAAACAAAAA	59.958	20	TGCCTGCTTGCTTTACCTTT	60.018	20	132	21	152	AGGGAGATAAGAAGGGCGAA	60.166	20	ATCATCTGCCTGCTTGCTTT	59.985	20	151	8	158
Unigene44391	1	p6	(CAAAAA)3	18	536	553	AAGGCAACTTGCTTGTGCTT	60.059	20	TGATTTCATGATCTGCTGTGC	59.821	21	299	288	586	AAGGCAACTTGCTTGTGCTT	60.059	20	TCTAGTGCCTTTGACACCCG	61.224	20	397	288	684	GCCTAAACAAGCAAGGCAAC	59.889	20	TGATTTCATGATCTGCTGTGC	59.821	21	311	276	586
Unigene22530	1	p3	(AAG)10	30	1368	1397	AAGGGAAAAGGAAGAGCAGG	59.821	20	TATCACGCCTTTCACCTTCC	60.074	20	206	1269	1474	CTCCTGCACTCGATCCATTT	60.218	20	TATCACGCCTTTCACCTTCC	60.074	20	345	1130	1474	GCCGTATACGAGAGAGGTGG	59.717	20	TATCACGCCTTTCACCTTCC	60.074	20	258	1217	1474
Unigene38049	1	c	(GGTGCT)4gctggcggtgctggcgctggtgtaggtgctggttcgactggagggtcagatggggcagtgataggtgggtc(TGGGTT)3	113	843	955	AAGGGACAGAAGGAGGTGGT	59.968	20	ACCCACTAATCCCCCAAAAC	59.919	20	303	696	998	AAGGGACAGAAGGAGGTGGT	59.968	20	ACTAATCCCCCAAAACCCAC	59.919	20	299	696	994	AAGGGACAGAAGGAGGTGGT	59.968	20	TGACCAGGACCCACTAATCC	59.779	20	311	696	1006
Unigene61173	2	p6	(GGGGTC)3	18	2983	3000	AAGGGAGGAGAGTCGGTGTT	60.111	20	TTTCCTCCTCCTCCCAAAGT	60.045	20	271	2951	3221	AAGGGAGGAGAGTCGGTGTT	60.111	20	GTTTCCTCCTCCTCCCAAAG	60.045	20	272	2951	3222	AGGGAGGAGAGTCGGTGTTT	60.111	20	TTTCCTCCTCCTCCCAAAGT	60.045	20	270	2952	3221
Unigene15243	1	p6	(TTTTTA)3	18	299	316	AAGGGATTCTTTCCTTGGGA	59.875	20	GATTCTCTCCTTTTGCACGG	59.813	20	220	275	494	AGGGATTCTTTCCTTGGGAC	59.373	20	GATTCTCTCCTTTTGCACGG	59.813	20	219	276	494	CAAGGGATTCTTTCCTTGGG	60.787	20	GATTCTCTCCTTTTGCACGG	59.813	20	221	274	494
Unigene4702	1	p2	(GA)12	24	783	806	AAGGGCGTAGAGAGGGAGAG	59.972	20	TGCTCTTCAACACTCATGGC	59.992	20	398	656	1053	AAGGGCGTAGAGAGGGAGAG	59.972	20	GCTTCCGTTTATCCCATTGA	59.901	20	361	656	1016	TATGAGGACCCCCATTGAAA	60.126	20	TGCTCTTCAACACTCATGGC	59.992	20	356	698	1053
Unigene62191	1	p6	(GGCAGT)3	18	171	188	AAGGTCCCCGGATCTGATAG	60.285	20	TGTGTAATTCATCATTAACCTTTGC	59.367	25	194	24	217	GTCCCCGGATCTGATAGCTT	60.431	20	TGTGTAATTCATCATTAACCTTTGC	59.367	25	191	27	217	TCAAAAAGCTTCTCATGCCA	59.542	20	TGTGTAATTCATCATTAACCTTTGC	59.367	25	133	85	217
Unigene1815	1	c	(AAAAAG)3aagc(AG)12	46	95	140	AAGGTGTCGTCGTTCAGACC	60.159	20	CGCTTCAATTCCAAACCCTA	60.067	20	392	19	410	GTGTCGTCGTTCAGACCAAA	59.726	20	CGCTTCAATTCCAAACCCTA	60.067	20	389	22	410	TGTCGTCGTTCAGACCAAAA	60.278	20	CGCTTCAATTCCAAACCCTA	60.067	20	388	23	410
Unigene25281	1	p4	(TTTC)6	24	1903	1926	AAGGTTGTTTGAGACGGGTG	60.005	20	GGCGTTTGCACTATGATTTT	57.779	20	287	1679	1965	ACCAAGGTTGTTTGAGACGG	60.005	20	GGCGTTTGCACTATGATTTT	57.779	20	290	1676	1965	CAAGGTTGTTTGAGACGGGT	60.005	20	GGCGTTTGCACTATGATTTT	57.779	20	288	1678	1965
Unigene35963	1	p3	(CCA)7	21	856	876	AAGTATGTCACGTCCTGCCC	59.997	20	AGGACGAGAAGGGTGGTTTT	59.972	20	270	647	916	AAGTATGTCACGTCCTGCCC	59.997	20	AAGGACGAGAAGGGTGGTTT	59.972	20	271	647	917	AAGTATGTCACGTCCTGCCC	59.997	20	AAAGGACGAGAAGGGTGGTT	59.972	20	272	647	918
Unigene1525	1	p6	(TCCCCC)3	18	1077	1094	AAGTCCCCAAAATCCTGCTT	59.94	20	GGTTATCCTGCTTTTGAGCG	59.845	20	269	891	1159	CTCTCTCCTTGGATCTCCCC	60.149	20	ATCGCAGTGACTTAATGGGC	60.103	20	362	932	1293	AAGTCCCCAAAATCCTGCTT	59.94	20	TCCAGGTGGTGGAGGTTATC	59.779	20	282	891	1172
Unigene16514	1	p6	(GAGTCT)3	18	734	751	AAGTCCTCCGAGAGGGGATA	60.03	20	ACTGTTTCTCCGCCTGCTAA	60.015	20	364	567	930	AGTCCTCCGAGAGGGGATAA	60.03	20	ACTGTTTCTCCGCCTGCTAA	60.015	20	363	568	930	ATGTTTCACCAAGTCCTCCG	59.966	20	ACTGTTTCTCCGCCTGCTAA	60.015	20	374	557	930
Unigene61157	1	p6	(AACGCC)3	18	128	145	AAGTCTCGGCTTCAAAGGGT	60.247	20	TGGTAGGCAGCCTCTTTTGT	59.875	20	165	19	183	AAGTCTCGGCTTCAAAGGGT	60.247	20	CCTCTTTTGTTGTTGGGCTC	59.711	20	155	19	173	AAGTCTCGGCTTCAAAGGGT	60.247	20	TTGGTAGGCAGCCTCTTTTG	60.378	20	166	19	184
Unigene51785	1	p2	(TC)11	22	711	732	AAGTGGAGCACATAGTGGGG	59.989	20	CCCACAAAAGCAACACTGAG	59.335	20	171	622	792	AAGTGGAGCACATAGTGGGG	59.989	20	ACACACGAGCGAGTGAGTGA	60.685	20	136	622	757	AAGTGGAGCACATAGTGGGG	59.989	20	CACACGAGCGAGTGAGTGAG	60.829	20	135	622	756
Unigene78508	1	p6	(AAAAGG)3	18	136	153	AAGTGTCAAACCACCCAAGC	60.012	20	ATCCATTTTCGAAGTGGCAG	60.074	20	332	35	366	AAGTGTCAAACCACCCAAGC	60.012	20	TTGAGTTCATTTGGGGGAAG	59.903	20	159	35	193	CCAAGCACATGCTAAGGACA	59.864	20	ATCCATTTTCGAAGTGGCAG	60.074	20	360	7	366
Unigene35918	1	c	(CTCTGC)3tttctctgccc(CTGTTT)3	47	73	119	AAGTTGCTGGGCTCCAAATA	59.708	20	CCAAGCACAGCAAGATTCAA	59.988	20	257	7	263	GCTGGGCTCCAAATATTGTC	59.533	20	CCAAGCACAGCAAGATTCAA	59.988	20	252	12	263	AAGTTGCTGGGCTCCAAATA	59.708	20	GCAAGATTCAAGTTCTCGGG	59.813	20	248	7	254
Unigene576	1	p2	(TG)12	24	369	392	AAGTTGCTTGGTGGGAACAC	60.012	20	TCACATCAAAAAGGCCACAA	60.088	20	259	234	492	AAGTTGCTTGGTGGGAACAC	60.012	20	TTCACATCAAAAAGGCCACA	60.088	20	260	234	493	TGGTGGGAACACTAGCACAA	60.152	20	TCACATCAAAAAGGCCACAA	60.088	20	251	242	492
Unigene7308	1	p2	(TA)13	26	165	190	AAGTTGGCCTGCTCATTACC	59.198	20	GCTCATTGGGTGTTTGTGTG	60.008	20	329	85	413	AAGTTGGCCTGCTCATTACC	59.198	20	GGCAACATCAGATGGGTTCT	59.934	20	213	85	297	AAGTTGGCCTGCTCATTACC	59.198	20	AGGCAACATCAGATGGGTTC	59.934	20	214	85	298
Unigene67200	1	p3	(AAC)6	18	110	127	AATAAACAAACCCGGCAAGA	59.451	20	TCCATCTCGAAGTTCTCATCTTT	59.362	23	163	23	185	AATAAACAAACCCGGCAAGA	59.451	20	TTCCATCTCGAAGTTCTCATCT	58.001	22	164	23	186	AATAAACAAACCCGGCAAGA	59.451	20	CCATCTCGAAGTTCTCATCTTTT	58.904	23	162	23	184
Unigene50386	1	p2	(CT)14	28	214	241	AATAAATTCTTCGCCGCCTT	60.062	20	TGAGATTTGCGTCCACAGAG	59.984	20	157	146	302	ATAAATTCTTCGCCGCCTTT	60.062	20	TGAGATTTGCGTCCACAGAG	59.984	20	156	147	302	CCACAACACACACCACACAA	59.923	20	TGAGATTTGCGTCCACAGAG	59.984	20	123	180	302
Unigene402	1	p6	(CCTTCC)3	18	1233	1250	AATAGCCCAAACTTGCCCTT	59.966	20	GGAGAAGCAGAAGGTGATGG	59.803	20	331	945	1275	TTCCCTTGTCTTGATTTCCG	60.044	20	GGAGAAGCAGAAGGTGATGG	59.803	20	139	1137	1275	TACTCCACTGCCATGCTGTC	59.862	20	GGAGAAGCAGAAGGTGATGG	59.803	20	261	1015	1275
Unigene6297	1	p6	(CAGATG)3	18	1901	1918	AATAGCGGGGGAGAATCAAT	59.761	20	ACACAGCCCTCTCAACTCGT	59.907	20	136	1838	1973	AATAGCGGGGGAGAATCAAT	59.761	20	CGTGTTACACAGCCCTCTCA	59.897	20	142	1838	1979	GCACTGATGTAGCATGGTCG	60.296	20	ACACAGCCCTCTCAACTCGT	59.907	20	169	1805	1973
Unigene8028	1	p2	(TA)11	22	351	372	AATAGGGAACCCAAACTCGG	60.18	20	CAGGGCCTTCTTTGCTGTAG	60.008	20	228	211	438	TCATGTGCGAAAAAGGTGAA	60.234	20	CAGGGCCTTCTTTGCTGTAG	60.008	20	329	110	438	AGAGTACTTATTGCGGGCCA	59.73	20	CAGGGCCTTCTTTGCTGTAG	60.008	20	370	69	438
Unigene34265	1	p3	(GAC)7	21	562	582	AATCACTCCAACAAATCGCC	59.939	20	CAACTTTTCTTCGCGTCCTC	59.993	20	390	307	696	ATCGCCAAAAATCGATTCAC	59.907	20	CAACTTTTCTTCGCGTCCTC	59.993	20	376	321	696	GTGGTGGACAGGAAAGGAAA	59.943	20	TCATCCTCATCATCAGCAGC	59.907	20	224	519	742
Unigene18502	1	p3	(TCT)6	18	342	359	AATCAGTCCCGGTCTCACAC	59.969	20	AGAGAGCGTGTTCGGGTCTA	60.012	20	312	191	502	AAACTGGGTGCGAATCAGTC	60.119	20	AGAGAGCGTGTTCGGGTCTA	60.012	20	324	179	502	CAACAACAATCCGTCACTCG	60.152	20	AGAGAGCGTGTTCGGGTCTA	60.012	20	216	287	502
Unigene37459	1	p5	(CTTCT)4	20	883	902	AATCCAGGCATATGGGACAA	60.155	20	CCTTTCAGGCACACAGACAG	59.461	20	292	644	935	ATCCAGGCATATGGGACAAA	60.155	20	CCTTTCAGGCACACAGACAG	59.461	20	291	645	935	AAATCCAGGCATATGGGACA	60.155	20	CCTTTCAGGCACACAGACAG	59.461	20	293	643	935
Unigene26741	1	p3	(GAG)6	18	1111	1128	AATCCCAAAACCAAAGGGAC	60.032	20	GGAACCGATATTGAGGCTGA	60.036	20	122	1031	1152	AATCCCAAAACCAAAGGGAC	60.032	20	TACCGTGCATTCCCTTTTTC	59.938	20	175	1031	1205	AATCCCAAAACCAAAGGGAC	60.032	20	AAGTTTTGGCATGATGGAGC	60.081	20	286	1031	1316
Unigene49290	1	c	(GGTGGC)3tggggatccggaagtgggtcg(GGAAGT)3	57	532	588	AATCCCAAGCTGAAGCTCCT	60.349	20	AGGCGCTACTCCGTCTGTTA	60.037	20	300	475	774	GAGGTGGTGGTGGCTTAGAC	59.579	20	GAGCAAAGGCCAGTGAGTTC	59.997	20	242	508	749	GAGGTGGTGGTGGCTTAGAC	59.579	20	AGGCGCTACTCCGTCTGTTA	60.037	20	267	508	774
Unigene21197	1	p6	(TTGGAG)3	18	436	453	AATCCGTGTGAGTCCCAATC	59.786	20	CCCCTTCACCACTAAACCCT	60.218	20	295	186	480	AGGTGAGGGCTTTAAGGAGG	59.707	20	AAAAACCATGTCCTTCACCG	59.83	20	227	388	614	AATCCGTGTGAGTCCCAATC	59.786	20	CAACACAGCCATCCTCTCCT	60.261	20	390	186	575
Unigene27609	1	p3	(ATT)8	24	337	360	AATCCTGTTGGCAGTTCTGG	60.111	20	AGGGTACCGGCTAAAGCACT	60.151	20	356	205	560	TGTTGGCAGTTCTGGACAAG	59.873	20	AGGGTACCGGCTAAAGCACT	60.151	20	351	210	560	TTTCTCCTGCGATCATGACA	60.353	20	AGGGTACCGGCTAAAGCACT	60.151	20	320	241	560
Unigene31600	1	p6	(AGTACA)3	18	328	345	AATCGATGAGCATGTGCTTG	59.83	20	GAAGGGCCAAACAAGTGAAA	60.088	20	381	181	561	AATCGATGAGCATGTGCTTG	59.83	20	GCTACAGAAGGGCCAAACAA	60.249	20	387	181	567	AATCGATGAGCATGTGCTTG	59.83	20	AGAAGTTCGTGATGGGTGCT	59.727	20	237	181	417
Unigene8536	1	p6	(TCCTTC)3	18	612	629	AATCGTTGTCATCCCTGCTC	60.081	20	ACGTGGTCGAGAGAAGGCTA	60.012	20	288	428	715	TTTGTCCTGATCCACTTCCC	59.903	20	ACGTGGTCGAGAGAAGGCTA	60.012	20	211	505	715	TTTGTCCTGATCCACTTCCC	59.903	20	CAGCAGAGGAGATGAGAGGG	60.088	20	348	505	852
Unigene65585	1	c*	(GAAAAG)3(AAAGG)5*	39	159	197	AATCTAAATGGCCAACAGCG	60.096	20	CCCATAGGTCCTGCCTCTCT	60.607	20	168	63	230	CAGCGTCAGACCATGTCATT	59.707	20	CCCATAGGTCCTGCCTCTCT	60.607	20	153	78	230	ATCTAAATGGCCAACAGCGT	59.597	20	CCCATAGGTCCTGCCTCTCT	60.607	20	167	64	230
Unigene41431	1	p3	(AGA)6	18	311	328	AATCTAAGCTTCCCAAGCCG	60.702	20	TCTGGCTCGAAGGGAAGTTA	59.948	20	397	175	571	AATCTAAGCTTCCCAAGCCG	60.702	20	TAGATCAGCATGCATCTCCG	59.931	20	228	175	402	AATCTAAGCTTCCCAAGCCG	60.702	20	CATGCATCTCCGTATCATGG	59.907	20	220	175	394
Unigene84526	1	p6	(AGCTGT)3	18	260	277	AATGAAATGGGTTGACTCGG	59.79	20	ACATCCCATCAACAACAGCA	59.967	20	309	4	312	TGAAATGGGTTGACTCGGTT	60.353	20	ACATCCCATCAACAACAGCA	59.967	20	307	6	312	AATGAAATGGGTTGACTCGG	59.79	20	CATCCCATCAACAACAGCAA	60.517	20	308	4	311
Unigene33976	1	p3	(GCA)6	18	898	915	AATGAGACCGAGCAGGAGAA	59.95	20	AGGAGTTTTACTCACCGCGA	59.875	20	165	820	984	AAACTTCCTGGCGGAGAAAT	60.074	20	AGGAGTTTTACTCACCGCGA	59.875	20	193	792	984	AATGAGACCGAGCAGGAGAA	59.95	20	CAGGGATAATTCGAGGCAGA	60.17	20	236	820	1055
Unigene41743	1	p3	(CCA)8	24	434	457	AATGCCTGTTCAATTCCGAC	59.939	20	GACATGACATGCCTGTTTGG	59.967	20	267	237	503	AATGCCTGTTCAATTCCGAC	59.939	20	ACCATGTGAAGATGGTGCAA	59.967	20	382	237	618	TGTTGTTGTTGTCTGACGCA	59.912	20	GACATGACATGCCTGTTTGG	59.967	20	396	108	503
Unigene70935	1	p2	(AC)11	22	564	585	AATGCTGCACATTGATGCTC	59.836	20	ACTTGAACCCGCCTTTCATA	59.569	20	141	469	609	AATGCTGCACATTGATGCTC	59.836	20	TACTTGAACCCGCCTTTCAT	59.569	20	142	469	610	GAATGCTGCACATTGATGCT	59.836	20	ACTTGAACCCGCCTTTCATA	59.569	20	142	468	609
Unigene20327	2	p3	(ATG)6	18	804	821	AATGGAAGTTTCGGTGATGG	59.79	20	ACACGACCATCCACTTCCTC	59.969	20	143	775	917	CAATCAGGGTTGTTGGGTTC	60.21	20	ACACGACCATCCACTTCCTC	59.969	20	253	665	917	AATGGAAGTTTCGGTGATGG	59.79	20	CCTCCCACTCAAAATCCTCA	60.042	20	127	775	901
Unigene7310	1	p6	(ATTTTT)3	18	877	894	AATGGAATTAGGCCTCCGAT	59.761	20	ACCATGGACAGATGATGCAA	59.925	20	363	620	982	GTTGCAAATCCAAGAAAGCC	59.691	20	ACCATGGACAGATGATGCAA	59.925	20	131	852	982	TGGAATTAGGCCTCCGATAA	59.502	20	ACCATGGACAGATGATGCAA	59.925	20	361	622	982
Unigene25560	1	p6	(TCTCCC)3	18	2263	2280	AATGGAGAGTGGGTGTTTGC	59.973	20	GAGCCGATTTGACCCATCTA	60.036	20	391	2065	2455	GTTTGCATGGAAGGTGGAGT	59.973	20	GAGCCGATTTGACCCATCTA	60.036	20	377	2079	2455	GTTTGCATGGAAGGTGGAGT	59.973	20	AAACCCACCAAGTAAACCCC	59.955	20	336	2079	2414
gi_50067851	1	p6	(CAACAG)3	18	76	93	AATGGAGGAGCAGCAAAGAA	59.955	20	TTGTAACCCCTCCTCCTCCT	59.928	20	228	3	230	AATGGAGGAGCAGCAAAGAA	59.955	20	CTTGTAACCCCTCCTCCTCC	59.928	20	229	3	231	AGCAGCAAAGAAGCCAGAAG	59.898	20	CTTGTAACCCCTCCTCCTCC	59.928	20	221	11	231
Unigene38303	1	p3	(CAA)7	21	264	284	AATGGATGCTTTGGCTTTTG	60.074	20	TGACTTAGGCGTTGCTGTTG	60.05	20	280	48	327	CAATGGATGCTTTGGCTTTT	60.074	20	TGACTTAGGCGTTGCTGTTG	60.05	20	281	47	327	AATGGATGCTTTGGCTTTTG	60.074	20	TCAAACACGGATGGACTTGA	60.088	20	333	48	380
Unigene2669	1	p3	(CCA)6	18	32	49	AATGGCATTGACACCACCTC	60.79	20	CAAATCTGACAACAGCCCCT	60.111	20	225	9	233	AATGGCATTGACACCACCTC	60.79	20	TGACAACAGCCCCTTTTTCT	59.711	20	219	9	227	AATGGCATTGACACCACCTC	60.79	20	TCTGACAACAGCCCCTTTTT	59.711	20	221	9	229
Unigene34139	1	p3	(ACC)6	18	555	572	AATGGGGAGTGGGGATAAAC	59.881	20	ATGGTAGTGGTGGTGGTGGT	60.009	20	331	504	834	AATGGGGAGTGGGGATAAAC	59.881	20	ACACCCTTTCGGGATCTCTT	59.935	20	106	504	609	AATGGGGAGTGGGGATAAAC	59.881	20	AAGACACCCTTTCGGGATCT	59.935	20	109	504	612
Unigene61645	1	p2	(TG)13	26	85	110	AATGGTATAGCCGGCCTCTT	59.951	20	ACAGGAGAAGGGGGAGATGT	59.929	20	350	1	350	AATGGTATAGCCGGCCTCTT	59.951	20	TGATCAACGAGTCAGTCCCA	60.246	20	192	1	192	AATGGTATAGCCGGCCTCTT	59.951	20	CAGGAGAAGGGGGAGATGTA	59.087	20	349	1	349
Unigene40513	1	p6	(TTCCAA)3	18	29	46	AATGGTCTCTTCGACCCCTC	60.456	20	AAGGGTATCAACAAGCACGG	59.993	20	234	2	235	AATGGTCTCTTCGACCCCTC	60.456	20	CAAGCCCAAATAAAAGCAGG	59.715	20	190	2	191	AATGGTCTCTTCGACCCCTC	60.456	20	AAGCCCAAATAAAAGCAGGG	60.432	20	189	2	190
Unigene18624	1	p6	(TTTTCC)3	18	1138	1155	AATTCAAACGTTAATGCGGG	59.832	20	CCGGCCTTAAAATAAAAGGG	59.806	20	281	1031	1311	AATTCAAACGTTAATGCGGG	59.832	20	CCCCGGCCTTAAAATAAAAG	59.806	20	283	1031	1313	TTGGGGAATTGGTTAGATGC	59.762	20	CCGGCCTTAAAATAAAAGGG	59.806	20	201	1111	1311
Unigene4010	1	p6	(CCCAAA)4	24	128	151	AATTCAACCCCTCCCTGTTC	60.169	20	TCTTCGTCGTTGTCAGCATC	59.992	20	187	65	251	AATTCAACCCCTCCCTGTTC	60.169	20	CTTCGTCTTCGTCATCGTCA	59.984	20	222	65	286	AATTCAACCCCTCCCTGTTC	60.169	20	TTGTCAGCATCGGAGAGTTG	59.984	20	178	65	242
Unigene7780	1	p4	(TTTA)5	20	1312	1331	AATTCAGTGGCTTGCAGCTT	60.022	20	AAGGTTGGGCAAGCATTTTA	59.586	20	383	1069	1451	ACTTGGGATTCTTTGCATGG	59.933	20	AAGGTTGGGCAAGCATTTTA	59.586	20	201	1251	1451	TCAGGCATTAAGACCTTCCG	60.206	20	AAGGTTGGGCAAGCATTTTA	59.586	20	362	1090	1451
Unigene16619	1	p6	(TTTCAA)3	18	1044	1061	AATTCTGGATTGTCGGTTGC	59.939	20	AAAGCAGAGGGCGTTTTACA	59.883	20	290	912	1201	ACCCATCAAAGCCAATTCTG	59.933	20	AAAGCAGAGGGCGTTTTACA	59.883	20	303	899	1201	TGTCGGTTGCCATTTTATCA	59.93	20	AAAGCAGAGGGCGTTTTACA	59.883	20	280	922	1201
Unigene48995	1	p3	(TTA)9	27	696	722	AATTCTGTAGAGCTGGCGGA	59.978	20	TCGATTTTAGGCAATCGTCA	59.257	20	365	388	752	GAATTCTGTAGAGCTGGCGG	59.978	20	TCGATTTTAGGCAATCGTCA	59.257	20	366	387	752	CTGTAGAGCTGGCGGATCAT	60.384	20	TCGATTTTAGGCAATCGTCA	59.257	20	361	392	752
Unigene26427	1	p5	(AAAAT)4	20	100	119	AATTGAAGAGCAATCCCTGC	59.273	20	GCTTGCCATTTTTCGATTGT	60.081	20	241	41	281	AATTGAAGAGCAATCCCTGC	59.273	20	GTTGCTTGCCATTTTTCGAT	60.081	20	244	41	284	AATTGAAGAGCAATCCCTGC	59.273	20	AGCACTGCCAAAGAGAGAGC	59.898	20	364	41	404
gi_50070575	1	p3	(CCT)6	18	218	235	AATTGCCCATTTTACCCTCC	60.02	20	GTAACCGAACCGCCAGATTA	59.96	20	210	73	282	AATTGCCCATTTTACCCTCC	60.02	20	AAACCTCAACCCCATAACCC	59.919	20	280	73	352	AATTGCCCATTTTACCCTCC	60.02	20	AGAAGAAGGGGGAATCCTTG	59.508	20	344	73	416
Unigene6704	1	p6	(GTTGGG)3	18	1347	1364	AATTGGACAATTCAGCAGCC	60.081	20	TGGGAATCCAAAATTCCAAA	60.103	20	363	1144	1506	AAGCTTGCCTGACCTTGTGT	59.914	20	TGGGAATCCAAAATTCCAAA	60.103	20	384	1123	1506	GAACCCGAGATTCAACTGGA	60.05	20	TCTCCTCCGATTTCCCTTCT	60.147	20	369	1030	1398
Unigene82600	1	p6	(GGGTTG)4	24	511	534	AATTGGACAATTCAGCAGCC	60.081	20	TGGGAATCCAAAATTCCAAA	60.103	20	393	286	678	AATTGGACAATTCAGCAGCC	60.081	20	GTAGACGCCTCCACCGTTTA	60.132	20	336	286	621	AAGCTTGCCTGACCTTGTGT	59.914	20	GTAGACGCCTCCACCGTTTA	60.132	20	357	265	621
Unigene89046	1	p3	(TCG)6	18	130	147	AATTTCATAACGCCAGTCCG	59.96	20	CCAGACCAAGACTGTCAGCA	60.022	20	165	47	211	GTCGGCATCAGATCCAAGAT	60.042	20	CCAGACCAAGACTGTCAGCA	60.022	20	146	66	211	TCTCAGCCTTCTTCAGGCTC	59.827	20	CCAGACCAAGACTGTCAGCA	60.022	20	111	101	211
Unigene33739	1	p3	(TCT)6	18	1700	1717	AATTTGCAGGTAATCGTGCC	59.967	20	GGCAATGAGTGAAAGGGGTA	59.933	20	371	1453	1823	CCAATTTTCTTCTCCTCCCC	59.875	20	GCAAATGGGTCTTGGTGAGT	59.973	20	366	1668	2033	GCAGGTAATCGTGCCATTCT	60.103	20	ATTGGGTTGGATAACGTGGA	60.051	20	326	1458	1783
Unigene2399	1	p3	(GAA)6	18	860	877	AATTTGCGTGGGTGTTTCTC	59.978	20	AGCCCCAAACCCATTTTAAC	60.055	20	212	825	1036	GAATTTGCGTGGGTGTTTCT	59.978	20	AGCCCCAAACCCATTTTAAC	60.055	20	213	824	1036	AAAAGGTTGAATTTGCGTGG	59.975	20	AGCCCCAAACCCATTTTAAC	60.055	20	221	816	1036
Unigene4672	1	p2	(TC)13	26	128	153	ACAAAAGCATCCCAAGCATC	60.081	20	GCAAAAGCAGTAGCAGAGGC	60.3	20	211	20	230	TTCATAGTGCACAGGGGTCA	60.112	20	GCAAAAGCAGTAGCAGAGGC	60.3	20	146	85	230	AGCATCGATGACACGAACAG	59.862	20	GCAAAAGCAGTAGCAGAGGC	60.3	20	197	34	230
Unigene42097	1	p3	(AAT)6	18	44	61	ACAAAAGGAGGTGGGAATGC	61.249	20	GGCTAGTCGTTGCTTCTGGT	59.501	20	217	16	232	CAAAAGGAGGTGGGAATGC	60.445	19	GGCTAGTCGTTGCTTCTGGT	59.501	20	216	17	232	TTACAAAAGGAGGTGGGAATG	58.936	21	GGCTAGTCGTTGCTTCTGGT	59.501	20	219	14	232
Unigene76665	1	p3	(CTT)7	21	132	152	ACAAAATCACCAGCCACTCC	59.973	20	TTTGATGGAGCCCTGAAATC	60.014	20	134	70	203	ACAAAATCACCAGCCACTCC	59.973	20	GAAATCGAGGGCTCTGACTG	59.95	20	120	70	189	ACAAAATCACCAGCCACTCC	59.973	20	CTGAAATCGAGGGCTCTGAC	59.95	20	122	70	191
Unigene23112	1	p2	(CT)13	26	128	153	ACAAACACCAGCACATGACC	59.446	20	TCTTCTAATGCGAACCCACC	60.074	20	357	12	368	TCTCTTCTGTTCCTCCCCTG	59.375	20	TCTTCTAATGCGAACCCACC	60.074	20	326	43	368	ACAAACACCAGCACATGACC	59.446	20	CCACCAGCTTCACTTGATGA	59.831	20	333	12	344
Unigene79654	1	p5	(CCTCT)4	20	183	202	ACAAATGCCCTTCTTTCCCT	59.94	20	CGCAAACTCGATTTTATCAGTG	59.779	22	235	1	235	AACAAATGCCCTTCTTTCCC	60.299	20	CGCAAACTCGATTTTATCAGTG	59.779	22	236	0	235	CAAATGCCCTTCTTTCCCTT	60.423	20	CGCAAACTCGATTTTATCAGTG	59.779	22	234	2	235
Unigene21518	1	c	(CAG)6caa(CAG)8ccacagcagctgcagccacaacaa(CAG)7	90	2743	2832	ACAACAGCAGCATCAACAGC	60.064	20	GTCATGTGTCCACCACGAAG	60.005	20	387	2702	3088	ACAACAGCAGCATCAACAGC	60.064	20	AGTCATGTGTCCACCACGAA	60.005	20	388	2702	3089	ACAACAGCAGCATCAACAGC	60.064	20	TCATGTGTCCACCACGAAGT	60.005	20	386	2702	3087
Unigene67800	1	p6	(GATGAC)3	18	720	737	ACAACAGCGACAGCAACAAC	59.953	20	CACCAACACCAAAACCCTTC	60.246	20	373	407	779	CAGCAACAACCAGGGAGATT	60.111	20	CACCAACACCAAAACCCTTC	60.246	20	363	417	779	TCAACATGGGTGGTGTCAGT	59.846	20	CACCAACACCAAAACCCTTC	60.246	20	285	495	779
Unigene33168	2	p3	(AAG)8	24	1417	1440	ACAACGGCTGTCGTTCTTCT	59.914	20	GAGGGCAAAGTTTGGCAATA	60.074	20	324	1270	1593	GGTGAGCAAAAGGCAGAAAC	59.859	20	GAGGGCAAAGTTTGGCAATA	60.074	20	278	1316	1593	CCAAAACCAGAACCAACACC	60.246	20	TTCTCGAGGCTGAGGACATT	59.95	20	381	1377	1757
Unigene25541	1	p2	(AG)10	20	2717	2736	ACAACGGGACTCTTGTGGTC	60.009	20	TTTCCTCCCTGCATATTTCG	60.031	20	382	2397	2778	ACAACGGGACTCTTGTGGTC	60.009	20	TCCTCCCTGCATATTTCGAC	60.036	20	380	2397	2776	GCGAATTTGGGATTGAGAAA	60.016	20	TCCTCCCTGCATATTTCGAC	60.036	20	126	2651	2776
Unigene86232	1	p2	(TC)17	34	95	128	ACAACGGGGGCTATAGATTT	57.579	20	AACATCCCAGGACCAACAAG	59.82	20	171	32	202	ACAACGGGGGCTATAGATTT	57.579	20	AAAACATCCCAGGACCAACA	60.21	20	173	32	204	ACAACGGGGGCTATAGATTT	57.579	20	AAACATCCCAGGACCAACAA	60.21	20	172	32	203
Unigene38950	1	p3	(TTC)7	21	115	135	ACAAGAACAGCAGCGACTGA	59.776	20	GATGGGGATGTAGCTGGAGA	60.034	20	314	47	360	CAAGAACAGCAGCGACTGAC	59.776	20	GATGGGGATGTAGCTGGAGA	60.034	20	313	48	360	CAAGAACAGCAGCGACTGAC	59.776	20	TGGACGGAGAAGGAGAAGAA	59.92	20	207	48	254
Unigene207	1	c	(TGGTGT)4(TGG)6	42	2722	2763	ACAAGAGAACCCACATTGCC	59.973	20	TCCTTACGTCCTCCTCCCTT	60.067	20	313	2483	2795	ACAAGAGAACCCACATTGCC	59.973	20	TTCCTTACGTCCTCCTCCCT	60.067	20	314	2483	2796	GATGTATCCGAACTTGCCGT	59.962	20	TCCTTACGTCCTCCTCCCTT	60.067	20	196	2600	2795
Unigene8205	1	p6	(AAAAAG)3	18	690	707	ACAAGCGACCATTATCCCAG	59.955	20	CATGTTGCTCGCACAATTTC	60.265	20	298	452	749	ATAATCATGTCTGCGCCTCC	60.066	20	CATGTTGCTCGCACAATTTC	60.265	20	399	351	749	ACAAGCGACCATTATCCCAG	59.955	20	TTTCAGTTGCCGAATGTTTG	59.706	20	322	452	773
Unigene17896	1	p3	(CTC)8	24	1277	1300	ACAATCCAGCAGGTGAAAGC	60.263	20	AGGAGTGAGGGGAGGATGTT	59.929	20	262	1206	1467	ACAATCCAGCAGGTGAAAGC	60.263	20	ATGAGGAGTGAGGGGAGGAT	59.889	20	265	1206	1470	ACAATCCAGCAGGTGAAAGC	60.263	20	TCTCCAATGAGGAGTGAGGG	60.191	20	271	1206	1476
Unigene1537	1	p2	(GA)13	26	219	244	ACAATGACCTAAAGCCCGTG	59.993	20	AGTGCCTTCCCCTTTCCTTA	60.068	20	108	192	299	ATCATCTGCACTTCAAGGGG	60.073	20	AGTGCCTTCCCCTTTCCTTA	60.068	20	147	153	299	ACAATGACCTAAAGCCCGTG	59.993	20	GAATGAAATGGGGGCTCATA	59.722	20	380	192	571
Unigene43726	1	p3	(TCA)7	21	595	615	ACAATGCTGGGTCCAACTTC	59.973	20	GGACTGGAAAATCCACCCTT	60.169	20	387	439	825	TTATTCTTTCATCCCCGCAG	60.031	20	GGACTGGAAAATCCACCCTT	60.169	20	342	484	825	ACAATGCTGGGTCCAACTTC	59.973	20	CCACCAATCGTTCCATTCTT	59.79	20	270	439	708
Unigene26864	1	p3	(GAG)6	18	2259	2276	ACAATTGGGACGATGGGTTA	60.051	20	CGAGTCGCCAACTAACTTCC	59.875	20	389	1934	2322	ACAATTGGGACGATGGGTTA	60.051	20	CCGAGTCGCCAACTAACTTC	59.875	20	390	1934	2323	ACAATTGGGACGATGGGTTA	60.051	20	AGAACCGAGTCGCCAACTAA	59.875	20	394	1934	2327
Unigene26897	1	p3	(GAG)6	18	553	570	ACAATTGGGACGATGGGTTA	60.051	20	CGAGTCGCCAACTAACTTCC	59.875	20	354	263	616	ACAATTGGGACGATGGGTTA	60.051	20	CCGAGTCGCCAACTAACTTC	59.875	20	355	263	617	ACAATTGGGACGATGGGTTA	60.051	20	AGAACCGAGTCGCCAACTAA	59.875	20	359	263	621
Unigene60731	1	p6	(GCATCT)3	18	340	357	ACACAGCCCTCTCAACTCGT	59.907	20	AATAGCGGGGGAGAATCAAT	59.761	20	136	284	419	CGTGTTACACAGCCCTCTCA	59.897	20	AATAGCGGGGGAGAATCAAT	59.761	20	142	278	419	ACACAGCCCTCTCAACTCGT	59.907	20	GCACTGATGTAGCATGGTCG	60.296	20	169	284	452
Unigene30716	1	p3	(CAC)6	18	195	212	ACACCACCACCAACAAGTGA	59.89	20	GCCTTTTGATCACCACCAGT	59.973	20	137	139	275	ACACCACCACCAACAAGTGA	59.89	20	AATTCGGAGTTGCTGGATTG	60.074	20	326	139	464	TGCGCATAAATTCTGTGGAG	59.833	20	GCCTTTTGATCACCACCAGT	59.973	20	235	41	275
Unigene35411	1	p3	(TGA)6	18	149	166	ACACCAGCTCGATTCCATTC	60.081	20	GGTTGTGGTGGGAGAGAAAA	59.943	20	265	22	286	ACACCAGCTCGATTCCATTC	60.081	20	TTGTGGTGGGAGAGAAAAGG	60.081	20	263	22	284	TTCAACCCCAGACCCAAATA	60.162	20	GGTTGTGGTGGGAGAGAAAA	59.943	20	214	73	286
Unigene35788	1	p2	(TC)10	20	100	119	ACACCAGTTCTCCTCCATGC	60.12	20	ACGGTGGTGAAATCAGGAAG	59.966	20	378	15	392	ACCAGTTCTCCTCCATGCAC	60.12	20	ACGGTGGTGAAATCAGGAAG	59.966	20	376	17	392	ACACCAGTTCTCCTCCATGC	60.12	20	GTGTAGGTTTTGGGCGAGAA	60.11	20	194	15	208
Unigene1161	1	p3	(CAC)6	18	264	281	ACACCATGGAAAGGAACAGC	59.973	20	TTCGGAGAATATGTCTGGGC	60.036	20	268	62	329	ACACCATGGAAAGGAACAGC	59.973	20	ATCGAAGTTGACAGGAACCG	60.111	20	356	62	417	ACACCATGGAAAGGAACAGC	59.973	20	GTCATGCCTTTTGGCACTTT	60.118	20	308	62	369
Unigene65703	1	p5	(AAGAA)4	20	465	484	ACACCTTCAAAGAGATGGCG	60.255	20	CTGGTTTGTATGGAACGGCT	59.993	20	325	388	712	ACACCTTCAAAGAGATGGCG	60.255	20	GTATGGAACGGCTTGGAATG	60.331	20	318	388	705	ACACCTTCAAAGAGATGGCG	60.255	20	TGTATGGAACGGCTTGGAAT	60.331	20	319	388	706
Unigene70030	1	p6	(GAAGAT)3	18	253	270	ACACGGGTTCTAGTCGTTGG	60.028	20	CATGCATTTCTTTGTTGCGT	59.735	20	300	25	324	ACCCCATCGAGTCAACTCAC	59.969	20	CATGCATTTCTTTGTTGCGT	59.735	20	318	7	324	GGGTTCTAGTCGTTGGCTCA	60.255	20	CATGCATTTCTTTGTTGCGT	59.735	20	296	29	324
Unigene38075	1	p3	(GCA)6	18	265	282	ACACTTTCCTCACGAAGGGA	59.697	20	CAAGTGTGTCCCCACCTCTT	60.002	20	140	196	335	ACACTTTCCTCACGAAGGGA	59.697	20	ATGAACTTGGTTGGTCTGGC	59.973	20	219	196	414	ACACTTTCCTCACGAAGGGA	59.697	20	CATTGAGAGGGTTCTTCCCA	60.042	20	361	196	556
Unigene65647	1	p3	(GAG)9	27	119	145	ACAGAGGTTGCTCCAACAGG	60.298	20	AAATGGGAGAAATGGCTGTG	59.933	20	270	33	302	ACAGAGGTTGCTCCAACAGG	60.298	20	GTTTTGCAATGCCAGTTCCT	60.118	20	187	33	219	ACAGAGGTTGCTCCAACAGG	60.298	20	AGGTTTTGCAATGCCAGTTC	60.118	20	189	33	221
Unigene71124	1	p3	(ACA)6	18	155	172	ACAGCAGCAACTCAGCAAGA	59.929	20	CTCCAGTTTGTCGCTGTTCA	60.025	20	219	22	240	ACAGCAGCAACTCAGCAAGA	59.929	20	GCAATCACTACAGGGGAGGA	60.073	20	335	22	356	ACAGCAGCAACTCAGCAAGA	59.929	20	CGAATTTCCATTCCATCCAC	60.133	20	291	22	312
Unigene8386	1	p3	(ACC)6	18	2862	2879	ACAGCCCCATACCTTGACTG	59.989	20	TCCTGCCATTTTCTTGCTTT	59.823	20	354	2631	2984	ACAGCCCCATACCTTGACTG	59.989	20	TTCCTGCCATTTTCTTGCTT	59.823	20	355	2631	2985	AAAGTTTTGAATCCACCCCC	60.032	20	TTCCTGCCATTTTCTTGCTT	59.823	20	203	2783	2985
Unigene67024	1	p3	(TCA)7	21	2244	2264	ACAGCCTCGTAAGCAAAGGA	60.015	20	CTTCCACCTGAAGGGATCAA	60.042	20	220	2133	2352	ACAGCCTCGTAAGCAAAGGA	60.015	20	ACCTGAAGGGATCAATGCTG	60.073	20	215	2133	2347	ACAGCCTCGTAAGCAAAGGA	60.015	20	CACCTGAAGGGATCAATGCT	60.073	20	216	2133	2348
Unigene90977	1	p6	(GGCTGT)3	18	403	420	ACAGCTGCTTGCCGTATTCT	60.044	20	CACAGTTGCTACCCATCCCT	59.989	20	204	350	553	AGAACAGCTGCTTGCCGTAT	60.044	20	CACAGTTGCTACCCATCCCT	59.989	20	207	347	553	ACAGCTGCTTGCCGTATTCT	60.044	20	CATCCCTCTCACTCTCTGGC	59.945	20	191	350	540
Unigene18289	1	p6	(CCTCCC)3	18	334	351	ACAGCTGGTCTACCCCTGTG	60.174	20	GTCACAGCTTCCCTGATGGT	60.12	20	379	196	574	CTGATTATATGGGCGGTGCT	59.945	20	CCCGCAAGCTTACTCATGTT	60.27	20	379	172	550	CTGATTATATGGGCGGTGCT	59.945	20	AGTGGCTCAACTACCAGGGA	59.721	20	237	172	408
Unigene20969	1	p3	(CTT)7	21	452	472	ACAGGCATACCAATTCTGGC	59.962	20	TGACAAGTGGTGACGTGGAT	60.005	20	219	333	551	ACAGGCATACCAATTCTGGC	59.962	20	ACGTGGATAAGACTGGGTCG	59.989	20	207	333	539	ACAGGCATACCAATTCTGGC	59.962	20	CATGAGGAGGAGAGAGACGG	59.937	20	184	333	516
Unigene1956	1	c	(TTGACC)5gttccaatgatttgcttcggttcctcctcgga(CTCCTG)4	86	576	661	ACAGGCCCCTCGATATTCTT	59.925	20	TGGGCCAGAGCTTATATTCG	60.188	20	369	381	749	AACAGGCCCCTCGATATTCT	59.925	20	TGGGCCAGAGCTTATATTCG	60.188	20	370	380	749	TCAGACTTCGACCTGGACCT	59.835	20	TGGGCCAGAGCTTATATTCG	60.188	20	239	511	749
Unigene47910	1	p5	(AGGGA)4	20	567	586	ACAGGCGTTTCTTGTATGGG	59.993	20	CAGATTAGGCACACAAGGATGA	60.132	22	194	435	628	CAGGCGTTTCTTGTATGGGT	59.993	20	CAGATTAGGCACACAAGGATGA	60.132	22	193	436	628	TCAGGAACTTGGGGCTAATG	60.066	20	CAGATTAGGCACACAAGGATGA	60.132	22	291	338	628
Unigene58554	1	p5	(AGGGA)4	20	797	816	ACAGGCGTTTCTTGTATGGG	59.993	20	CAGATTAGGCACACAAGGATGA	60.132	22	188	671	858	CAGGCGTTTCTTGTATGGGT	59.993	20	CAGATTAGGCACACAAGGATGA	60.132	22	187	672	858	TCAGGAACTTGGGGCTAATG	60.066	20	CAGATTAGGCACACAAGGATGA	60.132	22	285	574	858
Unigene25047	1	p6	(CGTCGG)3	18	255	272	ACAGGGAGCTAGCGAGTCTG	59.769	20	CGAGTAGGGAGCAGATGGAG	59.966	20	292	29	320	GAGTCTGGTAGCGGCCATAA	60.235	20	CGAGTAGGGAGCAGATGGAG	59.966	20	279	42	320	ACAGGGAGCTAGCGAGTCTG	59.769	20	GAGCAGATGGAGACGGAGAG	60.096	20	284	29	312
Unigene4183	2	p3	(GAG)7	21	887	907	ACAGTCACGGTGATCCTTCC	59.969	20	TCACCGTTTACTTTCCCGTC	59.971	20	260	699	958	CGGTGGTGTTTGAGTGTGAC	60.047	20	TCACCGTTTACTTTCCCGTC	59.971	20	202	757	958	TCCTCTCTTCCTCCTCCTCC	59.883	20	TCACCGTTTACTTTCCCGTC	59.971	20	377	582	958
Unigene32928	1	p6	(GCAACC)3	18	572	589	ACAGTCTAAGCCCCACATCG	60.134	20	ATGTCACGGGGATTGATGAT	60.018	20	236	383	618	CGACAGTCTAAGCCCCACAT	60.134	20	ATGTCACGGGGATTGATGAT	60.018	20	238	381	618	GTGACAAATTTTATCGGCGG	60.323	20	ATGTCACGGGGATTGATGAT	60.018	20	213	406	618
Unigene60330	1	p6	(TTCTCC)5	30	114	143	ACAGTGCTCCTGCCATTTTT	59.74	20	CGTATTGCCGATCCAAACTT	59.96	20	321	40	360	ACAGTGCTCCTGCCATTTTT	59.74	20	TGTCTCATCCACAAAACCCA	59.935	20	382	40	421	ACAGTGCTCCTGCCATTTTT	59.74	20	CCGATCCAAACTTGAAAAGC	59.685	20	314	40	353
Unigene39881	1	p6	(TGATCA)3	18	236	253	ACAGTTCGAGTTCCATTGGC	60.119	20	TGGGTTGAGCGATATGACAA	60.073	20	282	45	326	ACAGTTCGAGTTCCATTGGC	60.119	20	GTTTCACTGGGTTGAGCGAT	60.119	20	289	45	333	CTCAAAGGCCGATGAGTTTC	59.813	20	TGGGTTGAGCGATATGACAA	60.073	20	151	176	326
Unigene25506	1	p3	(GGA)6	18	1475	1492	ACATAAAGGTGGGCGTGAAG	59.993	20	GCCCTTTTGGTATACTTTGCTT	58.759	22	297	1222	1518	TTCCCTGGCATTTGAAAGAC	60.051	20	GCCCTTTTGGTATACTTTGCTT	58.759	22	177	1342	1518	CATGAAATCAAGAGGCCGTT	60.074	20	GCCCTTTTGGTATACTTTGCTT	58.759	22	199	1320	1518
Unigene8016	1	p4	(CATC)6	24	257	280	ACATCACAGACTCAAGGGGG	59.962	20	GGCCCTTTTGGTTTTTACCT	59.35	20	109	223	331	ACATCACAGACTCAAGGGGG	59.962	20	AGGCCCTTTTGGTTTTTACC	59.35	20	110	223	332	TCACAGACTCAAGGGGGAGT	59.682	20	GGCCCTTTTGGTTTTTACCT	59.35	20	106	226	331
Unigene18679	1	p3	(TGC)7	21	342	362	ACATCAGGTGGTCTTCCTCG	60.112	20	GCATGCTTAAGGCACGAGTT	60.416	20	340	144	483	ACATCAGGTGGTCTTCCTCG	60.112	20	CATGCTTAAGGCACGAGTTG	59.488	20	339	144	482	CCCTTCTGAAACAGAATGCC	59.67	20	GCATGCTTAAGGCACGAGTT	60.416	20	318	166	483
Unigene9758	1	p5	(AAAAT)4	20	243	262	ACATCGCAGTCAAGGAAACC	60.119	20	TTTCCATTTGGGATAGTCGC	59.901	20	295	32	326	ACATCGCAGTCAAGGAAACC	60.119	20	TGGGATAGTCGCCAAAAATC	59.901	20	287	32	318	ATCCTGTTGCCCATTTCATC	59.756	20	TTTCCATTTGGGATAGTCGC	59.901	20	320	7	326
Unigene33413	1	p6	(CAAAAG)3	18	312	329	ACATGCACTGTGATGGGTGT	59.879	20	CATCCCCATCCTCTTCTTCA	60.003	20	348	123	470	ACATGCACTGTGATGGGTGT	59.879	20	CCCCATCCTCTTCTTCATCA	60.003	20	345	123	467	GGTTTGGTTCCAAAAGTCCA	59.807	20	CATCCCCATCCTCTTCTTCA	60.003	20	182	289	470
Unigene44377	1	p3	(CCT)7	21	2637	2657	ACATGCCTTCCATAATTCCG	59.784	20	AGAAGGTGGTTTTGTGACGG	60.005	20	390	2566	2955	CATGCCTTCCATAATTCCGT	59.784	20	TGGTTTTGTGACGGTTTGAA	59.981	20	383	2567	2949	ACATGCCTTCCATAATTCCG	59.784	20	TGGTTTTGTGACGGTTTGAA	59.981	20	384	2566	2949
Unigene716	1	p2	(GA)10	20	956	975	ACATGGCTGTGTGTATGCGT	60.064	20	CTGCTGGTTTGGATTTTGGT	59.971	20	117	916	1032	CTTGAACTCGCCTTTGCTTC	60.132	20	CTGCTGGTTTGGATTTTGGT	59.971	20	231	802	1032	ACATGGCTGTGTGTATGCGT	60.064	20	TTGGATTTTGGTTGTGTGGA	59.792	20	109	916	1024
Unigene21527	1	p3	(AAT)8	24	308	331	ACATGTAGCACAGCACAGGC	59.936	20	TTCTTCGTCTTCCTCCTCCT	58.05	20	145	215	359	CCGTTGTAGAAGCCGTAAGC	59.904	20	TTCTTCGTCTTCCTCCTCCT	58.05	20	359	1	359	ACATGTAGCACAGCACAGGC	59.936	20	TCAGTTCTTCGTCTTCCTCCTC	59.994	22	149	215	363
Unigene38273	1	c	(TC)12tggtctcgcctgtttcttcgcttaaatatccaaacaaatcccaaaacacattcgcgtaaatac(AAGAA)4	107	130	236	ACATTACGCGCTTTTGACCT	59.775	20	CGATCGCCTTATCAGACTCC	59.797	20	264	101	364	ACATTACGCGCTTTTGACCT	59.775	20	GCTGGCCTTATGAGTTGGTC	59.7	20	226	101	326	ACATTACGCGCTTTTGACCT	59.775	20	TTCCTTCATTTGCCTTCGAG	60.323	20	312	101	412
Unigene29302	1	p3	(TCC)6	18	476	493	ACATTCCCACTACTTTGCGG	59.993	20	GGACTATGAGCCTGCCTGAG	59.973	20	212	370	581	ACATTCCCACTACTTTGCGG	59.993	20	AGGACTATGAGCCTGCCTGA	59.973	20	213	370	582	CCTACTCGCATCCTCCTCTG	59.966	20	GGACTATGAGCCTGCCTGAG	59.973	20	381	201	581
Unigene17370	1	p3	(TTG)6	18	710	727	ACATTCCGGAGTGATCGAAG	60.073	20	AATCGGAATGAATGGACTCG	59.894	20	282	504	785	GCTTTGACCCAGTCAAGGAA	60.232	20	TGCTGCTGTAGTGGAGGATG	60.008	20	341	599	939	ACATTCCGGAGTGATCGAAG	60.073	20	GAAGACGTGGAATCTGAGGC	59.81	20	400	504	903
Unigene2468	1	p2	(AG)10	20	190	209	ACCAAAAGCCTGGACAAAAA	59.587	20	TGCAAGGATCTTTGGTGATG	59.648	20	368	12	379	AACCAAAAGCCTGGACAAAA	59.587	20	TGCAAGGATCTTTGGTGATG	59.648	20	369	11	379	AAACCAAAAGCCTGGACAAA	59.587	20	TGCAAGGATCTTTGGTGATG	59.648	20	370	10	379
Unigene19879	1	p6	(CTGTCT)3	18	158	175	ACCAAACCACACACCTCTCC	59.859	20	CAGCAGCACACCACTTTGTT	59.946	20	269	17	285	ACCAAACCACACACCTCTCC	59.859	20	AGCAGCACACCACTTTGTTG	59.946	20	268	17	284	ACCAAACCACACACCTCTCC	59.859	20	GGTGTAAGAATGGCCACGTT	59.859	20	321	17	337
Unigene67858	1	p5	(ATCAA)4	20	224	243	ACCAACCCAGTCAACAAGGA	60.399	20	CCGTGACTTGTTGCTCTGAA	60.025	20	105	200	304	CAAAACCAACCCAGTCAACA	59.435	20	CCGTGACTTGTTGCTCTGAA	60.025	20	109	196	304	AACCAACCCAGTCAACAAGG	59.861	20	CAGTGCCACTAGCTACCGTG	59.534	20	121	199	319
Unigene33701	1	p3	(TCC)6	18	195	212	ACCAACTAGAAACGGCAACG	60.168	20	AGGCTTCGTAGATGGCTTGA	59.978	20	238	14	251	ACCAACTAGAAACGGCAACG	60.168	20	GAGGCTTCGTAGATGGCTTG	59.978	20	239	14	252	CCAGATTACGATGAGTCGCA	59.823	20	AGGCTTCGTAGATGGCTTGA	59.978	20	139	113	251
Unigene36048	1	p3	(TGA)7	21	1052	1072	ACCACACCCTTCAAAACTGC	60.012	20	TTGCTGCCATTGAAGAAAAA	59.42	20	294	807	1100	CAAAGCACCAGCATCGATAA	59.833	20	TTGCTGCCATTGAAGAAAAA	59.42	20	321	780	1100	GCACCCATTCTTTGAACCAT	59.797	20	TTGCTGCCATTGAAGAAAAA	59.42	20	130	971	1100
Unigene85154	1	p3	(CCA)9	27	198	224	ACCACCACAACAACTGCAAA	60.049	20	AGGAGGTGGCTGATAAGGGT	59.957	20	174	136	309	ACCACCACAACAACTGCAAA	60.049	20	TGGAAGAGGAGGTGGGTATG	59.92	20	207	136	342	ACCACCACAACAACTGCAAA	60.049	20	GAGGATTCAGGAGGAGGAGG	60.149	20	188	136	323
Unigene7408	1	p3	(CAC)6	18	189	206	ACCACCACCATCTCCATCAT	60.056	20	TGGAAAAATCTCTGGGCATC	60.014	20	356	145	500	ACCACCACCATCTCCATCAT	60.056	20	GAAAAATCTCTGGGCATCCA	60.014	20	354	145	498	CACCATCTCCATCATTTCCC	60.135	20	TGGAAAAATCTCTGGGCATC	60.014	20	351	150	500
Unigene38010	1	p3	(TTG)12	36	1071	1106	ACCACCTTCATGTTCTTGGC	59.973	20	CCGTTTCTTTCACTCCCAAA	60.081	20	271	928	1198	GTGCCAGCCATTTCCATAGT	59.962	20	CCGTTTCTTTCACTCCCAAA	60.081	20	384	815	1198	TCCAAGAACCCACCAAGAAC	59.943	20	CCGTTTCTTTCACTCCCAAA	60.081	20	183	1016	1198
Unigene36140	1	p3	(AAT)8	24	303	326	ACCACTACTTTGACGGTGCC	60.035	20	CTCTGCTTCCTCTGCAGCTT	60.035	20	322	77	398	GCCGGTGGTGATTTAGAGAA	60.074	20	CTCTGCTTCCTCTGCAGCTT	60.035	20	305	94	398	ACCACTACTTTGACGGTGCC	60.035	20	CTGCTTCCTCTGCAGCTTTT	59.898	20	320	77	396
Unigene33729	1	p6	(AATAAA)3	18	55	72	ACCACTGGCAAGTGTTCGAG	61.307	20	CTTGAGGGATAGAGGGGAGG	60.023	20	388	17	404	CCACTGGCAAGTGTTCGAGT	61.307	20	CTTGAGGGATAGAGGGGAGG	60.023	20	387	18	404	CCACTGGCAAGTGTTCGAGT	61.307	20	GCACGTTCACATGTCTTGCT	59.912	20	150	18	167
Unigene5083	1	p3	(CAT)7	21	299	319	ACCAGGCAGTCACCGTTATC	59.997	20	CGGAGAATAGAAGGCCACAA	60.206	20	248	108	355	ACCAGGCAGTCACCGTTATC	59.997	20	CAACGGAGAATAGAAGGCCA	60.206	20	251	108	358	AATTTACCAGGCAGTCACCG	59.993	20	CGGAGAATAGAAGGCCACAA	60.206	20	253	103	355
Unigene1987	1	p3	(ACC)6	18	1200	1217	ACCAGTGAGTCCACCTCCAC	60.006	20	TCCGCAGCTTCATAAGAGGT	59.978	20	217	1172	1388	AGTGAGTCCACCTCCACCAC	60.006	20	TCCGCAGCTTCATAAGAGGT	59.978	20	214	1175	1388	AGTGAGTCCACCTCCACCAC	60.006	20	TTTAGGGATCAAGAATGCCG	60.031	20	175	1175	1349
Unigene25238	1	p5	(CCCAT)4	20	251	270	ACCATACAACCTTCCCCTCC	60.052	20	CAGAAGAGCCAATATTCAAATCA	58.397	23	136	164	299	ACCATACAACCTTCCCCTCC	60.052	20	CAGAAGAGCCAATATTCAAATCAG	59.311	24	136	164	299	CCATACAACCTTCCCCTCCT	60.183	20	CAGAAGAGCCAATATTCAAATCA	58.397	23	135	165	299
Unigene6278	1	p3	(ACC)6	18	2142	2159	ACCATCATCACCAAACGGAT	60.057	20	TCCTCCACACCTTCGTAACC	59.966	20	274	2003	2276	CCACCTCCTCTACCACCAGA	60.104	20	TCCTCCACACCTTCGTAACC	59.966	20	189	2088	2276	ACCAAACGGATTCACCTCAC	59.827	20	TCCTCCACACCTTCGTAACC	59.966	20	265	2012	2276
Unigene29467	1	p3	(AAG)6	18	249	266	ACCATCATCTCCAGCAAACC	59.934	20	GCGTGCATTGTCTGTCCTAA	59.871	20	102	191	292	ACCATCATCTCCAGCAAACC	59.934	20	TCTGAGTCTGTCTTGGCGTG	60.178	20	117	191	307	ATCATCTCCAGCAAACCCAC	59.934	20	TCTGAGTCTGTCTTGGCGTG	60.178	20	114	194	307
Unigene46007	1	p6	(GACGAG)5	30	155	184	ACCATGGCAGAACCAGAATC	59.934	20	CGAATCAAGCGTGATCTTCA	59.948	20	378	67	444	GCAGAACCAGAATCCGACAT	60.081	20	CGAATCAAGCGTGATCTTCA	59.948	20	372	73	444	ACCATGGCAGAACCAGAATC	59.934	20	CATCATGAACACGAATTGGG	59.774	20	211	67	277
Unigene38299	1	p3	(TGC)6	18	544	561	ACCCAACTCCAAGAGGGTCT	59.968	20	AGAAGCGCTTGAACTCCAAA	60.132	20	383	260	642	CAAACCCTGGCATGTTCTCT	60.111	20	ACATCTTTCAGGTCATGGGC	59.934	20	220	479	698	CAAACCCTGGCATGTTCTCT	60.111	20	ATCTTTCAGGTCATGGGCAC	59.934	20	218	479	696
Unigene16887	1	p3	(GAA)6	18	224	241	ACCCAAGAAGAGGAGGAGGA	60.186	20	TGGTCCATCCAAGAGACACA	60.088	20	119	196	314	TCAGCTCCTTATGGCCTGAT	59.797	20	TGGTCCATCCAAGAGACACA	60.088	20	206	109	314	TCAGCTCCTTATGGCCTGAT	59.797	20	CCTGCAGCCCGTAATTTTTA	60.089	20	165	109	273
Unigene38818	1	c	(AACCCA)3gacccacctatcactgccccatctgaccctccagtcgaaccagcacctacaccagcgccagcaccgccag(CAGCAC)3	106	241	346	ACCCACTAATCCCCCAAAAC	59.919	20	AAGGGACAGAAGGAGGTGGT	59.968	20	249	196	444	ACTAATCCCCCAAAACCCAC	59.919	20	AAGGGACAGAAGGAGGTGGT	59.968	20	245	200	444	ACCCACTAATCCCCCAAAAC	59.919	20	GCATCTCAAGAACATGGGGT	59.934	20	357	196	552
gi_50067925	1	p6	(AACCCA)3	18	163	180	ACCCACTAATCCCCCAAAAC	59.919	20	AAGGGACAGAAGGAGGTGGT	59.968	20	297	118	414	ACTAATCCCCCAAAACCCAC	59.919	20	AAGGGACAGAAGGAGGTGGT	59.968	20	293	122	414	ACCCACTAATCCCCCAAAAC	59.919	20	TGTAGGTGCTGGTTCGACTG	59.897	20	113	118	230
Unigene21921	1	p3	(TTG)6	18	946	963	ACCCATGACTTGTAGCGAGG	60.134	20	TGACCGCGTACCATTTACAA	59.992	20	231	842	1072	ACCCATGACTTGTAGCGAGG	60.134	20	GAACGCTTCAAAAATCCCAA	60.053	20	205	842	1046	ACCCATGACTTGTAGCGAGG	60.134	20	ATCTCGCATCATTCAAACCC	59.9	20	160	842	1001
gi_50067445	1	p6	(GAAAAG)5	30	36	65	ACCCCCAGGTGAAAGAGACT	59.968	20	GGGAGTTTTAGGCTTGGGAG	60.068	20	134	3	136	AACCCCCAGGTGAAAGAGAC	60.349	20	GGGAGTTTTAGGCTTGGGAG	60.068	20	135	2	136	ACCCCCAGGTGAAAGAGACT	59.968	20	TTTGGGAGTTTTAGGCTTGG	59.198	20	137	3	139
Unigene39753	2	p3	(CTT)6	18	1573	1590	ACCCCCTCTACTCGGTCAGT	59.991	20	CCGACCACAGCTCTCTCTCT	59.732	20	118	1546	1663	CTGTTCCGCTTCCTCTTCAC	59.989	20	CCGACCACAGCTCTCTCTCT	59.732	20	280	1384	1663	ACCCCCTCTACTCGGTCAGT	59.991	20	ACAAACAAGCTCACAAGGGC	60.299	20	172	1546	1717
Unigene57233	1	p6	(CAAACC)3	18	273	290	ACCCCCTTCCATCTCCATAC	60.015	20	CTGAAACCTCGGTGTCTGGT	60.151	20	213	126	338	AACCCTTTCCAGGCTCAAAT	59.94	20	CTGAAACCTCGGTGTCTGGT	60.151	20	152	187	338	ATCTCAACCCTTTCCAGGCT	60.074	20	CTGAAACCTCGGTGTCTGGT	60.151	20	157	182	338
Unigene25233	1	p2	(GT)10	20	892	911	ACCCCTCACCCTCACTCTCT	60.112	20	GGGTGGACAAAGAAACTGGA	59.943	20	369	807	1175	ACCCCTCACCCTCACTCTCT	60.112	20	GTTCAAGGAGGGTGGACAAA	59.943	20	378	807	1184	ACCCCTCACCCTCACTCTCT	60.112	20	CAAGGAGGGTGGACAAAGAA	60.081	20	375	807	1181
Unigene28721	1	p2	(CT)13	26	1863	1888	ACCCCTGAAACCTTCTTCGT	59.972	20	CTGCACATTTCCCACACAAC	60.008	20	385	1656	2040	ACCCCTGAAACCTTCTTCGT	59.972	20	ACTGCACATTTCCCACACAA	60.008	20	386	1656	2041	TGGGGTTCGAGATTTGAGTC	60.05	20	CCAACAGTTCTTTCACCCGT	60.005	20	364	1750	2113
Unigene16363	1	p3	(CAC)6	18	826	843	ACCCGAGTATTCCAAAAGGG	60.18	20	TGCTGTATCCAGCCTGTGAG	60.008	20	330	730	1059	CCCGAGTATTCCAAAAGGGT	60.18	20	TGCTGTATCCAGCCTGTGAG	60.008	20	329	731	1059	TTGGGGAAGTATTGGGTTCA	60.162	20	GGGCAGAGATTAGGAAAGGG	60.032	20	361	573	933
Unigene35615	1	p2	(CT)10	20	74	93	ACCCGTTTCTTGATTACCCC	60.053	20	GTGATTCAACAAGCAGCGAA	59.995	20	391	47	437	ACCCGTTTCTTGATTACCCC	60.053	20	TGGATTGGATTGGATTGGAT	59.952	20	297	47	343	ACCCGTTTCTTGATTACCCC	60.053	20	GGGGGTTAGGGTTCAGTCAT	60.052	20	182	47	228
Unigene38112	1	p2	(GA)11	22	965	986	ACCCTCGTCGATGATAGCAC	60.104	20	GGGTGCGTCGTTTAAACATT	59.867	20	228	792	1019	ACCCTCGTCGATGATAGCAC	60.104	20	TGTACCATGGAAAATGCCAA	59.786	20	330	792	1121	GAGCCATGCAGTCGAAAAAT	60.221	20	GGGTGCGTCGTTTAAACATT	59.867	20	163	857	1019
Unigene84264	1	p3	(AGA)9	27	85	111	ACCCTGGAATTAGAGGAGGC	59.536	20	TCTTTGCATTCCTTCTAGCCA	59.967	21	164	13	176	ACCCTGGAATTAGAGGAGGC	59.536	20	CTTTGCATTCCTTCTAGCCA	58.12	20	163	13	175	CCTGGAATTAGAGGAGGCAAT	59.563	21	TCTTTGCATTCCTTCTAGCCA	59.967	21	162	15	176
Unigene14867	1	p5	(TGTTT)4	20	128	147	ACCCTTAAATAGCCACCGCT	59.987	20	CAAACAAGGCATTTTCCGAT	59.938	20	192	41	232	TTTGCCTCTCTTTAAGCCCA	59.953	20	CAAACAAGGCATTTTCCGAT	59.938	20	169	64	232	ACCCTTAAATAGCCACCGCT	59.987	20	CATCCGAGAAGCTTTCCAAC	59.813	20	223	41	263
gi_50064109	2	p5	(TCTTC)4	20	224	243	ACCGAAACCAAAACAAGACG	60.008	20	AAGCGAGTGGAATGTATGGG	59.955	20	239	178	416	CGAAACCAAAACAAGACGGT	60.008	20	AAGCGAGTGGAATGTATGGG	59.955	20	237	180	416	ACCGAAACCAAAACAAGACG	60.008	20	CGGAAGGGATGCAAAACTAA	60.067	20	257	178	434
Unigene26408	1	p3	(CAG)8	24	390	413	ACCGAAGAAAGCCCAGAAAT	60.074	20	TGCTCTCTCGTATGATCCCC	60.181	20	211	264	474	ACCGAAGAAAGCCCAGAAAT	60.074	20	TGATCCCCGTTCTTTCAGAG	60.187	20	199	264	462	ACCGAAGAAAGCCCAGAAAT	60.074	20	GCCATAATGCCCTCACAATC	60.304	20	394	264	657
Unigene38026	1	p6	(ATCTCT)3	18	1658	1675	ACCGATCAAATGTTCCTTGC	59.939	20	TAAAACCTGCTCTCAGGGGA	59.807	20	388	1316	1703	TTCCTTGCTTTTGGGATACG	60.067	20	TAAAACCTGCTCTCAGGGGA	59.807	20	376	1328	1703	CCGATCAAATGTTCCTTGCT	60.074	20	TAAAACCTGCTCTCAGGGGA	59.807	20	387	1317	1703
Unigene21725	1	p3	(AAT)6	18	238	255	ACCGCCACACATCTTTCTTC	60.119	20	TTCCAAGTCGTCTTCATTGCT	59.867	21	117	205	321	ACCGCCACACATCTTTCTTC	60.119	20	TTCCAAGTCGTCTTCATTGC	58.85	20	117	205	321	GTTGGGCCAGAACTCAGAAG	59.844	20	TTCCAAGTCGTCTTCATTGCT	59.867	21	186	136	321
Unigene63905	1	p3	(GAT)8	24	309	332	ACCGCTACACTCGCTTTTGT	59.943	20	AAGACGGTTTCTTCGCTTCA	59.993	20	260	151	410	CTCCTCTCATCCACCGCTAC	59.827	20	AAGACGGTTTCTTCGCTTCA	59.993	20	272	139	410	ACGAAAATCACAGCAAAGCC	60.257	20	AAGACGGTTTCTTCGCTTCA	59.993	20	397	14	410
Unigene45240	1	p3	(GAG)6	18	549	566	ACCGGAGCTGTGAAGAAAGA	59.989	20	CTTGCCATGGAACCACTTTT	59.971	20	261	401	661	ACCGGAGCTGTGAAGAAAGA	59.989	20	TGAGGACCCACACCCATAAT	60.05	20	369	401	769	AAAAGGGCGAGGATCAGAAT	60.039	20	CTTGCCATGGAACCACTTTT	59.971	20	184	478	661
Unigene3214	1	p2	(AG)10	20	344	363	ACCGGAGTTGTTGAAACTGG	60.005	20	GTGTGGCACTTGTGTTTTGC	60.207	20	318	189	506	ACCGGAGTTGTTGAAACTGG	60.005	20	TTGCTAGGTCATTTGCTCCC	60.214	20	260	189	448	ACCGGAGTTGTTGAAACTGG	60.005	20	GCTAGGTCATTTGCTCCCAA	60.214	20	258	189	446
Unigene69388	1	p3	(ATA)6	18	44	61	ACCGGATTTCAATTTTCCCT	59.644	20	TGCTCGCTGCCATAATACTG	59.999	20	140	21	160	ACCGGATTTCAATTTTCCCT	59.644	20	AGAGCAGTAAAGGCGGTGAA	60.015	20	362	21	382	ACCGGATTTCAATTTTCCCT	59.644	20	TAAAGGCGGTGAAAATGACC	59.938	20	355	21	375
Unigene30062	1	p3	(AGA)6	18	464	481	ACCGTCTCCAAGCAATGTTC	60.119	20	GGTTGTGTTGTCCTCAGGCT	60.159	20	397	195	591	GACCGTCTCCAAGCAATGTT	60.119	20	GGTTGTGTTGTCCTCAGGCT	60.159	20	398	194	591	CCGTCTCCAAGCAATGTTCT	60.255	20	GGTTGTGTTGTCCTCAGGCT	60.159	20	396	196	591
Unigene24311	1	p5	(AATAA)4	20	103	122	ACCTCAGACCTTAGGACCGC	60.649	20	CCTGACCTGGGTTTTCTCAA	60.081	20	318	5	322	ACCTCAGACCTTAGGACCGC	60.649	20	TTTGACGGTGCGTAACAAAA	60.147	20	186	5	190	CCTCAGACCTTAGGACCGCT	60.776	20	CCTGACCTGGGTTTTCTCAA	60.081	20	317	6	322
Unigene80033	1	p3	(TGA)9	27	694	720	ACCTCCAAGACCCCAGAAAC	60.349	20	AGCGAAACCAGGCTCTACAA	60.015	20	399	639	1037	ACCTCCAAGACCCCAGAAAC	60.349	20	AAGCGAAACCAGGCTCTACA	60.015	20	400	639	1038	TCCTCCTTCACCGGTCATTA	60.452	20	AGCGAAACCAGGCTCTACAA	60.015	20	367	671	1037
Unigene4392	1	p6	(GGAAGA)3	18	633	650	ACCTCCATCGAGCAGCTTTA	59.978	20	TGCTTGCAGATTTGGTCTTG	59.988	20	280	477	756	ACCTCCATCGAGCAGCTTTA	59.978	20	TTGGTCTTGTCCAAGTTCCC	59.943	20	269	477	745	ACCTCCATCGAGCAGCTTTA	59.978	20	CGATGATGCTTCAGAGTCCA	59.942	20	336	477	812
gi_50066798	1	p6	(CACACG)3	18	170	187	ACCTCCCACACACCACTCTC	60.006	20	AGATGATGACGATGAGCACG	59.819	20	136	119	254	ACCTCCCACACACCACTCTC	60.006	20	ACGTAGGCACGGCTAAGGTA	59.791	20	119	119	237	ACCTCCCACACACCACTCTC	60.006	20	GTAGGCACGGCTAAGGTACG	59.791	20	117	119	235
Unigene81039	1	p4	(AAAC)5	20	129	148	ACCTCTCTTTCCTAAACAGGGA	58.4	22	TACAATGTGGTTGGTGGTGG	60.128	20	322	94	415	ACCTCTCTTTCCTAAACAGGGA	58.4	22	TTCAAGCCATGAATCGATGA	60.159	20	203	94	296	ACCTCTCTTTCCTAAACAGGGA	58.4	22	GTTGGTGGTGGTGATGATGA	60.23	20	313	94	406
gi_50064916	1	p6	(CACCAG)3	18	361	378	ACCTTCACTTGGACCACCAG	60.002	20	CTACTCCTCCAAGCAATGCC	59.836	20	194	265	458	GTCTCGTCACCTCCACCAAT	59.969	20	CTACTCCTCCAAGCAATGCC	59.836	20	301	158	458	CTTCTTCAGGAACCCCATCA	60.042	20	CTACTCCTCCAAGCAATGCC	59.836	20	270	189	458
Unigene36557	1	p3	(GAT)6	18	312	329	ACCTTCTCTCCCCTCAGCTC	59.952	20	AGGCAGTAGTCAACGCCAAA	60.827	20	144	264	407	ACCTTCTCTCCCCTCAGCTC	59.952	20	TACATATTCAACGGAGGGCG	60.846	20	113	264	376	CTTCTCTCCCCTCAGCTCCT	60.088	20	AGGCAGTAGTCAACGCCAAA	60.827	20	142	266	407
Unigene78726	1	p6	(GGTGGA)4	24	141	164	ACGAAGGTTCATGGGTTCAA	60.353	20	AAAGGCTCTGATGCTCGTGT	60.02	20	183	107	289	ACGAAGGTTCATGGGTTCAA	60.353	20	CCCTGAATGTGAGGATGCTT	60.073	20	101	107	207	ACGAAGGTTCATGGGTTCAA	60.353	20	CCACGCCTCAGACGTAAAAT	60.132	20	218	107	324
Unigene50677	1	p2	(GA)12	24	120	143	ACGAAGTTATCAATCGCCCA	60.469	20	GCATTGTCTGTGCAGCACTT	60.064	20	122	84	205	ACGAAGTTATCAATCGCCCA	60.469	20	ACACTTGCATCAGCCTTCCT	59.874	20	259	84	342	AATCGCCCAAGTACAAGCTC	59.34	20	GCATTGTCTGTGCAGCACTT	60.064	20	111	95	205
Unigene11064	1	p6	(TCTCAA)3	18	62	79	ACGACGGCATCCTCTCTCT	59.961	19	GGCTCACAGAGGAGAAATCG	59.95	20	189	37	225	ACGACGGCATCCTCTCTCT	59.961	19	TCATACCTCACGGCTCACAG	59.855	20	200	37	236	ACGACGGCATCCTCTCTCT	59.961	19	CATACCTCACGGCTCACAGA	59.855	20	199	37	235
Unigene89312	1	p6	(TCGGCT)3	18	164	181	ACGATAAACCACGACTTCGG	59.993	20	AGAGGAATCACAGGAAGCGA	59.95	20	166	80	245	ACGATAAACCACGACTTCGG	59.993	20	GAGAGGAATCACAGGAAGCG	59.95	20	167	80	246	ACTTCGGCTTCTTGTCTCCA	59.989	20	GAGAGGAATCACAGGAAGCG	59.95	20	154	93	246
Unigene45526	1	p3	(GAG)8	24	367	390	ACGATGAGGGTGATGGAGAG	60.072	20	GAGCCTACGGACTTCTGTGC	60.02	20	233	214	446	ACGATGAGGGTGATGGAGAG	60.072	20	TCCTTGGTGCAATACCCTTC	59.933	20	290	214	503	ACGATGAGGGTGATGGAGAG	60.072	20	GATGACGCTTGTGAACCCTT	60.119	20	351	214	564
Unigene32104	1	p6	(ACAAAA)3	18	87	104	ACGATTGGGCTTTTGTCATC	59.939	20	CATCCGTGTCAGAGAAGCAA	59.984	20	316	21	336	ATTGGGCTTTTGTCATCTGC	60.081	20	CATCCGTGTCAGAGAAGCAA	59.984	20	313	24	336	ACGATTGGGCTTTTGTCATC	59.939	20	TCACCATCCGTGTCAGAGAA	60.246	20	320	21	340
Unigene8478	1	p6	(TCATGC)3	18	1582	1599	ACGCCCAATTGATTAACAGC	59.967	20	GGAGACGAGGATGAGGATCA	60.16	20	149	1488	1636	TGTCAACGCCCAATTGATTA	59.93	20	GGAGACGAGGATGAGGATCA	60.16	20	154	1483	1636	ACGCCCAATTGATTAACAGC	59.967	20	GACCAGAATGGAGACGAGGA	60.199	20	158	1488	1645
Unigene35596	1	p6	(TGAGGC)3	18	1473	1490	ACGCGAAAAGAGAAGGAACA	59.993	20	TGTTTTCTGTTGCTCCGTTG	59.881	20	199	1339	1537	TGCAAATAACAAGGCTGCTG	60.014	20	TGTTTTCTGTTGCTCCGTTG	59.881	20	139	1399	1537	AGATTGCTGCTGCTGAGACA	59.887	20	TGTTTTCTGTTGCTCCGTTG	59.881	20	293	1245	1537
Unigene38459	1	p3	(AAG)7	21	120	140	ACGGAATTTCCAAAGCCTTC	60.431	20	GGAGGATGAGAGTTGCTTCG	59.95	20	261	68	328	GGAATTTCCAAAGCCTTCCT	59.532	20	GGAGGATGAGAGTTGCTTCG	59.95	20	259	70	328	TCGAATTCTCCACCAACCTT	59.526	20	GGAGGATGAGAGTTGCTTCG	59.95	20	304	25	328
Unigene8451	2	p3	(GTT)8	24	717	740	ACGGAATTTGCGTTTAGGTG	59.996	20	ACGGCCACTGTTCTTAATGG	59.993	20	237	611	847	ACGGAATTTGCGTTTAGGTG	59.996	20	GAGTCCTCGCGTATCCTCTG	59.973	20	390	611	1000	ACGGAATTTGCGTTTAGGTG	59.996	20	CGAGATTTTGGGGTGAGAAA	60.044	20	315	611	925
Unigene35955	1	p6	(GCAACC)3	18	892	909	ACGGAGCAAGAGGAAGTTCA	59.989	20	TGCCGGAAATTTCTATCGAG	60.167	20	374	751	1124	TCAAATCCGAGATGGAAACC	59.871	20	TGCCGGAAATTTCTATCGAG	60.167	20	277	848	1124	AACCCGGTCTAATTTCGGAT	59.666	20	GGCCACCAGTTTGATTCAGT	59.973	20	386	864	1249
Unigene3193	1	p6	(TTTGTA)3	18	179	196	ACGGAGGAAGAGAGAGAGGG	59.945	20	CCATTCTTTGCTGAGTGCAA	59.988	20	239	142	380	ACGGAGGAAGAGAGAGAGGG	59.945	20	GACCACGCAAAACCATTCTT	59.978	20	251	142	392	CCATTAACGAGAACGGAGGA	60.066	20	CCATTCTTTGCTGAGTGCAA	59.988	20	251	130	380
Unigene1114	1	p3	(TCT)7	21	1465	1485	ACGGCTCTCTTTCCTCACAA	59.989	20	TCGGAGGTCGAAGAAGAAGA	60.065	20	275	1297	1571	GCCATTTTCGACATGTTCCT	59.939	20	TCGGAGGTCGAAGAAGAAGA	60.065	20	342	1230	1571	CCGATCGAAACGGAAAATAA	59.901	20	TCGGAGGTCGAAGAAGAAGA	60.065	20	368	1204	1571
Unigene81194	1	p3	(AAG)6	18	460	477	ACGGTCACGATGTCAAACAA	60.008	20	GCCTCTTGCTTTCTGCTTTC	59.34	20	294	290	583	GCAAAAGTTGCAAGGGATGT	60.118	20	GCCTCTTGCTTTCTGCTTTC	59.34	20	238	346	583	GTGGTTCGATGCCTGAACTT	60.119	20	GCCTCTTGCTTTCTGCTTTC	59.34	20	388	196	583
Unigene22944	1	p2	(AG)13	26	123	148	ACGGTTCCTGCAGTTGAAAG	60.291	20	TGACATTGTTTTGCCTCAGC	59.847	20	292	37	328	ACGGTTCCTGCAGTTGAAAG	60.291	20	CCTTCGTCAACAATCAAGCA	59.84	20	228	37	264	TAGATCCGAAGTGCGTAGCC	60.374	20	TGACATTGTTTTGCCTCAGC	59.847	20	238	91	328
Unigene5497	1	p3	(GGC)6	18	866	883	ACGTAGTGTGGTGGAGAGGG	60.026	20	TCCCTCCTTGATGCATTCTC	60.158	20	222	783	1004	TTTCACGTGCGATAATGGAA	60.073	20	TTCTCTGCCACAAGCTTCCT	60.134	20	394	596	989	AATGGAAGCTGTGGATCCTG	60.073	20	TCCCTCCTTGATGCATTCTC	60.158	20	396	609	1004
Unigene33560	1	p6	(ATCAGA)3	18	2011	2028	ACGTCCTGGTTACCATCAGC	59.997	20	TCAACCTCCACCTGCTTCTC	60.386	20	232	1867	2098	ACGTCCTGGTTACCATCAGC	59.997	20	TGTACGTCAACCTCCACCTG	59.591	20	238	1867	2104	TTTTGATTTTCCCTTGGTGC	59.916	20	TCAACCTCCACCTGCTTCTC	60.386	20	350	1749	2098
Unigene18323	1	c	(ATGATA)3aagatgacgatgactatgttgt(TGA)6	58	662	719	ACGTCGAGAGGGAGAGTTCA	59.986	20	CATACTTGCCACCACAATGC	59.995	20	286	558	843	ACGTCGAGAGGGAGAGTTCA	59.986	20	ATCCCAAACCCGTTCTCTCT	59.935	20	229	558	786	CGTCGAGAGGGAGAGTTCAG	60.127	20	CATACTTGCCACCACAATGC	59.995	20	285	559	843
Unigene88646	1	p3	(AAT)7	21	163	183	ACGTGACTCCGGAAAACAAC	60.012	20	TCTTTTGACGGGTGGCTATC	60.074	20	114	116	229	ACGTGACTCCGGAAAACAAC	60.012	20	TGTCTGCCTCTAATTGGCCT	59.836	20	137	116	252	ACGTGACTCCGGAAAACAAC	60.012	20	GCCTCTAATTGGCCTTCCTC	60.173	20	132	116	247
Unigene51170	1	p2	(AC)11	22	278	299	ACGTGAGGAGACTCCCTGTG	60.306	20	CAAGTCCCTGCACCTGGTTA	61.084	20	228	95	322	CCTTCGCCTTCTTTTCTTCA	59.564	20	CAAGTCCCTGCACCTGGTTA	61.084	20	177	146	322	TCAGTTGCGGATAGGCTTTT	59.845	20	AGTTTGACCCAAGTCCCTGC	61.455	20	108	224	331
Unigene12023	1	p3	(TGC)6	18	553	570	ACGTGGAAGAGGAAGAGCAA	59.989	20	ATGCTTGTGCACCAACAAAA	60.157	20	244	401	644	ACGTGGAAGAGGAAGAGCAA	59.989	20	TGCTTGTGCACCAACAAAAT	60.157	20	243	401	643	ACGTGGAAGAGGAAGAGCAA	59.989	20	TCCAATCTTCACAGCAACCA	60.24	20	276	401	676
Unigene35763	2	p3	(TGT)6	18	720	737	ACGTTTTCGCAGTCACCTTC	60.299	20	GCTGGAAGCACCTCCAGTAG	60.012	20	365	668	1032	CCTCCATTGGTGGCATTACT	59.813	20	CACAAAACAAAAATGGGGCT	59.839	20	346	533	878	CCTCCATTGGTGGCATTACT	59.813	20	ACAAAACAAAAATGGGGCTG	59.839	20	345	533	877
Unigene20099	1	p5	(TTCAA)4	20	1775	1794	ACTAACACCCGCTGTAACCG	60.052	20	AGCTCGCCCTTCAAAACTCT	60.517	20	227	1593	1819	ATGGTGAAAAGCTTGCCTGT	59.74	20	AGCTCGCCCTTCAAAACTCT	60.517	20	205	1615	1819	ACATGGTGAAAAGCTTGCCT	59.74	20	AGCTCGCCCTTCAAAACTCT	60.517	20	207	1613	1819
Unigene30522	1	p6	(TTGCTG)4	24	1665	1688	ACTACCACCCGTCGATCTTG	59.989	20	CCATCAGATGACCCCTCTGT	59.92	20	366	1352	1717	CACTACCACCCGTCGATCTT	59.989	20	CCATCAGATGACCCCTCTGT	59.92	20	367	1351	1717	TCCTGTGAGGGAGCAGAGTT	59.986	20	CCATCAGATGACCCCTCTGT	59.92	20	290	1428	1717
Unigene20909	1	p3	(ACC)6	18	1216	1233	ACTCCAAGAATTGACGTCCG	60.111	20	TAAATAACCGGGCACGAGTC	59.96	20	366	1172	1537	TGATGATGAGGCAACTCCAA	60.201	20	TAAATAACCGGGCACGAGTC	59.96	20	379	1159	1537	TTGATGATGAGGCAACTCCA	60.201	20	TAAATAACCGGGCACGAGTC	59.96	20	380	1158	1537
Unigene57089	1	p3	(TGC)6	18	62	79	ACTCCCCATCATTAGACCCC	60.015	20	CAGATTGTTCAGCGACTCCA	59.984	20	160	29	188	CTCCCCATCATTAGACCCCT	60.147	20	CAGATTGTTCAGCGACTCCA	59.984	20	159	30	188	GTTGCACCTCTTCAACTCCC	59.703	20	CAGATTGTTCAGCGACTCCA	59.984	20	174	15	188
Unigene23921	1	p6	(GAGGGA)3	18	1306	1323	ACTCCTTACACAACCACGCC	60.035	20	TAAACCCTGCAGTACCCGAC	59.993	20	387	1001	1387	ACTCCTTACACAACCACGCC	60.035	20	TTTAAACCCTGCAGTACCCG	59.99	20	389	1001	1389	ACTCCTTACACAACCACGCC	60.035	20	TATGCGCACTTCCCTCTTCT	59.978	20	347	1001	1347
Unigene86126	1	p3	(GAA)8	24	192	215	ACTCGACGATGAAGACGACC	60.269	20	AACGGCTCTCTTTCCTCACA	59.989	20	331	49	379	ACTCGACGATGAAGACGACC	60.269	20	ACGGCTCTCTTTCCTCACAA	59.989	20	330	49	378	CTGGCTCGCTCTATCGCTAC	60.278	20	ACGGCTCTCTTTCCTCACAA	59.989	20	359	20	378
Unigene23594	1	p3	(CAG)9	27	161	187	ACTCGCTGGTCTTTTCAGGA	59.989	20	GACCATTTCCATTCGATGCT	59.9	20	151	99	249	ACCTTCTGTCACTCGCTGGT	59.907	20	GACCATTTCCATTCGATGCT	59.9	20	161	89	249	ACTCGCTGGTCTTTTCAGGA	59.989	20	AACGTTTTGCATTCTCCAGC	60.257	20	394	99	492
Unigene85182	1	p3	(CAG)8	24	148	171	ACTCGCTGGTCTTTTCAGGA	59.989	20	GTCCCTGCATAAACTCTCGG	59.694	20	344	86	429	ACTCGCTGGTCTTTTCAGGA	59.989	20	CTTAACATCTGGACTCCCGC	59.694	20	371	86	456	ACTCGCTGGTCTTTTCAGGA	59.989	20	CCCCTTAATGCTTTCCCACT	60.312	20	389	86	474
Unigene59523	1	p2	(TC)11	22	112	133	ACTCTTCGCTCTCCCTCTCC	60.096	20	TTCTTCCTCCCCAGTCCTTT	60.045	20	383	16	398	ACTCTTCGCTCTCCCTCTCC	60.096	20	GTCTTCTTCCTCCCCAGTCC	60.05	20	386	16	401	ACTCTTCGCTCTCCCTCTCC	60.096	20	TTTGATCACGTTCACCTCCA	60.088	20	306	16	321
Unigene32570	1	p3	(AGG)6	18	875	892	ACTGATGCCTGGGTTGGTAG	59.989	20	GGCAGAACAAGAAGAAGATTCAA	59.885	23	385	550	934	AAAAACTGATGCCTGGGTTG	59.971	20	GGCAGAACAAGAAGAAGATTCAA	59.885	23	389	546	934	CTTCCAGCCATTGCCATAAT	59.923	20	GGCAGAACAAGAAGAAGATTCAA	59.885	23	265	670	934
Unigene35314	1	p3	(AAT)12	36	107	142	ACTGCACATTCTGTGCTTCG	60.056	20	GCCACCAGCTTCTTTTTGAG	59.993	20	377	73	449	ACTGCACATTCTGTGCTTCG	60.056	20	CCACCAGCTTCTTTTTGAGC	59.993	20	376	73	448	GCTGCAACTGCACATTCTGT	60.064	20	GCCACCAGCTTCTTTTTGAG	59.993	20	383	67	449
Unigene33190	1	p3	(CTG)9	27	774	800	ACTGCCCCAAACACAATCTC	59.973	20	TCAACTGAAACCAGAACCCC	59.943	20	242	678	919	ACTGCCCCAAACACAATCTC	59.973	20	GGGAGGCATATTTCCCAGTT	60.152	20	366	678	1043	TGCTTCACATCCTGCTCTTG	60.136	20	TCAACTGAAACCAGAACCCC	59.943	20	263	657	919
Unigene59021	1	p2	(TG)14	28	926	953	ACTGCTATTCAACATCGGGG	59.955	20	CGAATGCCTGAGGATTTGAT	60.036	20	307	675	981	CTGCTATTCAACATCGGGGT	59.955	20	CGAATGCCTGAGGATTTGAT	60.036	20	306	676	981	ATGAGGAAAATGAGTTGCCG	60.074	20	CGAATGCCTGAGGATTTGAT	60.036	20	249	733	981
Unigene39439	1	p5	(AAAAG)4	20	80	99	ACTTAACCCCCGATTGGCT	60.698	19	CCTGCGCATAATGAAAGGAT	60.06	20	293	23	315	CGATTGGCTGGCTTGTGTA	60.817	19	CCTGCGCATAATGAAAGGAT	60.06	20	283	33	315	ACTTAACCCCCGATTGGCT	60.698	19	ATTGGATGCTTGTGGGTGAT	60.203	20	348	23	370
Unigene76846	1	p6	(CTTGCT)4	24	136	159	ACTTCACCCAAATGGTCCTG	59.82	20	CTGTCGCTGCTGTTACCAAA	60.05	20	224	9	232	CTTCACCCAAATGGTCCTGT	59.82	20	CTGTCGCTGCTGTTACCAAA	60.05	20	223	10	232	ACTTCACCCAAATGGTCCTG	59.82	20	TGTCGCTGCTGTTACCAAAG	60.05	20	223	9	231
Unigene81579	1	p3	(AGG)6	18	249	266	ACTTCATCCTCGCCATTGTC	60.081	20	CGATTTCTCTGACCCGTTCT	59.284	20	238	56	293	ATTGAGAAAGCACCGAAGGA	59.813	20	CGATTTCTCTGACCCGTTCT	59.284	20	195	99	293	GATTGAGAAAGCACCGAAGG	59.813	20	CGATTTCTCTGACCCGTTCT	59.284	20	196	98	293
Unigene82129	1	p3	(TGC)7	21	218	238	ACTTGAGTTCGGATCAACGG	60.111	20	GCAACAACAACAACAGAGCG	60.494	20	235	27	261	ACTTGAGTTCGGATCAACGG	60.111	20	CAGCAGCAACAACAACAACA	59.504	20	240	27	266	ACTTGAGTTCGGATCAACGG	60.111	20	GCAGCAGCAACAACAACAAC	60.504	20	241	27	267
gi_50062852	2	p6	(AAAATA)3	18	343	360	ACTTGGATGGTTTTCGATGC	59.939	20	CATGGAGAACAATTTCAGGGA	59.918	21	195	191	385	CTTGAAAAGAAGTGCCCTGG	59.846	20	CATGGAGAACAATTTCAGGGA	59.918	21	375	11	385	CTGGTGTTGGGTCAAGGATT	59.82	20	CATGGAGAACAATTTCAGGGA	59.918	21	256	130	385
Unigene11880	1	p3	(TTG)6	18	366	383	ACTTTGTTGTCCGTGGGAAC	59.867	20	GATCAAGACCATAAGCCGGA	60.036	20	328	237	564	ACTTTGTTGTCCGTGGGAAC	59.867	20	CTATCCCTCCCACCCAAGAT	60.147	20	293	237	529	AATCCATCAAGGTAAGCCCC	60.152	20	CTATCCCTCCCACCCAAGAT	60.147	20	368	162	529
Unigene51926	1	p3	(AGC)6	18	216	233	AGAAAAACCTCGAGGCCAAT	60.074	20	AACAGCGAAGTTCACCCTGT	59.769	20	337	187	523	AGAAAAACCTCGAGGCCAAT	60.074	20	AAACAGCGAAGTTCACCCTG	60.291	20	338	187	524	AGAAAAACCTCGAGGCCAAT	60.074	20	ACAGCGAAGTTCACCCTGTC	60.307	20	336	187	522
Unigene21887	1	p6	(TTTTCT)5	30	234	263	AGAAAACTTTCCAACGCCAA	59.724	20	GCATAAGCTTTCAGCCAAGC	60.124	20	173	203	375	AAGAAAACTTTCCAACGCCA	59.724	20	GCATAAGCTTTCAGCCAAGC	60.124	20	174	202	375	TGATGGATCATCATTCACGG	60.291	20	GCATAAGCTTTCAGCCAAGC	60.124	20	301	75	375
Unigene50351	1	p3	(ATA)10	30	135	164	AGAAAAGACGGGCCAAAACT	60.11	20	ATCTGGATGGTGCCAAGAAC	59.934	20	268	55	322	AATTCAGTCACAAGGGGTGG	59.82	20	ATCTGGATGGTGCCAAGAAC	59.934	20	298	25	322	TCACAAGGGGTGGATTAAGG	59.784	20	ATCTGGATGGTGCCAAGAAC	59.934	20	291	32	322
Unigene11471	1	p3	(TTC)7	21	148	168	AGAAAAGATGGGAAGCAGCA	59.955	20	TTAGGCCTTTCATCACCACC	59.933	20	283	41	323	GAAAAGATGGGAAGCAGCAG	59.955	20	TTAGGCCTTTCATCACCACC	59.933	20	282	42	323	CAGAAAAGATGGGAAGCAGC	59.955	20	TTAGGCCTTTCATCACCACC	59.933	20	284	40	323
Unigene64073	1	p5	(TTCAA)4	20	26	45	AGAAAAGGCAAACAAAGGGC	60.593	20	TTTCGAGGAGTGAACAGGCT	59.989	20	285	2	286	AGAAAAGGCAAACAAAGGGC	60.593	20	TTTCCTATCACCAAGCCCAC	59.933	20	193	2	194	AGAAAAGGCAAACAAAGGGC	60.593	20	TGGGTTTCGTCTCCGATTAC	59.933	20	124	2	125
Unigene42343	1	p5	(AAAAG)4	20	170	189	AGAAAATGCCCATCCTTGTG	59.933	20	TCAACCTCTCATTCTCACCCTT	60.11	22	216	16	231	AGAAAATGCCCATCCTTGTG	59.933	20	AACCTCTCATTCTCACCCTTGA	60.11	22	214	16	229	TGCCCATCCTTGTGTGAATA	59.924	20	TCAACCTCTCATTCTCACCCTT	60.11	22	210	22	231
Unigene89560	1	p6	(CAGTAT)3	18	214	231	AGAAATGCACCACCAAGACC	59.973	20	GTATTGGTGGAGGCAAAGGA	59.933	20	195	148	342	TCAGAGGAAGGACCAACACC	60.088	20	GAGGTATTGGTGGAGGCAAA	59.933	20	171	175	345	TCAGAGGAAGGACCAACACC	60.088	20	GTATTGGTGGAGGCAAAGGA	59.933	20	168	175	342
Unigene32617	1	p6	(GGTTGA)6	36	700	735	AGAAATTGGCGCTTCAAAGA	59.96	20	GCATTTGATGGGGAGAACAC	60.326	20	299	462	760	ACGCGCTAGAGATGCTGATT	60.147	20	CCATCCAAACCTCGGAATAA	59.756	20	281	595	875	CCCCGTCAGAGGTACATGAT	59.803	20	TAGGCCCGTTGAAAGTTCTG	60.241	20	395	667	1061
Unigene88823	1	p6	(CTCCAC)3	18	361	378	AGAACTCTTCCACGGCCTCT	60.393	20	GGGAATGGAGTCAGGTGAGA	60.048	20	399	311	709	AGAACTCTTCCACGGCCTCT	60.393	20	GAAATTGGTGAAGGTTCCGA	59.91	20	323	311	633	AGAACTCTTCCACGGCCTCT	60.393	20	GATCAGAGTCCTGAGGCTGC	60.104	20	263	311	573
Unigene2328	1	p6	(TTGCTG)4	24	772	795	AGAACTGTGGAACACCCTGG	60.002	20	GCAGGCTTCTCAATTTCAGC	60.103	20	396	619	1014	AGAACTGTGGAACACCCTGG	60.002	20	ATGATGCAGCAGCAACAGAG	60.168	20	356	619	974	TCCAAATTCAAGTTGAGGGC	60.051	20	ATGATGCAGCAGCAACAGAG	60.168	20	398	577	974
Unigene20907	1	c*	(TCTCCT)3(CTC)7*	34	376	409	AGAAGAAGATGGAGTCGGCA	59.95	20	CCACGAGGCCTGTAATAGGA	60.088	20	355	283	637	AGAAGAAGATGGAGTCGGCA	59.95	20	CCACCGTACAGCTGAGAACA	59.897	20	229	283	511	AGAAGAAGATGGAGTCGGCA	59.95	20	TCACTCCAAATACCAACGCA	60.111	20	383	283	665
Unigene67360	1	p6	(CTCTCC)3	18	478	495	AGAAGAATCCCTCCCTTCCA	60.008	20	CACAAGCAACAAAAGGAGCA	60.027	20	274	322	595	CAGAAGAATCCCTCCCTTCC	60.008	20	CACAAGCAACAAAAGGAGCA	60.027	20	275	321	595	CCAGAAGAATCCCTCCCTTC	60.008	20	CACAAGCAACAAAAGGAGCA	60.027	20	276	320	595
gi_50240252	1	p3	(AAC)6	18	59	76	AGAAGCAGAAACCGCTCTGT	59.236	20	TCGACCTGCTTCTTGGTTTT	59.853	20	324	15	338	AGAAGCAGAAACCGCTCTGT	59.236	20	TGTCCTCTTTGTTGCTGCTG	60.175	20	392	15	406	AGAAGCAGAAACCGCTCTGT	59.236	20	TCTTTGTTGCTGCTGCTGTT	59.788	20	387	15	401
Unigene15140	1	p3	(TCA)7	21	324	344	AGAAGCAGGATGGTGCAGAT	59.834	20	TGGATCCAAGTCCTTCCTTG	60.042	20	394	85	478	GATGGAAGAGAAGTCGTGGC	59.81	20	TGGATCCAAGTCCTTCCTTG	60.042	20	377	102	478	CAGCAAATCCAGCATTCAAA	59.809	20	TGGATCCAAGTCCTTCCTTG	60.042	20	290	189	478
Unigene86036	1	c	(TGG)7(TGC)6	39	129	167	AGAAGGAGAAGGAAGGTGGC	59.817	20	CTCCATCCGATTCTCTTCCA	60.15	20	170	31	200	AGAAGGAAGGTGGCAAGGAT	60.074	20	ACCCACGTACCCATATCCAG	59.55	20	209	37	245	AGAAGGAAGGTGGCAAGGAT	60.074	20	GACCCACGTACCCATATCCA	60.461	20	210	37	246
gi_50067282	1	p3	(GAG)7	21	299	319	AGAAGGAGCAGGAGGAGGAG	60.088	20	ATAATCCCGCCTCCACTTTT	59.799	20	172	188	359	AGAAGGAGCAGGAGGAGGAG	60.088	20	GGATAATCCCACCGAGTCAA	59.75	20	206	188	393	AGAGAAGGAGCAGGAGGAGG	60.088	20	GGATAATCCCACCGAGTCAA	59.75	20	208	186	393
Unigene28521	2	p3	(GTG)8	24	2746	2769	AGAAGGGAAGGTAGGGTGGA	59.928	20	CCCATCAAAGATGGACTGCT	60.073	20	146	2711	2856	GAGAAGGGAAGGTAGGGTGG	59.928	20	CCCATCAAAGATGGACTGCT	60.073	20	147	2710	2856	GTAGGGTGGATTTGTGGGTG	60.088	20	CCCATCAAAGATGGACTGCT	60.073	20	136	2721	2856
Unigene6235	1	p6	(TTTTTC)3	18	2118	2135	AGAAGTGCCCAAGCAGACAT	59.874	20	AACCTGAACCCTCATTTCCC	60.169	20	359	1862	2220	GGAGCTGTACAGAAGTGCCC	59.874	20	AACCTGAACCCTCATTTCCC	60.169	20	369	1852	2220	CGTTGATAGGGAGGAGCAGA	60.353	20	TTGTTTCTTGAAATCGCACG	59.849	20	346	1994	2339
Unigene19670	1	p3	(ATC)7	21	590	610	AGAATAACAGTTGTGGCGGC	60.14	20	TCTTGGCGCCTTGATATCTT	59.807	20	296	358	653	AGAATAACAGTTGTGGCGGC	60.14	20	TGGGGGAGGAAGGTTAAGAT	59.761	20	338	358	695	ACGTGGAGTTTTCCAGCAGT	59.769	20	TCTTGGCGCCTTGATATCTT	59.807	20	230	424	653
Unigene58643	1	p5	(TTCTT)4	20	409	428	AGAATAACCCGGCCAAGACT	59.962	20	ACAAGCTGCGAAACTTCCAT	59.882	20	382	113	494	GGCCAAGACTTCGTTCATGT	60.119	20	ACAAGCTGCGAAACTTCCAT	59.882	20	372	123	494	TTCAACTCGCCTTTCCAGTT	59.853	20	ACAAGCTGCGAAACTTCCAT	59.882	20	309	186	494
Unigene16808	1	p3	(CAG)7	21	196	216	AGAATCGCTCTGTTGCACCT	60.02	20	CTTACGCTCCCAAGATCGAG	59.971	20	170	82	251	AGTGATGATGGTTTCCCTGC	59.934	20	CTTACGCTCCCAAGATCGAG	59.971	20	225	27	251	AGAATCGCTCTGTTGCACCT	60.02	20	CCTTTCTGCTCAACGAAACC	59.853	20	283	82	364
Unigene23329	1	p3	(CTC)6	18	260	277	AGAATCGGGAGGACAGGTTT	59.935	20	TTTTGATGGATGGATGGGTT	59.991	20	199	190	388	AAGAATCGGGAGGACAGGTT	59.935	20	TTTTGATGGATGGATGGGTT	59.991	20	200	189	388	AAAGAATCGGGAGGACAGGT	59.935	20	TTTTGATGGATGGATGGGTT	59.991	20	201	188	388
Unigene48085	1	p2	(GA)13	26	104	129	AGAATGGGAAAAGCGAGTGA	59.813	20	TGTTTCCATCTCCTCGTTCC	60.05	20	127	62	188	GTCGCCACTCCTCCTATGAA	60.218	20	TGTTTCCATCTCCTCGTTCC	60.05	20	174	15	188	AGAATGGGAAAAGCGAGTGA	59.813	20	AGCGAGATTTGTTGTGGCTT	59.882	20	353	62	414
Unigene15265	1	p6	(GACCTC)4	24	174	197	AGACAACAGCGGAGAAGGAA	59.989	20	CCTTCAATTCAGGGGACAAA	59.903	20	322	43	364	CAAAGCAACAGGAACAGCAA	60.027	20	CCTTCAATTCAGGGGACAAA	59.903	20	272	93	364	CAAAGCAACAGGAACAGCAA	60.027	20	AATATCTCAATGCATCCGCC	59.891	20	353	93	445
Unigene29572	1	p6	(GATTCG)3	18	658	675	AGACAAGAGCAGCAGCAACA	59.929	20	GGAACAACATCATCCCTTTCA	59.782	21	372	377	748	CAAGGAAGCCAAAACAGGAG	59.846	20	GGAACAACATCATCCCTTTCA	59.782	21	267	482	748	CTCAAGGAAGCCAAAACAGG	59.846	20	GGAACAACATCATCCCTTTCA	59.782	21	269	480	748
Unigene4353	1	p2	(CT)10	20	156	175	AGACAAGGTGGGCAGTTTTG	60.149	20	CTCCGTATTCAGGCAAAAGG	59.702	20	367	48	414	AGACAAGGTGGGCAGTTTTG	60.149	20	AGTTGGTTTTGGAAGGAGGG	60.332	20	223	48	270	AGACAAGGTGGGCAGTTTTG	60.149	20	TACCGGAGTTGGTTTTGGAA	60.336	20	229	48	276
Unigene35561	1	p6	(CTTTTT)3	18	211	228	AGACAGCCCACGATCTATGC	60.249	20	ATGGGCCTCCTTTCTCAGAT	60.037	20	339	184	522	CGAGAGAGGCTACAGGGAGA	59.697	20	ATGGGCCTCCTTTCTCAGAT	60.037	20	356	167	522	AGACAGCCCACGATCTATGC	60.249	20	GGGCCTCCTTTCTCAGATTC	60.154	20	337	184	520
Unigene15160	1	p6	(CAGAAG)3	18	214	231	AGACAGGGAGCGACAAAGAA	59.989	20	CTCTTTGAGAGCCAACTCCG	60.126	20	293	24	316	GACAGGGAGCGACAAAGAAG	59.989	20	CTCTTTGAGAGCCAACTCCG	60.126	20	292	25	316	GACAGGGAGCGACAAAGAAG	59.989	20	AGTCAAAGGAGCCCAGTTCA	59.844	20	332	25	356
Unigene38516	1	c	(ACTCCG)4actat(GACTAC)3	47	242	288	AGACCAAACCACCGACTCAC	60.009	20	GCAATGTTTTTCTCCGGTGT	59.978	20	309	77	385	AGACCAAACCACCGACTCAC	60.009	20	TTTTCTCCGGTGTGTTTTCC	59.948	20	302	77	378	TACTCCGACTCACCAGACCC	60.112	20	GCAATGTTTTTCTCCGGTGT	59.978	20	224	162	385
Unigene35313	1	p3	(TCC)6	18	369	386	AGACCACTACCACGACCACC	59.883	20	GGAGGCAGTTCTTGATCCTG	59.803	20	197	255	451	TGATGCAGAGAGTGCTGGTC	60.146	20	GGAGGCAGTTCTTGATCCTG	59.803	20	288	164	451	AGATGAGGAGGAGGAGGAGG	59.76	20	GGAGGCAGTTCTTGATCCTG	59.803	20	225	227	451
Unigene26281	1	p6	(ATTCAT)3	18	105	122	AGACGAACATGCCAAAATGA	59.127	20	GTGGACAAGCATGCCCTATT	59.962	20	379	31	409	AGACGAACATGCCAAAATGA	59.127	20	ATTGCCACTATGCTCGATCC	60.066	20	337	31	367	AGACGAACATGCCAAAATGA	59.127	20	TGGTCAGTTCTTTGCAGCAG	60.175	20	264	31	294
Unigene11408	1	p3	(TAT)7	21	548	568	AGACGCACTAGGGGCTACAA	59.898	20	TCTACTACTCCGCCTCCTCG	59.592	20	350	298	647	AGACGCACTAGGGGCTACAA	59.898	20	GCGTTTTGAAAGGTAATCGG	59.586	20	372	298	669	AGACGCACTAGGGGCTACAA	59.898	20	GGAGTCTTTTGCACAGCGTT	60.44	20	387	298	684
Unigene75757	1	p6	(CATGCT)3	18	29	46	AGAGAAACGGCAAATTGGAA	59.685	20	TGGAGTACTGGGAGTCGCTT	59.867	20	239	5	243	AGAGAAACGGCAAATTGGAA	59.685	20	TTGGAGTACTGGGAGTCGCT	59.867	20	240	5	244	AGAGAAACGGCAAATTGGAA	59.685	20	GTCGCTTTCTTACTGCTGCC	60.162	20	226	5	230
Unigene60516	1	p3	(TCT)6	18	290	307	AGAGAAAGACATGATGAGGCG	59.444	21	GTCGTGCAAATTCCATCTGA	59.654	20	338	165	502	GAGAAAGACATGATGAGGCG	58.388	20	GTCGTGCAAATTCCATCTGA	59.654	20	337	166	502	GAAGGAATCTGCTGCCATGT	60.226	20	TTTTTGCATCTGTGTCGGTAA	59.216	21	365	90	454
Unigene28850	1	p2	(CT)13	26	2306	2331	AGAGAAGGGGGAGATGGAAA	60.008	20	CTGGATCAGGGGAAAAGTCA	60.042	20	277	2080	2356	GAAGGGGGAGATGGAAATGT	60.133	20	CTGGATCAGGGGAAAAGTCA	60.042	20	274	2083	2356	ACACGACTGGAGCCAAAAAC	60.156	20	CTGGATCAGGGGAAAAGTCA	60.042	20	353	2004	2356
Unigene16289	1	p3	(TGG)6	18	446	463	AGAGACCAGCCAGGCTACAA	60.012	20	CCGTACTTCACCCTCTCCAA	60.103	20	357	206	562	AAGAGACCAGCCAGGCTACA	60.012	20	CCGTACTTCACCCTCTCCAA	60.103	20	358	205	562	AGAGACCAGCCAGGCTACAA	60.012	20	TCCTTCTCCTCCTCCTCCTC	59.883	20	320	206	525
gi_50071803	1	p3	(GAG)6	18	79	96	AGAGAGAATTCCCATCGCCT	60.176	20	TCTTCTACGCTTTGGCCAGT	60.015	20	257	28	284	TGGTTTGCGGAAGAGAGAAT	59.813	20	TCTTCTACGCTTTGGCCAGT	60.015	20	268	17	284	AGAGAGAATTCCCATCGCCT	60.176	20	AAGAAGCAGCCTTTCCTTCC	59.962	20	331	28	358
Unigene15537	1	p5	(TTATT)4	20	578	597	AGAGAGATACTGGGCAGCCA	59.973	20	AAGAAGGGGGAGAAAATTCG	59.527	20	141	480	620	GATACTGGGCAGCCATTTGT	59.962	20	AAGAAGGGGGAGAAAATTCG	59.527	20	136	485	620	ATACTGGGCAGCCATTTGTC	59.962	20	AAGAAGGGGGAGAAAATTCG	59.527	20	135	486	620
Unigene33626	1	p6	(TCGCTC)3	18	139	156	AGAGAGCGAGTCAAACGAGG	59.745	20	GTCAGCTGATGTGAAGCCAA	59.992	20	393	53	445	AGAGAGCGAGTCAAACGAGG	59.745	20	GGGTGGCCTTCATTTACAGA	59.933	20	194	53	246	AGAGAGCGAGTCAAACGAGG	59.745	20	GTCTGGGTGGCCTTCATTTA	59.933	20	198	53	250
Unigene10490	1	p3	(TCC)8	24	97	120	AGAGAGCTTCGGAACCAACA	59.989	20	CCCAATGATTCAGGCACTTT	59.933	20	391	23	413	AGAGAGCTTCGGAACCAACA	59.989	20	GTGCAATTGGTTGGTCATTG	59.823	20	129	23	151	AGAGCTTCGGAACCAACAAA	59.853	20	CCCAATGATTCAGGCACTTT	59.933	20	389	25	413
Unigene3875	1	p5	(TTTTA)4	20	3629	3648	AGAGATGCCTCTGCGTCATT	59.981	20	TTGGTCAAACTCATGGATGG	59.343	20	172	3566	3737	ATTGGGACGTGGTCTTGGTA	60.232	20	TTGGTCAAACTCATGGATGG	59.343	20	155	3583	3737	AGAAAAGAGATGCCTCTGCG	59.717	20	TTGGTCAAACTCATGGATGG	59.343	20	177	3561	3737
Unigene34513	1	p2	(GA)10	20	729	748	AGAGCTCAAAGGAATGCCAA	59.955	20	AGTGGAGGCGATCACAGAGT	59.866	20	158	671	828	AAGAGCTCAAAGGAATGCCA	59.955	20	AGTGGAGGCGATCACAGAGT	59.866	20	159	670	828	AGAGCTCAAAGGAATGCCAA	59.955	20	GTGGAGGCGATCACAGAGTT	60.269	20	157	671	827
Unigene44259	1	c	(AG)10acatgcaaacaaacaaaataacacgcttttaagnnnnnnnngaaagaggaatttaaaaaaaataaaaaac(GGT)6	108	236	343	AGAGGAAAGGGGCCATAGAA	60.032	20	AGCTTCCCTCGAAGAAACAA	59.052	20	273	96	368	AAGAGGAAAGGGGCCATAGA	60.032	20	AGCTTCCCTCGAAGAAACAA	59.052	20	274	95	368	AGAGGAAAGGGGCCATAGAA	60.032	20	AAGCTTCCCTCGAAGAAACA	59.052	20	274	96	369
Unigene22675	1	p6	(GAAGCC)4	24	439	462	AGAGGAATCACAGGAAGCGA	59.95	20	ACGATAAACCACGACTTCGG	59.993	20	162	375	536	GAGAGGAATCACAGGAAGCG	59.95	20	ACGATAAACCACGACTTCGG	59.993	20	163	374	536	GAGAGGAATCACAGGAAGCG	59.95	20	ACTTCGGCTTCTTGTCTCCA	59.989	20	150	374	523
Unigene26372	1	p6	(GTGGCG)3	18	2072	2089	AGAGGATGTGGATCAGGACG	60.072	20	GCTCAAGGAGTCTCTTCGGA	59.679	20	131	2018	2148	ATCAGGACGTCTTGTGGGAG	60.112	20	GCTCAAGGAGTCTCTTCGGA	59.679	20	120	2029	2148	CAGGACGTCTTGTGGGAGAT	60.112	20	GCTCAAGGAGTCTCTTCGGA	59.679	20	118	2031	2148
Unigene49986	1	p6	(AGTTTT)3	18	445	462	AGAGGATTTGCCCGAAGAGT	60.212	20	TTTGTCACTCCGAGTTTCCC	60.088	20	388	285	672	AGAGGATTTGCCCGAAGAGT	60.212	20	TGTCACTCCGAGTTTCCCTC	60.238	20	386	285	670	AGAGGATTTGCCCGAAGAGT	60.212	20	TTGTCACTCCGAGTTTCCCT	59.697	20	387	285	671
Unigene589	1	p3	(CAT)8	24	295	318	AGAGGGGTTTCAACTCGGAT	59.935	20	GAAGGCTTAAGAAGGGGTGG	60.068	20	396	6	401	CATGGGCCTGGATATCTTGT	59.773	20	TGGTGGATACTCCGAGAAGG	60.065	20	225	192	416	CATGGGCCTGGATATCTTGT	59.773	20	GAAGGCTTAAGAAGGGGTGG	60.068	20	210	192	401
Unigene28115	1	p3	(ATA)6	18	1761	1778	AGAGGTTCGTGCTCTTTTGC	59.621	20	GAAGGCGCTATAAATGCTGC	59.977	20	343	1558	1900	AGAGGTTCGTGCTCTTTTGC	59.621	20	GAGCGAAGGCGCTATAAATG	59.971	20	347	1558	1904	AGAGGTTCGTGCTCTTTTGC	59.621	20	TGAGCGAAGGCGCTATAAAT	59.971	20	348	1558	1905
Unigene32867	1	p6	(GGTTTG)3	18	1348	1365	AGAGTTCGGGTTCGGGTTAT	59.827	20	CAGAAGAAGCTCCTGATGGC	60.096	20	116	1309	1424	AGAGTTCGGGTTCGGGTTAT	59.827	20	ATGGAGGCAAAAGAGGGAAT	59.903	20	165	1309	1473	CAGTATCAGTACCGACCGCA	59.74	20	CAGAAGAAGCTCCTGATGGC	60.096	20	213	1212	1424
Unigene34492	1	c	(TCT)7tcatcgcttttacctcctcaacttgcctatg(CTC)7	73	1805	1877	AGAGTTTTCCCAGAACCCGT	59.972	20	TCCAATGAAATCGAAGGAGG	60.006	20	347	1554	1900	GATTGCCATGGCTTGAATCT	60.043	20	TCCAATGAAATCGAAGGAGG	60.006	20	285	1616	1900	GAGGGGCAAAACGAACATTA	59.938	20	TCCAATGAAATCGAAGGAGG	60.006	20	400	1501	1900
gi_50065728	1	p5	(TTTGC)4	20	502	521	AGATATGCAGACATCCCCGT	59.39	20	AAATATTCGGCAGTGGCAAG	60.096	20	206	372	577	TTATGATTCAATGGGCGATG	59.333	20	AAATATTCGGCAGTGGCAAG	60.096	20	388	190	577	TGGCCTTTAGTGAAGGGAAG	59.308	20	AAATATTCGGCAGTGGCAAG	60.096	20	187	391	577
Unigene36654	1	p3	(TGC)6	18	291	308	AGATCGAGGTCGCGTTCTAA	59.978	20	CACCAAACTGACCAGTCCCT	60.002	20	187	213	399	GATCGAGGTCGCGTTCTAAG	59.978	20	CACCAAACTGACCAGTCCCT	60.002	20	186	214	399	GAGATCGCAGTGAAAGGAGG	59.95	20	CACCAAACTGACCAGTCCCT	60.002	20	345	55	399
Unigene40975	1	p4	(ATTT)6	24	340	363	AGATCGGCTCAAAAGGAACC	60.578	20	TTCATCATGCCAAAACCAAA	59.907	20	213	214	426	CATCATGCACGTGAGGTGTT	60.604	20	TTCATCATGCCAAAACCAAA	59.907	20	150	277	426	TCCCCCTCTTCTCTGACTTG	59.375	20	TTCATCATGCCAAAACCAAA	59.907	20	375	52	426
Unigene24665	1	p6	(GGTGCT)3	18	891	908	AGATCGGGGTGTGTTGACTC	59.969	20	ACCCTTTACCCCCTTTCCTT	60.048	20	313	740	1052	AGATCGGGGTGTGTTGACTC	59.969	20	AACCCTTTACCCCCTTTCCT	60.048	20	314	740	1053	AATGGTGGGAGAGGAGTGTG	59.962	20	ACCCTTTACCCCCTTTCCTT	60.048	20	348	705	1052
Unigene16549	1	p6	(ACTGCC)4	24	898	921	AGATGCAGGGAACAAAGGTG	60.111	20	TCCGAAAAGGTTTGTGGAGT	59.569	20	323	826	1148	TGGAATGGAGATGTTGGTGA	59.893	20	ATTCTAAACCAGCAGGCAGC	59.481	20	228	742	969	AGATGCAGGGAACAAAGGTG	60.111	20	ATTCTAAACCAGCAGGCAGC	59.481	20	144	826	969
Unigene65596	1	p3	(GGT)6	18	583	600	AGATGGTGGTTTTGGCTTTG	59.971	20	CAATTGCATGGTTAATGTCTCG	60.376	22	103	539	641	TTTTGAGGAAGGAGAGCCAA	59.926	20	CAATTGCATGGTTAATGTCTCG	60.376	22	298	344	641	TTTTTGAGGAAGGAGAGCCA	59.926	20	CAATTGCATGGTTAATGTCTCG	60.376	22	299	343	641
Unigene46370	1	p6	(AAAATA)3	18	87	104	AGATGTCACACAATGGGCAA	59.967	20	TCACCATATTTCCTTTCCTCAAA	59.83	23	194	38	231	AGATGTCACACAATGGGCAA	59.967	20	AAATGAACAGAAATGTGCAGACA	59.668	23	171	38	208	AGATGTCACACAATGGGCAA	59.967	20	TCACCATATTTCCTTTCCTCAA	58.556	22	194	38	231
Unigene35717	1	p3	(AGC)7	21	501	521	AGATTCTCCTGGCCCTGATT	60.037	20	TTGGTTCAACTCGAGGCTTT	59.853	20	269	349	617	AGATTCTCCTGGCCCTGATT	60.037	20	CCAGAATTATCATCCACGGG	60.148	20	366	349	714	CCCTCCTCCTCAGCTTCTTT	59.95	20	TTGGTTCAACTCGAGGCTTT	59.853	20	391	227	617
Unigene9087	1	p6	(GCCGAG)3	18	522	539	AGATTGAAATTCGGTGGCAG	60.074	20	AATGCAAGCCCCATACAAAA	60.323	20	150	472	621	AGATTGAAATTCGGTGGCAG	60.074	20	AAATGCAAGCCCCATACAAA	60.323	20	151	472	622	AGATTGAAATTCGGTGGCAG	60.074	20	AAAATGCAAGCCCCATACAA	60.323	20	152	472	623
Unigene33925	1	p6	(GATGGT)3	18	1511	1528	AGATTGTGGACTTGCCAACC	59.973	20	CACAGGCTCCCAAAATCCTA	60.066	20	276	1360	1635	AGATTGTGGACTTGCCAACC	59.973	20	ATGAATGAAATGGCAGGGAG	59.894	20	310	1360	1669	AGATTGTGGACTTGCCAACC	59.973	20	CAGTCACAGGCTCCCAAAAT	60.111	20	280	1360	1639
Unigene5258	1	p3	(TGC)6	18	503	520	AGATTTCTTGGTGGGCACAG	60.111	20	GAGGTAGCTAAACACCAGACCA	58.395	22	345	224	568	AGATTTCTTGGTGGGCACAG	60.111	20	TGAGGTAGCTAAACACCAGACC	58.395	22	346	224	569	ACTTGAGTTCGGATCAACGG	60.111	20	GAGGTAGCTAAACACCAGACCA	58.395	22	249	320	568
Unigene25190	1	p2	(TC)10	20	220	239	AGATTTTTGAATTGCGTGGC	60.081	20	CATGGTTCTTGCCCTTCATT	59.933	20	136	148	283	CTCCTTCCTTCTCCCTCACC	60.186	20	GGGATGTTTGAATGGTTTGG	60.029	20	400	196	595	AGATTTTTGAATTGCGTGGC	60.081	20	TGTAATACATGCCGGTCCCT	60.214	20	116	148	263
Unigene34418	1	p3	(GAA)8	24	59	82	AGCAAAAAGAAACGGCAGAA	59.996	20	CGATCTCGACTTCGTCAACA	59.984	20	235	5	239	AGCAAAAAGAAACGGCAGAA	59.996	20	GTTCAGGCAATCGTCCATTT	59.939	20	184	5	188	AGCAAAAAGAAACGGCAGAA	59.996	20	ATGAGTTCAGGCAATCGTCC	60.081	20	188	5	192
Unigene68512	1	p3	(AAT)6	18	72	89	AGCAACAAGGCAAGCAATTT	59.889	20	TAAAGGCCGTGATTCTCACC	60.074	20	267	31	297	AGCAACAAGGCAAGCAATTT	59.889	20	TCTTCTGCTCCGCTGAGTTT	60.277	20	296	31	326	AGCAACAAGGCAAGCAATTT	59.889	20	TTCTTCTGCTCCGCTGAGTT	60.277	20	297	31	327
Unigene5849	1	p3	(AAG)8	24	330	353	AGCAACAGCATCATGTGGAG	59.862	20	GGCCCAGCTTATGTCTTGAA	60.214	20	360	102	461	ACGAGCCTGAAAATGCAGAT	59.843	20	AACATTTGGGATCCAGTTGC	59.797	20	330	222	551	TCTCCTGATTCGGAAAATCG	60.148	20	GGCCCAGCTTATGTCTTGAA	60.214	20	319	143	461
Unigene8068	1	p3	(CCT)6	18	64	81	AGCAACCACAAACATCCTCC	59.973	20	AACCTTGAAGGACAACACGG	60.005	20	276	2	277	ACTTCCCACTTCACAATGCC	59.973	20	AACCTTGAAGGACAACACGG	60.005	20	256	22	277	ACTTCCCACTTCACAATGCC	59.973	20	ACCGGAGAGGGAGTTGTTTT	59.972	20	343	22	364
Unigene69801	1	p3	(CCT)6	18	75	92	AGCAACCACAAACATCCTCC	59.973	20	AACCTTGAAGGACAACACGG	60.005	20	276	13	288	ACTTCCCACTTCACAATGCC	59.973	20	AACCTTGAAGGACAACACGG	60.005	20	256	33	288	ACTTCCCACTTCACAATGCC	59.973	20	ACCGGAGAGGGAGTTGTTTT	59.972	20	346	33	378
Unigene30130	1	p3	(CTG)6	18	383	400	AGCACACCCAATCAACAACA	60.008	20	GTGCGGTTGGTAGACAGGTT	60.035	20	356	91	446	ACTCAATTCATCTCCGCCAC	60.081	20	GTGCGGTTGGTAGACAGGTT	60.035	20	286	161	446	TCTCATCTCACCACCACCAA	60.088	20	GTGCGGTTGGTAGACAGGTT	60.035	20	107	340	446
Unigene64385	1	p3	(TGC)6	18	2215	2232	AGCACCTCCATGTTGATTCC	59.934	20	AAAAAGCGAGGGAAATGGTT	59.945	20	250	2050	2299	AGCACCTCCATGTTGATTCC	59.934	20	AAAAGCGAGGGAAATGGTTT	59.945	20	249	2050	2298	ATTGCATTCTATGGCGAACC	59.929	20	AAAAGCGAGGGAAATGGTTT	59.945	20	196	2103	2298
gi_50061520	1	p6	(AGGTGA)4	24	119	142	AGCACTTCAACAGCTTTCAGC	59.817	21	TCTCTGCCCTTTGCAAACTT	59.993	20	209	8	216	GCACTTCAACAGCTTTCAGC	58.804	20	TCTCTGCCCTTTGCAAACTT	59.993	20	208	9	216	CAACAGCTTTCAGCAATACCC	59.761	21	TCTCTGCCCTTTGCAAACTT	59.993	20	202	15	216
Unigene23867	1	p3	(GAG)6	18	29	46	AGCAGAAGAAGGACAAGGTG	57.1	20	ATTGAACTCACCGGTTCAGG	59.966	20	393	0	392	AGCAGAAGAAGGACAAGGTGT	58.052	21	TTGCTCTTGCCTTGGTCTTT	59.993	20	289	0	288	AGCAGAAGAAGGACAAGGTG	57.1	20	AGGTTCTTGACCCGATGATG	59.927	20	376	0	375
Unigene20472	1	c	(ACC)6(ACAACC)3gcaaccgcaaccgtcaaaacccatctctaaatgccccacaacaggcggctacccttttt(CCGCCA)3	113	360	472	AGCAGAAGCGATTACTGGGA	59.978	20	ATGATATGGCCCTGTTTCCA	60.155	20	308	212	519	CGCTTCCCTTGCATTAACAT	60.096	20	CGGAGTCCACGGTATTTGTT	59.853	20	200	297	496	CGCTTCCCTTGCATTAACAT	60.096	20	ATGATATGGCCCTGTTTCCA	60.155	20	223	297	519
Unigene18346	1	p6	(AGCAAG)4	24	1942	1965	AGCAGATCAAAGAAGGGCAA	59.955	20	CAGAATCAGAATTCTCCGGG	59.623	20	364	1877	2240	AGCAGATCAAAGAAGGGCAA	59.955	20	ATCAGAATTCTCCGGGTTCA	59.483	20	360	1877	2236	AGCAGATCAAAGAAGGGCAA	59.955	20	CAGAATTCTCCGGGTTCATC	59.483	20	358	1877	2234
Unigene45665	1	p2	(GA)10	20	177	196	AGCAGCAGCAGAATCAACAA	59.746	20	CTGAACAACGTCGATGAGGA	59.831	20	337	26	362	AGCAGCAGCAGAATCAACAA	59.746	20	TGAACAACGTCGATGAGGAA	60.24	20	336	26	361	AAAAAGAAAACGCAAGCAGC	59.652	20	CTGAACAACGTCGATGAGGA	59.831	20	354	9	362
Unigene69269	1	p6	(CCAGAT)3	18	103	120	AGCAGCTCGTTCATCTACCC	59.459	20	AAACATAAAGCGTGCCCAAG	60.131	20	373	11	383	TGGAAGGGCTTCACCAACTA	60.626	20	AAACATAAAGCGTGCCCAAG	60.131	20	343	41	383	AGCAGCTCGTTCATCTACCC	59.459	20	AACATAAAGCGTGCCCAAGT	59.637	20	372	11	382
Unigene19870	1	p3	(TCT)6	18	104	121	AGCAGGCCAACTGCATATCT	59.866	20	GTTACTAAATGGGCCGCTGA	60.096	20	386	23	408	AGCAGGCCAACTGCATATCT	59.866	20	TTACTAAATGGGCCGCTGAC	60.096	20	385	23	407	AGCAGGCCAACTGCATATCT	59.866	20	TCGAAATGGGAAAATTCGTC	59.878	20	297	23	319
Unigene18329	1	p3	(AGC)6	18	661	678	AGCAGGGGACAAAGATCTGA	59.803	20	TACTCGGCATTTGACATGGA	60.073	20	334	422	755	AGCAGGGGACAAAGATCTGA	59.803	20	ACGCCTCGTAACCAAAACTG	60.168	20	397	422	818	CGTGGATTGTGTGACAGGAG	60.154	20	GACGCGTATTTCAAGCCTGT	60.278	20	368	345	712
Unigene8894	1	p3	(TCT)7	21	76	96	AGCATAGCTACCAAATGGCG	60.251	20	GCATGGGATGTGTCTGTACG	59.992	20	275	24	298	CCACCCTCAGCATAGCTACC	59.717	20	GCATGGGATGTGTCTGTACG	59.992	20	283	16	298	AGCATAGCTACCAAATGGCG	60.251	20	AAGCAGCCCACAAATTCATC	60.081	20	307	24	330
Unigene17429	1	p3	(CCA)8	24	331	354	AGCATCATCTTCACGCTCCT	59.981	20	AAGTGTGGTGGTTTGCCTTC	60.012	20	105	287	391	AGCATCATCTTCACGCTCCT	59.981	20	GAAGTGTGGTGGTTTGCCTT	60.012	20	106	287	392	AGCATCATCTTCACGCTCCT	59.981	20	TCCGCTCTCTCCCTAAACAA	59.948	20	317	287	603
Unigene5910	1	p6	(AAGAAA)3	18	264	281	AGCATCTCGCCCTATTAGCA	59.967	20	GTAACGCGGCATATCCATTC	60.318	20	253	67	319	TCACTTCCATTGGTGCAAAA	60.088	20	GTAACGCGGCATATCCATTC	60.318	20	279	41	319	AGCATCTCGCCCTATTAGCA	59.967	20	TAACGCGGCATATCCATTCT	60.444	20	252	67	318
Unigene48738	1	p3	(CTG)6	18	218	235	AGCATGTGAACCATCACGAA	60.12	20	ATAGAGGAGAACAAGCGGCA	59.978	20	275	8	282	AAGCATGTGAACCATCACGA	60.12	20	ATAGAGGAGAACAAGCGGCA	59.978	20	276	7	282	TGCTTCGTGGCTATTGTGAA	60.401	20	ATAGAGGAGAACAAGCGGCA	59.978	20	122	161	282
Unigene18552	1	p3	(CCT)6	18	594	611	AGCATTGTCAAGGGTCATCC	59.934	20	CCTAAACCCGGTGACAAGAA	59.964	20	291	409	699	AGGTGGTGCCATTTTCTTTG	59.971	20	TTGTAGAGGACCATGTGCCA	60.112	20	169	505	673	CAGTGCTCTTCAGCATCAGC	59.887	20	CCTAAACCCGGTGACAAGAA	59.964	20	371	329	699
Unigene84722	1	p2	(GA)13	26	67	92	AGCATTTCGAGGCCAAATTA	59.682	20	ATCCAAAACAACAAACCCCA	60.066	20	149	0	148	AGCATTTCGAGGCCAAATTA	59.682	20	ACCTCCGTCATCTCCTCCTT	60.073	20	186	0	185	AGCATTTCGAGGCCAAATTA	59.682	20	AACCCCAACCCTATTTCACC	59.919	20	136	0	135
Unigene36087	1	p6	(TGATCA)3	18	1580	1597	AGCATTTCGGTCCTAGGGTT	59.962	20	TTCTAGGGATCATTCCGCTG	60.17	20	316	1353	1668	CACGAAGAACCAGAACGTGA	59.873	20	TTCTAGGGATCATTCCGCTG	60.17	20	249	1420	1668	CATCGACACGAAGAACCAGA	59.831	20	TTCTAGGGATCATTCCGCTG	60.17	20	255	1414	1668
Unigene17827	1	p3	(TGG)7	21	820	840	AGCCAAGAACCCAACAACAC	60.012	20	TGCGCTTCTTGTTGAATCAC	59.995	20	384	723	1106	AGCCAAGAACCCAACAACAC	60.012	20	TGTGCGCTTCTTGTTGAATC	59.995	20	386	723	1108	AGCCAAGAACCCAACAACAC	60.012	20	ACAGAACGGTCCTTCACCAC	60.009	20	360	723	1082
Unigene17827	2	c	(TGGAGG)4aggagatggaggaggtggt(GGTGGA)4	67	951	1017	AGCCAAGAACCCAACAACAC	60.012	20	TGCGCTTCTTGTTGAATCAC	59.995	20	384	723	1106	AGCCAAGAACCCAACAACAC	60.012	20	TGTGCGCTTCTTGTTGAATC	59.995	20	386	723	1108	AGCCAAGAACCCAACAACAC	60.012	20	ACAGAACGGTCCTTCACCAC	60.009	20	360	723	1082
Unigene18296	1	p6	(TAAAAA)3	18	632	649	AGCCAAGCTGTCACAAAGGT	59.914	20	CCCCAGATAATGGAGGTGAA	59.744	20	324	539	862	AGCCAAGCTGTCACAAAGGT	59.914	20	TCCCCAGATAATGGAGGTGA	60.272	20	325	539	863	AGCCAAGCTGTCACAAAGGT	59.914	20	CGTGATTGGTATCCCCAGAT	59.629	20	336	539	874
Unigene49519	1	p2	(GA)11	22	128	149	AGCCATGGAGCATTTTTCTG	60.214	20	AGGCTGTCATTTTGCTGTCC	60.263	20	233	36	268	AGCCATGGAGCATTTTTCTG	60.214	20	TTGCAAAAATCAGGCTGTCA	60.379	20	244	36	279	AGCCATGGAGCATTTTTCTG	60.214	20	TCAGGCTGTCATTTTGCTGT	59.445	20	235	36	270
Unigene22491	1	p6	(CACTCC)3	18	289	306	AGCCATGTCCAAAACCAGAC	59.973	20	GAGATAATCCGACAAGGGCA	60.036	20	356	166	521	ATGTCCAAAACCAGACAGCC	59.973	20	GAGATAATCCGACAAGGGCA	60.036	20	352	170	521	AGCCATGTCCAAAACCAGAC	59.973	20	AAGTGCAGAGGCAGAGTGGT	60.057	20	170	166	335
Unigene26216	1	p3	(AGC)6	18	791	808	AGCCCAGCAGGTAGAGACAA	60.012	20	GCCTGAGCCGATTACTACCA	60.235	20	133	709	841	GCCCAGCAGGTAGAGACAAG	60.012	20	GCCTGAGCCGATTACTACCA	60.235	20	132	710	841	AGCCCAGCAGGTAGAGACAA	60.012	20	TGCCTGAGCCGATTACTACC	60.235	20	134	709	842
Unigene70671	1	p3	(CTT)6	18	149	166	AGCCCCAAACCAAACACTAA	59.471	20	AAACTGAGCCACCTCGAAGA	59.989	20	166	83	248	AGCCCCAAACCAAACACTAA	59.471	20	AGAAACTGAGCCACCTCGAA	59.989	20	168	83	250	CCCCAAACCAAACACTAAGC	59.471	20	AAACTGAGCCACCTCGAAGA	59.989	20	164	85	248
Unigene69144	1	p6	(ACAGAA)4	24	282	305	AGCCGCTGTTTTCATGTTCT	59.882	20	TCTTGCGGATGGTCAATACA	60.073	20	172	222	393	AGCCGCTGTTTTCATGTTCT	59.882	20	GCGGATGGTCAATACAAGGT	59.82	20	168	222	389	AGCCGCTGTTTTCATGTTCT	59.882	20	TTGCGGATGGTCAATACAAG	59.542	20	170	222	391
Unigene12638	1	p2	(GA)12	24	342	365	AGCCTAAGTATCGGGCATTG	59.205	20	TTTTGTCCAAAATGTTTTTCAAG	58.259	23	163	229	391	CCTAAGTATCGGGCATTGCT	59.205	20	TTTTGTCCAAAATGTTTTTCAAG	58.259	23	161	231	391	AGCCTAAGTATCGGGCATTG	59.205	20	CTTTTGTCCAAAATGTTTTTCAAG	59.145	24	164	229	392
Unigene45560	1	p2	(CT)10	20	86	105	AGCCTGAAACCCACTTGCTA	59.875	20	CTGGTATTGCTGTGGTGGTG	60.025	20	164	57	220	AGCCTGAAACCCACTTGCTA	59.875	20	GTATTGCTGTGGTGGTGGTG	59.88	20	161	57	217	AGCCTGAAACCCACTTGCTA	59.875	20	GTATTGCTGTGGTGGTGGTG	59.88	20	212	57	268
Unigene19166	1	p3	(ACC)6	18	306	323	AGCCTTCGCTAACTCAACCA	60.015	20	AAGAGCGTTAGGGTTCCGAC	60.63	20	270	110	379	AGCCTTCGCTAACTCAACCA	60.015	20	TAAAGAGCGTTAGGGTTCCG	59.357	20	272	110	381	AGACCCTCAATTGTCCGTTG	59.966	20	AAGAGCGTTAGGGTTCCGAC	60.63	20	335	45	379
Unigene35958	1	p3	(TCT)8	24	154	177	AGCGAGCAAAGCGAAGTAAA	60.285	20	AGTAGTGGTGGGGCTTTGTG	60.028	20	187	17	203	AGCGAGCAAAGCGAAGTAAA	60.285	20	AACGGTCAATGGAGATGGAG	59.927	20	248	17	264	AGCGAGCAAAGCGAAGTAAA	60.285	20	GCCACCTCGGAACTTGATAA	60.074	20	352	17	368
Unigene66396	1	p3	(GAT)9	27	444	470	AGCGAGTGCCTTACACGAAT	59.904	20	CTCCAGTAGGGTCTGCAAGG	59.861	20	323	243	565	AGCGAGTGCCTTACACGAAT	59.904	20	CCTCCAGTAGGGTCTGCAAG	59.861	20	324	243	566	CTGCTATTGCGGGTTTGAAT	60.096	20	CTCCAGTAGGGTCTGCAAGG	59.861	20	164	402	565
Unigene28512	1	p3	(AGA)7	21	2035	2055	AGCGATGCTGAGAAGAGGAG	59.851	20	GGCATAACTCTCTCCCTCCC	60.037	20	363	1993	2355	TGTTCCTCGGTTGCATCATA	60.073	20	ACTATACGACGCCGTTTTCG	60.152	20	184	1950	2133	AGCGATGCTGAGAAGAGGAG	59.851	20	CATAACTCTCTCCCTCCCCC	59.89	20	361	1993	2353
Unigene82742	1	p3	(CAC)7	21	106	126	AGCGCTCTTTTGCAAACACT	60.197	20	TTGTGGACGGTAAGGTAGGC	59.993	20	198	7	204	AGCGCTCTTTTGCAAACACT	60.197	20	GATTTGTTTCCTGTGGCGTT	59.978	20	155	7	161	CCCTTCTTCAAAACCAGCAA	60.22	20	TTGTGGACGGTAAGGTAGGC	59.993	20	142	63	204
Unigene25365	1	p3	(TGG)8	24	721	744	AGCGGCAAAAAGAACAAGAA	59.996	20	CCGATGAAGCTCACAAACCT	60.255	20	242	556	797	AAGCGGCAAAAAGAACAAGA	59.996	20	CCGATGAAGCTCACAAACCT	60.255	20	243	555	797	CTTCAAGCGGCAAAAAGAAC	59.996	20	CCGATGAAGCTCACAAACCT	60.255	20	247	551	797
Unigene31267	1	p3	(AGA)7	21	413	433	AGCGTTACCAGGAGGAGTCA	59.867	20	GGGCAAAATGAGGATCAAAA	59.878	20	177	385	561	AGCGTTACCAGGAGGAGTCA	59.867	20	AAACAAGAACAGCAGCAGCA	59.788	20	377	385	761	CCAGCCAATAGGAGAGGACA	60.21	20	TTTGCACGCATCTCGATTAC	59.839	20	384	97	480
Unigene33176	1	p6	(ACTGAA)3	18	558	575	AGCTACTCCAGGGAGCACAA	60.012	20	AGTGTGGCTGGAATATTGGC	59.962	20	287	451	737	ACTCCAGGGAGCACAACATC	60.12	20	AGTGTGGCTGGAATATTGGC	59.962	20	283	455	737	GCTACTCCAGGGAGCACAAC	59.874	20	GTGTGGCTGGAATATTGGCT	59.962	20	285	452	736
Unigene19017	2	p4	(AAAG)5	20	346	365	AGCTAGCTAGAGCCAGGCAT	58.488	20	GTCCAGACTCCGTTTTGCAT	60.119	20	240	254	493	AGCTAGCTAGAGCCAGGCAT	58.488	20	CACAACTCATCCACCTGCAC	60.162	20	170	254	423	AGCTAGCTAGAGCCAGGCAT	58.488	20	TCATCCACCTGCACTTTCTG	59.831	20	164	254	417
Unigene80318	1	p2	(GA)16	32	144	175	AGCTGAGCAAGAAGACAGGG	59.745	20	TCAATAATTGCAACGAAGGC	58.771	20	146	56	201	CTGAGCAAGAAGACAGGGCT	59.745	20	TCAATAATTGCAACGAAGGC	58.771	20	144	58	201	AGCTGAGCAAGAAGACAGGG	59.745	20	TCAATAATTGCAACGAAGGCT	59.734	21	146	56	201
Unigene21917	1	p3	(TTA)7	21	324	344	AGCTGCACGCCTATGATACC	60.265	20	CCTGCCCAAAGAACTCAAAG	59.846	20	328	284	611	AGCTGCACGCCTATGATACC	60.265	20	CTTCCTGCCCAAAGAACTCA	60.366	20	331	284	614	AGCTGCACGCCTATGATACC	60.265	20	AAGCATTGGGAGAGGGTAGG	60.455	20	370	284	653
Unigene40580	1	p3	(GTG)6	18	1757	1774	AGCTGGCGGATTCAGAGTTA	59.978	20	GCCGATGCCATCAACTAAAA	60.971	20	207	1619	1825	TAGCTGGCGGATTCAGAGTT	59.978	20	GCCGATGCCATCAACTAAAA	60.971	20	208	1618	1825	AAGTAGCTGGCGGATTCAGA	59.978	20	GCCGATGCCATCAACTAAAA	60.971	20	211	1615	1825
Unigene38229	1	p6	(GGTGGA)3	18	2027	2044	AGCTGTGGCTTGTGTTGTTG	59.946	20	ACCCTTATCAGCCACCTCCT	59.957	20	325	1852	2176	CCTCTCCTGATCTGTCTCCG	59.937	20	ACCCTTATCAGCCACCTCCT	59.957	20	386	1791	2176	TCCTCAACCTCCTCTCCTGA	59.913	20	ACCCTTATCAGCCACCTCCT	59.957	20	396	1781	2176
Unigene16271	1	p6	(CGGCAG)3	18	442	459	AGCTTACCATGTGGGTTTGC	60	20	AGAGGCTACTGGGCTGATGA	59.973	20	347	144	490	AAAAGCACCCACCAATCAAG	59.971	20	AGAGGCTACTGGGCTGATGA	59.973	20	103	388	490	TTTGCATCTTTCCCTTCACC	60.051	20	AGAGGCTACTGGGCTGATGA	59.973	20	332	159	490
Unigene78306	1	c	(CAC)6cgttttttattttttttaaattcctctttctctcttaaaagcgtgttattttgtttgtttgcatg(TC)10	103	61	163	AGCTTCCCTCGAAGAAACAA	59.052	20	AGAGGAAAGGGGCCATAGAA	60.032	20	268	35	302	AGCTTCCCTCGAAGAAACAA	59.052	20	AAGAGGAAAGGGGCCATAGA	60.032	20	269	35	303	AAGCTTCCCTCGAAGAAACA	59.052	20	AGAGGAAAGGGGCCATAGAA	60.032	20	269	34	302
Unigene79845	1	p6	(TGGTGC)3	18	593	610	AGCTTCCGATCCCAAAATCT	60.039	20	GCAGCGAAGAGAGAGGCTAA	60	20	310	509	818	AGAGCTTCCGATCCCAAAAT	60.039	20	GCAGCGAAGAGAGAGGCTAA	60	20	312	507	818	AGTGGGCCTTATGTGATTCG	59.955	20	GCAGCGAAGAGAGAGGCTAA	60	20	250	569	818
Unigene90222	1	p5	(AGGGA)4	20	112	131	AGGAAAGGGCAGAAAAGGAA	60.18	20	TTCATCTCCAGTCTGCAACG	59.984	20	349	54	402	AATGGAGGGAAGGGTAGTGG	60.183	20	TTCATCTCCAGTCTGCAACG	59.984	20	321	82	402	AGGAAAGGGCAGAAAAGGAA	60.18	20	GGCCTCCTTTGCCTAATTTC	60.041	20	128	54	181
Unigene5364	3	p3	(AGG)6	18	3706	3723	AGGAAGAGGAGGAGGAGGTG	59.801	20	CCTCAACGTCCCTCTACTGC	59.867	20	324	3627	3950	GAAGAGGAGGAGGAGGTGGT	59.661	20	CCTCAACGTCCCTCTACTGC	59.867	20	322	3629	3950	GAAGAGGAGGAGGAGGTGGT	59.661	20	CCCCTCCCAACTTCTTCAAT	60.298	20	171	3629	3799
Unigene9912	1	p2	(CT)12	24	160	183	AGGAAGCAGAACCCAAATCC	60.443	20	TGGGTAGCTGTAGCTGTAGTCG	59.602	22	163	53	215	CCCAAATCCCAAATCTCACA	60.692	20	TGGGTAGCTGTAGCTGTAGTCG	59.602	22	152	64	215	AACCCAAATCCCAAATCTCA	59.22	20	TGGGTAGCTGTAGCTGTAGTCG	59.602	22	154	62	215
Unigene36030	1	p3	(AGG)9	27	476	502	AGGAAGCTGTCCAGGCTACA	60.012	20	TGGCTGAGTTCACAAAGCTG	60.175	20	310	334	643	AGGAAGCTGTCCAGGCTACA	60.012	20	TCTCTTCCAAAGCCACATCC	60.195	20	225	334	558	AGGAAGCTGTCCAGGCTACA	60.012	20	ATGCATGGCTGAGTTCACAA	60.272	20	315	334	648
Unigene22479	1	p2	(AC)15	30	86	115	AGGAAGGGACTCCATGGTCTA	59.943	21	GGAAAATTGCCAGCAGTGAT	60.081	20	212	51	262	AGGAAGGGACTCCATGGTCTA	59.943	21	AGTCATGGAAAATTGCCAGC	60.081	20	218	51	268	GGAAGGGACTCCATGGTCTA	58.94	20	GGAAAATTGCCAGCAGTGAT	60.081	20	211	52	262
Unigene8912	1	p6	(TTCTGA)3	18	812	829	AGGAAGGGGAAAGCAGTTGT	60.11	20	GGTTTCTGCACAGCCTCTTC	59.997	20	389	710	1098	AGGAAGGGGAAAGCAGTTGT	60.11	20	AACCCATCACTGGTTGAAGC	59.973	20	179	710	888	AGGGGAAAGCAGTTGTTGTG	60.149	20	AACCCATCACTGGTTGAAGC	59.973	20	175	714	888
Unigene85184	1	p6	(CTTCTC)4	24	720	743	AGGAATGGAATCGAGGAGGT	59.896	20	GAGAGAAAGATGAGCAGCGG	60.24	20	198	579	776	ATATGTCGCTCGTTGCACAG	59.895	20	GAGAGAAAGATGAGCAGCGG	60.24	20	237	540	776	GGTGGTCCTCAGCTTCTTTG	59.844	20	GAGAGAAAGATGAGCAGCGG	60.24	20	301	476	776
Unigene92990	1	p3	(CAG)6	18	152	169	AGGACATGCCAATCTCAAGG	60.073	20	AAGGGGAATGTTCATTGGTG	59.647	20	114	85	198	AGGACATGCCAATCTCAAGG	60.073	20	GGCATTCCTTGTACCTCACC	59.41	20	171	85	255	GTTATGCAGGTGGAAATGGC	60.339	20	GGTTCTTGAGGCATTCCTTG	59.67	20	153	112	264
Unigene38349	1	p3	(GAG)6	18	114	131	AGGAGACACTGACGGAAAGC	59.455	20	TACAGAACGAGGGGTGGAAC	59.966	20	239	67	305	AGGAGACACTGACGGAAAGC	59.455	20	GTACAGAACGAGGGGTGGAA	59.966	20	240	67	306	AGGAGACACTGACGGAAAGC	59.455	20	GCAATTGGAAATTAAGGCGA	60.04	20	104	67	170
Unigene36174	1	p6	(AAAAAT)4	24	87	110	AGGAGCAACGCTTTCATGTC	60.406	20	ATCGAGGTTCGATTCACCTG	60.073	20	116	51	166	AGGAGCAACGCTTTCATGTC	60.406	20	CCTGTTGATGGATCGAGGTT	59.927	20	127	51	177	AGGAGCAACGCTTTCATGTC	60.406	20	TCTGCAATGCATGGTCTTTC	59.805	20	347	51	397
Unigene67329	1	p5	(GATTT)4	20	266	285	AGGAGCAGAGAGAGTGGCAG	59.883	20	TCTCAACAACCAAACGGACA	60.128	20	173	216	388	CGTCCTCTTTCTTACGAGCG	60.147	20	TCTCAACAACCAAACGGACA	60.128	20	201	188	388	TACGAGCGAGAGGAAGAGGA	60.232	20	TCTCAACAACCAAACGGACA	60.128	20	189	200	388
Unigene11659	1	p3	(GTC)6	18	118	135	AGGAGGATCTGCAGTGCTGT	60.017	20	AGACATGCCTCTGCACACTTT	59.929	21	186	21	206	AGGAGGATCTGCAGTGCTGT	60.017	20	GACATGCCTCTGCACACTTT	58.884	20	185	21	205	GCCCCCAACTAGTTTCGATT	60.32	20	AAGACATGCCTCTGCACACTT	59.929	21	123	85	207
Unigene21403	1	p3	(TGC)8	24	664	687	AGGATCCATGACCAGTCTGC	60.08	20	CAGTGAAAGTAGCTTAACAATACTTGA	57.605	27	262	458	719	GCAGGATCCATGACCAGTCT	60.08	20	CAGTGAAAGTAGCTTAACAATACTTGA	57.605	27	264	456	719	CCATGACCAGTCTGCAACAC	60.162	20	CAGTGAAAGTAGCTTAACAATACTTGA	57.605	27	257	463	719
Unigene20467	1	p3	(GGT)6	18	520	537	AGGATGAGCAAACGATGCTT	59.843	20	TGGGGTTTGGTTTGAGTTTC	59.807	20	228	475	702	GGGCATTGAAGAGAGATGGA	60.158	20	TGGGGTTTGGTTTGAGTTTC	59.807	20	256	447	702	GAGCTGGGATTGATTGGAGA	60.158	20	TGGGGTTTGGTTTGAGTTTC	59.807	20	382	321	702
Unigene89189	1	p6	(GTCTGA)3	18	511	528	AGGATGCCAAGATTGTCCAG	60.073	20	ACAGCCATCGAAACAAAACC	59.978	20	349	311	659	AGGATGCCAAGATTGTCCAG	60.073	20	GGCGGAGATAATGTCAAGGA	60.036	20	322	311	632	AGGATGCCAAGATTGTCCAG	60.073	20	TCGAAACAAAACCATCTCCC	59.91	20	342	311	652
Unigene3651	2	p3	(CAC)6	18	574	591	AGGATGGCCGAGACTAGGAT	60.059	20	GGACAGGGTCTCAAGGACAA	60.088	20	263	433	695	AGGATGGCCGAGACTAGGAT	60.059	20	GAAATCCACCAGAACCTCCA	59.903	20	314	433	746	TGATCCTTTGGATTTCCGTC	59.871	20	GAAATCCACCAGAACCTCCA	59.903	20	243	504	746
Unigene16640	1	p6	(GCTGGA)3	18	24	41	AGGATGTGGAAGAGACCCTG	59.101	20	ACCTCCAACACCTTCACCAG	60.002	20	292	1	292	AGGATGTGGAAGAGACCCTG	59.101	20	CGTCAGCAGTTGGTTCTTCA	60.025	20	218	1	218	AGGATGTGGAAGAGACCCTG	59.101	20	ATTGGTGCGGGTATTGTGAT	60.081	20	159	1	159
Unigene60168	1	p3	(AAT)6	18	52	69	AGGATTAGCCCTCCTTTTGG	59.549	20	AGAGGGGGTGGCTTACTGAT	59.957	20	234	21	254	AGGATTAGCCCTCCTTTTGG	59.549	20	TAACCTAGAGGGGGTGGCTT	59.955	20	240	21	260	GGATTAGCCCTCCTTTTGGT	59.42	20	AGAGGGGGTGGCTTACTGAT	59.957	20	233	22	254
Unigene39332	1	p6	(GATGAA)4	24	1774	1797	AGGATTCGAAAACATGTCCG	59.933	20	CTCTCACCTGGCTGTGTTCA	60.022	20	326	1531	1856	CCTTTGACGGTACTCCCTGA	60.103	20	CTCTCACCTGGCTGTGTTCA	60.022	20	213	1644	1856	GGATTCGAAAACATGTCCGT	59.797	20	CTCTCACCTGGCTGTGTTCA	60.022	20	325	1532	1856
Unigene22621	1	p3	(GTG)6	18	249	266	AGGATTTTGGAGCGGAGAGT	60.212	20	CTTCCATCAAGTAGAACAAAAACA	57.574	24	268	26	293	GCGAGAGTGGGCGTTTATTA	60.23	20	CTTCCATCAAGTAGAACAAAAACA	57.574	24	155	139	293	CGGAGAGTGGAGGATTGAGA	60.34	20	CTTCCATCAAGTAGAACAAAAACA	57.574	24	256	38	293
Unigene6459	1	p6	(CTCTTC)3	18	582	599	AGGCACTCCAACAACTGCTT	59.914	20	CCGTTGATGACGAGGAAAAT	59.933	20	173	467	639	CAACCTCAGTTCTGGCCAAT	60.111	20	CCGTTGATGACGAGGAAAAT	59.933	20	195	445	639	TTCAGGCACTCCAACAACTG	59.873	20	CCGTTGATGACGAGGAAAAT	59.933	20	176	464	639
Unigene4721	1	p3	(ATC)9	27	178	204	AGGCAGTAGCCTCCACTGAA	60.012	20	GAAGAAAGGAATGGTGGGGT	60.169	20	175	87	261	TTTCATCTCCTCCGACAACC	60.05	20	GAAGAAAGGAATGGTGGGGT	60.169	20	196	66	261	TTTCATCTCCTCCGACAACC	60.05	20	AGGAGAAGTGGATGCGAATG	60.218	20	330	66	395
Unigene47706	1	p3	(TGT)8	24	240	263	AGGCAGTCGTGGCTTACACT	59.937	20	TCTGAAGCCAAAGCCCATAC	60.214	20	379	152	530	AGGCAGTCGTGGCTTACACT	59.937	20	CAGATATATGAATGCGCCCC	60.276	20	267	152	418	TGTGTGTGTGTGTGTTTGGG	59.923	20	CAGATATATGAATGCGCCCC	60.276	20	297	122	418
Unigene55623	1	p5	(AATGT)4	20	206	225	AGGCATGAACAAAGCATTCC	60.081	20	TGTGCTCACACTTGATAGGCA	60.465	21	199	61	259	GGCATGAACAAAGCATTCCT	60.081	20	TGTGCTCACACTTGATAGGCA	60.465	21	198	62	259	CAAAATGGCACAAAACAGCA	60.677	20	TGTGCTCACACTTGATAGGCA	60.465	21	147	113	259
Unigene25088	1	p3	(GTT)6	18	1676	1693	AGGCCACGAAAAACATCAAG	60.11	20	GCAAGAGGAGGAAGACAACG	59.989	20	198	1644	1841	ACAGCTTTGCTTGGCAATTT	59.889	20	GCAAGAGGAGGAAGACAACG	59.989	20	366	1476	1841	TGTGAGTCCAAGCGAAACAC	59.88	20	GCAAGAGGAGGAAGACAACG	59.989	20	340	1502	1841
Unigene46810	1	p3	(ACC)7	21	949	969	AGGCCCCGTTTCACTACTTT	59.998	20	CAAAGTGGTGGTGGAGTGTG	60.039	20	170	832	1001	GCCACCTGTATCTGGTCGTT	59.997	20	CAAAGTGGTGGTGGAGTGTG	60.039	20	395	607	1001	AGGCCCCGTTTCACTACTTT	59.998	20	GGTCAAAGTGGTGGTGGAGT	59.859	20	173	832	1004
Unigene775	1	p5	(GTGTT)4	20	772	791	AGGCCTCCTCTCTATCCAGC	59.942	20	TCTAACCAATGAAGGGGACG	59.926	20	214	620	833	AGGCAGGCCTCCTCTCTATC	59.942	20	TCTAACCAATGAAGGGGACG	59.926	20	218	616	833	AGGCAGGCCTCCTCTCTATC	59.942	20	GGGGACGGTTACTTTTGGTT	60.089	20	205	616	820
Unigene6316	1	p4	(AAAG)8	32	879	910	AGGCGAGAGGAAAGAAGGAG	60.088	20	CGACCAGCTATAGCACCCAT	60.118	20	285	724	1008	AGGCGAGAGGAAAGAAGGAG	60.088	20	CTCGACCAGCTATAGCACCC	59.859	20	287	724	1010	AGGCGAGAGGAAAGAAGGAG	60.088	20	CCTCGACCAGCTATAGCACC	59.859	20	288	724	1011
Unigene70004	1	p2	(GA)16	32	170	201	AGGCTAAAAAGGCACTGCAA	60.018	20	AGCTGCTTCTGCTTCTCTGC	60.187	20	121	116	236	GGGGGTCAGCTTAGTGACAA	60.111	20	AGCTGCTTCTGCTTCTCTGC	60.187	20	175	62	236	GGCACTGCAAAATCATCAGA	59.805	20	AGCTGCTTCTGCTTCTCTGC	60.187	20	111	126	236
Unigene17848	1	p6	(CCATTA)4	24	521	544	AGGCTCAGAAAACAGTCGGA	59.989	20	ACACAGTGGTGTGATGCGAT	60.038	20	323	266	588	GGGGAAATTTCATGAGCAAA	59.878	20	ACACAGTGGTGTGATGCGAT	60.038	20	259	330	588	ATTCTGCTCAGGACAAGGGA	59.803	20	ACACAGTGGTGTGATGCGAT	60.038	20	164	425	588
Unigene7130	1	p6	(TTTGTT)3	18	696	713	AGGCTTTGTTTGTTTGTGGG	60.008	20	TCTTCAAATAGACTCCGCCC	59.269	20	197	638	834	CGCACAAAGAAACATGCAAT	59.735	20	ATTTCACCTCCAACAAGGCA	60.495	20	313	664	976	CGCACAAAGAAACATGCAAT	59.735	20	TTCACCTCCAACAAGGCAAT	60.495	20	311	664	974
Unigene40346	1	p3	(GAT)6	18	528	545	AGGGAATGATTGGCATGGTA	60.155	20	GAAGTTGCTCCTGACAAGGC	59.997	20	382	415	796	TGAATACAGGGAGGAGCTGG	60.21	20	GAAGTTGCTCCTGACAAGGC	59.997	20	330	467	796	TGAATACAGGGAGGAGCTGG	60.21	20	CCCCAAACCTTTCTGAATGA	59.903	20	362	467	828
Unigene16414	2	p6	(CCAGAA)4	24	1087	1110	AGGGACCGGAGAGTACGTTT	59.994	20	CCTGAACCTTTGCTCGTCTC	59.989	20	350	823	1172	AAGGGACCGGAGAGTACGTT	59.994	20	CCTGAACCTTTGCTCGTCTC	59.989	20	351	822	1172	AAAGCAGCTCAGGATGCAAT	59.985	20	CCTGAACCTTTGCTCGTCTC	59.989	20	245	928	1172
gi_50239979	1	p3	(AAG)7	21	134	154	AGGGAGGAGGGAGAGAGTGA	60.336	20	CTTTCTCCTGCCACTTTTGC	59.993	20	185	61	245	GAGGGAGGAGGGAGAGAGTG	60.336	20	CTTTCTCCTGCCACTTTTGC	59.993	20	186	60	245	GAGGACGGTGATGGTGAAAG	60.51	20	CTTTCTCCTGCCACTTTTGC	59.993	20	239	7	245
Unigene36362	1	p6	(ATTTTT)3	18	185	202	AGGGCTTCAACACGTACAGG	60.171	20	TGCTGGTCCAAATATCACGA	60.073	20	333	47	379	AGGGCTTCAACACGTACAGG	60.171	20	AGCCCAGAACAAGCAGCTAA	60.154	20	365	47	411	AGGGCTTCAACACGTACAGG	60.171	20	GCCCAGAACAAGCAGCTAAG	60.154	20	364	47	410
Unigene25481	1	p3	(TCG)7	21	40	60	AGGGCTTTCCTTTCGCTC	59.508	18	CGGAGCGGTAGAAGTTGAAG	60.008	20	120	0	119	AGGGCTTTCCTTTCGCTC	59.508	18	TACAGAAAACGCTACCGGCT	59.904	20	165	0	164	AGGGCTTTCCTTTCGCTC	59.508	18	ACGGAGCGGTAGAAGTTGAA	59.875	20	121	0	120
Unigene18968	1	p3	(GCA)6	18	607	624	AGGGGAGACTTGTGGTTGTG	60.002	20	TTCTCCTCTTTCTTGCGTCC	59.55	20	279	414	692	CGTAGTCGAGGGGAGACTTG	59.861	20	TTCTCCTCTTTCTTGCGTCC	59.55	20	287	406	692	AGGGGAGACTTGTGGTTGTG	60.002	20	GCTTTCTCCTCTTTCTTGCG	59.336	20	282	414	695
Unigene8859	1	p3	(CTT)10	30	1980	2009	AGGGGTTGGATTTTATTGGC	60.02	20	AACACCAGCACCAGTTCTCC	60.159	20	263	1820	2082	AGGGGTTGGATTTTATTGGC	60.02	20	ACCAGCACCAGTTCTCCAAC	60.159	20	260	1820	2079	CTTGCAGGGGTTGGATTTTA	59.931	20	CAGCACCAGTTCTCCAACAA	59.873	20	263	1815	2077
Unigene6159	1	p5	(TCTTT)4	20	1729	1748	AGGGTACCGACACGAGTGAG	60.174	20	AGAAACAAACCCCTACGCCT	59.998	20	386	1417	1802	CGGGAGAGGAGTGATTTGAG	59.797	20	AGAAACAAACCCCTACGCCT	59.998	20	293	1510	1802	GTTGAGGCAGCCTGTTTGAT	60.263	20	AGAAACAAACCCCTACGCCT	59.998	20	158	1645	1802
Unigene5982	1	p2	(AG)18	36	716	751	AGGGTGTTGAGAGCAGGAAA	59.844	20	TACTGCTTGCAGAAGCATCC	59.178	20	138	659	796	AAGGGTGTTGAGAGCAGGAA	59.844	20	TACTGCTTGCAGAAGCATCC	59.178	20	139	658	796	GGAAACATGGGCAACTTTGT	59.836	20	TACTGCTTGCAGAAGCATCC	59.178	20	123	674	796
Unigene16542	1	p3	(GAG)6	18	497	514	AGGGTTATTGCCGAGGACTT	59.962	20	TGACAAACATGCCACCAGAT	59.967	20	382	454	835	AGGGTTATTGCCGAGGACTT	59.962	20	GCTCATCCTTGGTAATCCGA	60.036	20	205	454	658	GGTTATTGCCGAGGACTTGA	60.074	20	TGACAAACATGCCACCAGAT	59.967	20	380	456	835
Unigene24666	1	p3	(TGA)7	21	394	414	AGGGTTTCAAATGATGGCAG	59.933	20	GTTCCTGCTCCTTGTTGAGC	59.997	20	365	271	635	CCCACCATTCCTTAGCAAAA	59.931	20	GTCAATGACTTGCACACGCT	59.912	20	289	225	513	CCCACCATTCCTTAGCAAAA	59.931	20	CACTTCTCCACCCATGCTTT	60.111	20	388	225	612
Unigene3243	1	p3	(CAG)6	18	1122	1139	AGGGTTTCAGTGCCAAACAC	60.012	20	AATGCTGTCATTTCAAGCCC	60.081	20	240	1012	1251	GCTGCTTTGCAACAACAAAA	60.037	20	AATGCTGTCATTTCAAGCCC	60.081	20	164	1088	1251	AGGGTTTCAGTGCCAAACAC	60.012	20	AAGCAAGAGAGGAAGCACCA	60.134	20	194	1012	1205
Unigene36163	1	p3	(CAG)6	18	266	283	AGGGTTTCAGTGCCAAACAC	60.012	20	CTGATCTTCTGCATCGTCCA	59.942	20	313	156	468	AGGGTTTCAGTGCCAAACAC	60.012	20	CTGAAAACATGGCCTCCAAT	59.933	20	357	156	512	GCTGCTTTGCAACAACAAAA	60.037	20	CTGATCTTCTGCATCGTCCA	59.942	20	237	232	468
Unigene69178	1	p6	(TGTTGC)3	18	390	407	AGGTAAGGGTTTTCGTGGCT	59.998	20	GCTGCTAGGACACCAAAAGG	59.875	20	365	77	441	CCACACATGCCCTTGTTCTA	59.566	20	GCTGCTAGGACACCAAAAGG	59.875	20	110	332	441	GCCACACAGCCATTTCTTTC	60.646	20	GCTGCTAGGACACCAAAAGG	59.875	20	210	232	441
Unigene13346	1	p6	(CTGAAA)3	18	199	216	AGGTACTGCGGAACCCTTTT	59.998	20	TCGGCTTTTTCACTGCTTTT	59.996	20	117	135	251	AGGTACTGCGGAACCCTTTT	59.998	20	TTCGGCTTTTTCACTGCTTT	59.996	20	118	135	252	AGGTACTGCGGAACCCTTTT	59.998	20	TGATCTTTTGCTGCCAACTG	59.988	20	177	135	311
Unigene86301	1	p2	(AT)15	30	682	711	AGGTAGACGGTGGGTGTTTG	59.884	20	GGGAAGTGGTTCGTTGATTT	58.886	20	224	554	777	ACTAGAATTCCGCACCAACG	60.132	20	GGGAAGTGGTTCGTTGATTT	58.886	20	266	512	777	GTGTTTGGGCGCATATACCT	59.851	20	GGGAAGTGGTTCGTTGATTT	58.886	20	211	567	777
Unigene1331	1	p2	(TC)11	22	606	627	AGGTAGTCCCTCCTTCTGCC	59.699	20	TGCAGACCCTCTTTCTCGTT	59.989	20	251	515	765	AGGTAGTCCCTCCTTCTGCC	59.699	20	GCAGACCCTCTTTCTCGTTG	59.989	20	250	515	764	AGGTAGTCCCTCCTTCTGCC	59.699	20	CACGGAAAAACCCAGAAAAA	59.947	20	223	515	737
Unigene89458	1	p3	(GAA)6	18	509	526	AGGTCACCAGATGCTCCAAC	60.12	20	TTCCATTTCATATTCTCTAACACCA	58.976	25	347	209	555	AGGTCACCAGATGCTCCAAC	60.12	20	TCCATTTCATATTCTCTAACACCA	57.713	24	346	209	554	AGGTCACCAGATGCTCCAAC	60.12	20	GTTCCATTTCATATTCTCTAACACCA	59.702	26	348	209	556
Unigene28495	1	p3	(TGG)6	18	1027	1044	AGGTGCAGGTGCACTTCTCT	60.057	20	CTCTTCCTCACCACCACCAT	59.962	20	122	947	1068	CCACTGAAGGGGCTAAATGA	60.066	20	CTCTTCCTCACCACCACCAT	59.962	20	264	805	1068	AGGTGCAGGTGCACTTCTCT	60.057	20	ATTCACTCCATGGTGAAGGC	59.934	20	167	947	1113
Unigene57808	1	p2	(CT)11	22	173	194	AGGTGCCCTGAAGTGAATTG	60.111	20	AGCATGCAGAAGGCAATCTT	59.985	20	250	20	269	CAAAGCCAAAGGGACAAGAG	59.846	20	AGCATGCAGAAGGCAATCTT	59.985	20	174	96	269	CAATCTTCCCAAAGCCAAAG	59.679	20	AGCATGCAGAAGGCAATCTT	59.985	20	183	87	269
Unigene79894	1	c	(AAAAG)4aagaaggtctaatttctatggaagtgaggaattaaataagcac(AAGAG)4	83	117	199	AGGTGGCTGCTTCTTCGTT	60.005	19	CACCCCATCTCTCACTGGTT	59.962	20	227	26	252	AGGTGGCTGCTTCTTCGTT	60.005	19	GCAAAGTGCCATGAGAACAA	59.847	20	326	26	351	AGGTGGCTGCTTCTTCGTT	60.005	19	AGTGTCAGTGGCACAAGGTG	59.782	20	284	26	309
Unigene17487	1	p5	(AGGGA)4	20	388	407	AGGTGGTGGATGGAACAGAG	59.962	20	GCCTCCTTTGCCTAATTTCC	60.041	20	229	228	456	AGGTGGTGGATGGAACAGAG	59.962	20	GGCCTCCTTTGCCTAATTTC	60.041	20	230	228	457	AGGTGGTGGATGGAACAGAG	59.962	20	ACTTCCCACCCTATGGGTTC	60.052	20	254	228	481
Unigene24529	1	p3	(GAT)6	18	333	350	AGGTTAAATGGTCAGCAGGC	59.198	20	AATGAATTCGCAACCCACTC	59.939	20	289	288	576	AGGTTAAATGGTCAGCAGGC	59.198	20	AATTCGCAACCCACTCTTTG	60.11	20	285	288	572	TCTCCCCTAAAATTTGGGCT	59.903	20	GCCCCAAGCATACTTCTCAT	59.154	20	400	31	430
Unigene25173	1	p3	(GAG)6	18	724	741	AGGTTCTTGGATAGCGGGTT	59.962	20	TCTCCCACCAAAACAACTCC	59.943	20	139	659	797	AGGTTCTTGGATAGCGGGTT	59.962	20	CCAAAGTTCTCCCACCAAAA	59.942	20	146	659	804	GGTTGGCAAATTCGAGAAAA	60.053	20	TCTCCCACCAAAACAACTCC	59.943	20	220	578	797
Unigene4539	1	p3	(CCT)6	18	1295	1312	AGTAATCCACTCCCATTGCG	59.955	20	TATCTCCGCCATCATCACAA	60.033	20	164	1265	1428	AGTAATCCACTCCCATTGCG	59.955	20	TCTCCGCCATCATCACAATA	60.033	20	162	1265	1426	AGTAATCCACTCCCATTGCG	59.955	20	ACACCACAAACCCCCAAATA	59.948	20	193	1265	1457
Unigene92487	1	p3	(GAA)6	18	162	179	AGTAGCGCCCATTTTTGTTG	60.131	20	GTGGAATGTGCTGCTTCTGA	59.992	20	151	62	212	CAAGTAGCGCCCATTTTTGT	60.131	20	GTGGAATGTGCTGCTTCTGA	59.992	20	153	60	212	CGTTCCTCGTTTCTTGGTGT	60.149	20	GTGGAATGTGCTGCTTCTGA	59.992	20	197	16	212
Unigene87463	1	p3	(ATG)6	18	785	802	AGTCACTGAACCCCTGGTTG	60.002	20	CCTTCCCCTTGACTGACTGA	60.229	20	338	563	900	AGTCACTGAACCCCTGGTTG	60.002	20	TCCTTCCCCTTGACTGACTG	60.229	20	339	563	901	AGGGCTCAGGCTTCCATATT	60.06	20	TCCTTCCCCTTGACTGACTG	60.229	20	371	531	901
Unigene18420	1	p6	(ACGAAG)3	18	107	124	AGTCCAAACCTCCCTGACCT	59.968	20	TTCCTCGAGATCAATGGGAC	60.011	20	153	63	215	AGTCCAAACCTCCCTGACCT	59.968	20	TGTTTCAGCGTCGTTTTGAG	60.027	20	195	63	257	AGTCCAAACCTCCCTGACCT	59.968	20	AGGAGGAGAAGGGTTGTGGT	59.968	20	123	63	185
gi_50069936	1	p3	(CAG)7	21	359	379	AGTCCCGGTGGCTAGAAACT	60.132	20	ATGATTGCCTTGTTTGAGGC	60.081	20	336	330	665	AGTCCCGGTGGCTAGAAACT	60.132	20	TCTTTCTCACCCATTTTCGC	60.192	20	303	330	632	AGTCCCGGTGGCTAGAAACT	60.132	20	ACCTCACTCTGCTCTCAGCC	59.738	20	359	330	688
Unigene36740	1	p3	(GAG)6	18	1059	1076	AGTGAAGGTGGCAGTTTTGG	60.149	20	TCTTCCCCTTCTAAGCACCA	59.807	20	305	817	1121	GTTTGGTGGAGGAACCATTG	60.21	20	TCTTCCCCTTCTAAGCACCA	59.807	20	149	973	1121	GGATGAGCCATTTGGTGTCT	59.934	20	CACACCACAACTTCTTCCCC	60.399	20	252	882	1133
Unigene38136	1	p6	(GGAAGC)3	18	261	278	AGTGACCCCTTTACAGTCGC	59.212	20	TCCTTGCCTTGAAACCAATC	60.051	20	374	172	545	GCGCTCTCAAAATGACAGAA	59.152	20	TCCTTGCCTTGAAACCAATC	60.051	20	337	209	545	TCTTCATCAAACAGTGACCCC	59.958	21	TCCTTGCCTTGAAACCAATC	60.051	20	386	160	545
Unigene56842	1	p6	(CGGGAT)3	18	318	335	AGTGATGAACCACGAAGCCT	59.727	20	ATCCCTTTCCCGAACTCTGT	59.935	20	240	254	493	TGTTCGTCGCACAATACCTC	59.722	20	ATCCCTTTCCCGAACTCTGT	59.935	20	280	214	493	TCCTGTTCGTCGCACAATAC	59.722	20	ATCCCTTTCCCGAACTCTGT	59.935	20	283	211	493
Unigene19192	2	p3	(ACA)7	21	412	432	AGTGCGATTGGAATTGGAAG	60.074	20	TCGACTGCTTTCATGACCTG	59.984	20	175	285	459	AAATACGAGCTCCGCCAGTA	59.867	20	TCGACTGCTTTCATGACCTG	59.984	20	233	227	459	TGGAATTGGAAGATTGGGAG	59.864	20	TCGACTGCTTTCATGACCTG	59.984	20	167	293	459
Unigene20128	1	p3	(ACC)7	21	1066	1086	AGTGGGCTATCCTCGGTTTT	59.962	20	TTTGACCCATCAATGCTGAA	60.049	20	275	846	1120	AAGTGGGCTATCCTCGGTTT	59.962	20	TTTGACCCATCAATGCTGAA	60.049	20	276	845	1120	AGGGACAAGTGGGCTATCCT	59.957	20	TTTGACCCATCAATGCTGAA	60.049	20	282	839	1120
Unigene61663	1	p3	(TCT)6	18	153	170	AGTGGTGGCATGTGTTTGAA	60.008	20	ACCGAGCAACCACCTTGTAG	60.171	20	245	63	307	CATTGCTGCTCTTCCTCCTC	60.096	20	ACCGAGCAACCACCTTGTAG	60.171	20	207	101	307	TTTGTTGTTGGTGCATTGCT	60.157	20	ACCGAGCAACCACCTTGTAG	60.171	20	220	88	307
Unigene4876	2	p6	(AAAAGC)3	18	1001	1018	AGTGGTTCGGTTTCCAGTTG	60.005	20	TCGGCGAAACAACAACATTA	60.111	20	340	742	1081	AGTGGTTCGGTTTCCAGTTG	60.005	20	TATTCGGCGAAACAACAACA	60.111	20	343	742	1084	GATCGAAATCAGACGGTGGT	59.934	20	TCGGCGAAACAACAACATTA	60.111	20	303	779	1081
Unigene19203	1	p2	(AT)12	24	317	340	AGTGTATCCCCTGCACCAAG	59.989	20	TCCTCAAACCTACAGGAGCC	59.284	20	250	114	363	TTATCCACGAAGCATCTCCC	60.036	20	TCCTCAAACCTACAGGAGCC	59.284	20	299	65	363	CTCTCGAGACAGCAGCAGTG	60.072	20	TCCTCAAACCTACAGGAGCC	59.284	20	158	206	363
Unigene21866	1	p6	(GAAGCG)4	24	158	181	AGTGTTGCAGGGTAGGGTTG	60.028	20	GAGGAGCACCAAGAAAGCAG	60.134	20	154	89	242	GTGTTGCAGGGTAGGGTTGT	59.891	20	GAGGAGCACCAAGAAAGCAG	60.134	20	153	90	242	AGTGTTGCAGGGTAGGGTTG	60.028	20	AATGGAGGAGCACCAAGAAA	59.67	20	158	89	246
Unigene52585	1	p6	(TCCTCT)4	24	75	98	AGTTCAACCTGCACCAGAGG	60.298	20	GCTGACCACACCACATCATC	59.97	20	175	5	179	AGTTCAACCTGCACCAGAGG	60.298	20	CACACCACATCATCTCCCAG	59.954	20	169	5	173	AGTTCAACCTGCACCAGAGG	60.298	20	CCTCTGAGTCTTGAGCGGAC	60.135	20	131	5	135
Unigene32388	1	p6	(GCAAAT)3	18	352	369	AGTTCCAACAACGATTTGCC	59.978	20	CCGGATTGATTGATTGCTTT	59.901	20	226	233	458	AGTTCCAACAACGATTTGCC	59.978	20	GACCGGATTGATTGATTGCT	59.9	20	228	233	460	AGTTCCAACAACGATTTGCC	59.978	20	ATGTGCTAGGGTTTGATCGC	60.103	20	289	233	521
Unigene28479	1	p3	(ACC)7	21	243	263	AGTTCCATTGACTGGTTGCC	59.973	20	TATCACCTCTGCTTCGGGAT	59.653	20	338	13	350	AGTTCCATTGACTGGTTGCC	59.973	20	CTATCACCTCTGCTTCGGGA	60.353	20	339	13	351	AGTTCCATTGACTGGTTGCC	59.973	20	AGGCTATCACCTCTGCTTCG	59.598	20	342	13	354
Unigene6818	1	p2	(GA)10	20	777	796	AGTTCGGTCTTCAGCTTCCA	59.989	20	TCTTTTTCCCTCCTCACCTG	59.255	20	226	599	824	CAGCAAAAGAAGATGCCACA	59.988	20	TCTTTTTCCCTCCTCACCTG	59.255	20	251	574	824	TCATTTCGAACAACGACAGC	59.847	20	TCTTTTTCCCTCCTCACCTG	59.255	20	372	453	824
Unigene36317	1	p6	(CCTCTG)3	18	1112	1129	AGTTCTTCAACTGCTCCCGA	59.989	20	TTTGCTGAGGAAAAGATGGG	60.184	20	370	898	1267	AGTTCTTCAACTGCTCCCGA	59.989	20	TGGAGGCAAGGCAATTTAAG	60.202	20	393	898	1290	AGTTCTTCAACTGCTCCCGA	59.989	20	GATCAGCAGGAGATTTTGGC	59.78	20	346	898	1243
Unigene5425	1	p2	(GA)11	22	2022	2043	AGTTGAAAGGGTGTGGTTGC	60.012	20	TTCATTTTTCAGCCCCTTTG	60.046	20	312	1988	2299	AGTTGAAAGGGTGTGGTTGC	60.012	20	TCTCCCGCTACTGGATATGG	60.051	20	102	1988	2089	AGTTGAAAGGGTGTGGTTGC	60.012	20	CCACCTCCATTCATTCATCC	60.135	20	362	1988	2349
Unigene19786	1	p6	(CAGCAA)4	24	1566	1589	AGTTGGAGCCACAGCAACTT	59.914	20	ATTTGTAAGACGACGGGCAC	60	20	398	1317	1714	TCAAGGCAGTCTTCTCAGCA	59.855	20	ATTTGTAAGACGACGGGCAC	60	20	234	1481	1714	ATCAACAGCAGCAGCATCAG	60.168	20	ATTTGTAAGACGACGGGCAC	60	20	296	1419	1714
Unigene12863	1	p6	(TGCATT)3	18	511	528	AGTTGGGCTGCCTTTGACTA	59.875	20	CAAACATGAATGCTCGGATG	60.073	20	321	367	687	TCGAGAGCTTGAGGTGGAGT	60.135	20	CAAACATGAATGCTCGGATG	60.073	20	355	333	687	GCTTGAGGTGGAGTTCCAAG	59.844	20	CAAACATGAATGCTCGGATG	60.073	20	349	339	687
Unigene64559	1	p3	(CTT)6	18	210	227	AGTTGGGGCTGACTAAGTGG	59.208	20	CATGACCGAAGGTGTTGAGA	59.676	20	223	186	408	AGTTGGGGCTGACTAAGTGG	59.208	20	AGAACCCATCCCTTACTGCC	60.328	20	199	186	384	GTTGGGGCTGACTAAGTGGT	59.065	20	CATGACCGAAGGTGTTGAGA	59.676	20	222	187	408
Unigene19082	1	p2	(AC)14	28	779	806	AGTTGGGTTCACTTGCTGCT	59.914	20	TGCCTCCCATCACTTACACA	60.112	20	373	573	945	AGTTGGGTTCACTTGCTGCT	59.914	20	AGTTAGACGGACTCCCCCAC	60.371	20	325	573	897	ATGGATTATGTGGAGCAGCC	59.923	20	GCCGCAAGGAATTATTCAAC	59.552	20	388	467	854
Unigene21890	1	c	(GCA)6acaacaatttctcttgttacagcaattaacaaaacaagcc(CAA)6gctgccatttctcgattcccatcaaatatcgatgcgcacctgcgtccaccatccaatcatcgcccactcactcttcaccagcaa(AACCCT)3	178	368	545	AGTTTCCTCCCTCTCCTTCG	59.811	20	AAATTGGACCCTTGCTGTTG	59.971	20	391	201	591	AGTTTCCTCCCTCTCCTTCG	59.811	20	CAAATTGGACCCTTGCTGTT	59.971	20	392	201	592	TTCCTCCCTCTCCTTCGACT	60.328	20	CAAATTGGACCCTTGCTGTT	59.971	20	389	204	592
Unigene36802	1	p6	(GGAACT)3	18	1723	1740	AGTTTCTCACAATCACCGCC	60.119	20	CCAGTTGAACTAGGGTTCGC	59.734	20	387	1609	1995	CCTCGCACCTGTTCCTCTAC	59.867	20	CCAGTTGAACTAGGGTTCGC	59.734	20	306	1690	1995	AGGCCTCGTGCTTTACCTCT	60.403	20	GGGATGGGAAGGTGGTAGAT	60.015	20	272	1660	1931
Unigene20379	1	p2	(TC)10	20	1228	1247	AGTTTTACAAGGACCCGCCT	59.998	20	CGTGACCCGGACTTGTTACT	60.028	20	188	1108	1295	TGCATCCATCTCCAATTTCA	60.009	20	CGTGACCCGGACTTGTTACT	60.028	20	279	1017	1295	GATAGCCAAAAGAGCATCGC	59.951	20	CGTGACCCGGACTTGTTACT	60.028	20	389	907	1295
Unigene34838	1	p3	(AAT)7	21	85	105	ATAAAATGCGCACCTTCGTT	59.614	20	CCCGCTAAAATCAGTGCTGT	60.27	20	387	0	386	ATAAAATGCGCACCTTCGTT	59.614	20	CATTTTAGCGTTGGAGGGTC	59.569	20	311	0	310	ATAAAATGCGCACCTTCGTT	59.614	20	GCGTTTCTGCACGACATTAG	59.493	20	187	0	186
Unigene69523	1	p3	(AAC)7	21	592	612	ATAAAGGCGCAGCAAATGAC	60.238	20	GCTCTTGCAATGGCTACACA	60.019	20	392	532	923	TCCACTTTGGAGAGGTGGTC	60.088	20	GCAGCTTGCTCTTCTTCACC	60.285	20	270	437	706	CTTGTGCTGATTGTGGCACT	59.905	20	GCAGCTTGCTCTTCTTCACC	60.285	20	298	409	706
Unigene46063	1	p3	(CTC)8	24	91	114	ATAACAACTCGAAGCCGCAT	59.736	20	ATACAAAGCCAACCACCCAA	60.227	20	159	24	182	ATAACAACTCGAAGCCGCAT	59.736	20	AATACAAAGCCAACCACCCA	60.227	20	160	24	183	CGCATTTCACCTTCTTTTCC	59.685	20	ATACAAAGCCAACCACCCAA	60.227	20	144	39	182
gi_50065042	1	c	(GAC)7a(ACG)6aa(GAC)10gaagaccatgggagacaagctcctcttacaggagtgttaatgactcatacggtactagctcgtgttccttgtcgtcttcgtcgt(CCTCGG)3cgtgatgttataattatttatccgccaa(CGCCAC)4	226	215	440	ATAACCGGTTGCTGAACGAC	60	20	TAGAATGAAGCATCCGGGTT	59.528	20	356	119	474	TCAAACTCGAGGGACCTGTT	59.697	20	TGAGGATGTTGCTGTCCAAG	59.831	20	336	191	526	TTCAAACTCGAGGGACCTGT	59.697	20	TGAGGATGTTGCTGTCCAAG	59.831	20	337	190	526
Unigene2651	1	p2	(TC)10	20	3196	3215	ATAACTGTGTGGACTCGGGG	59.844	20	CAAATCCACATTCGCTGCTA	59.833	20	367	2887	3253	ATAACTGTGTGGACTCGGGG	59.844	20	TCCACATTCGCTGCTATTCA	60.366	20	363	2887	3249	TAACTGTGTGGACTCGGGGT	60.422	20	CAAATCCACATTCGCTGCTA	59.833	20	366	2888	3253
Unigene58636	1	p6	(AAAAAG)5	30	456	485	ATAAGCACGGTACAGTGGGC	60.022	20	CTAATGCATGAGGCAATGCT	58.897	20	226	354	579	ATAAGCACGGTACAGTGGGC	60.022	20	AGCTAATGCATGAGGCAATG	58.897	20	228	354	581	ATAAGCACGGTACAGTGGGC	60.022	20	ATGAGGCAATGCTTTCACTG	58.877	20	219	354	572
Unigene23456	1	p3	(ATT)6	18	1986	2003	ATAAGTCAGAGGTGGTGCGG	60.134	20	CCCATCCCCATTATCCCTAT	59.696	20	318	1719	2036	CCATTGCAGTTACGATGTGC	60.142	20	CCCATCCCCATTATCCCTAT	59.696	20	193	1844	2036	GCCATTGCAGTTACGATGTG	60.142	20	CCCATCCCCATTATCCCTAT	59.696	20	194	1843	2036
Unigene31501	1	p6	(TGCTGT)3	18	1534	1551	ATAAGTCCGTCCAAATTGCG	59.96	20	AAGAGGAGGAGGCCAAAGAG	59.95	20	308	1269	1576	GCCTTGCTGTGTTCTTCTCC	59.997	20	ACAGCTTTGGCTGGTGATCT	59.874	20	350	1300	1649	TTGCCAAATCCAAAGATTCC	59.878	20	GGGCCTTCTTTTGTGTGTGT	60.012	20	381	1465	1845
Unigene5671	1	p3	(CTC)8	24	243	266	ATAAGTGGTGGGGATGGACA	60.05	20	GAATGCAGAGCTGTGGACAA	59.992	20	329	3	331	AGTGGTGGGGATGGACAATA	60.05	20	GAATGCAGAGCTGTGGACAA	59.992	20	326	6	331	GAACGATGCCTCTGATGGTT	60.081	20	GAATGCAGAGCTGTGGACAA	59.992	20	227	105	331
Unigene26374	1	p6	(TGGGGG)3	18	725	742	ATAATGCATTTGAGGCAGGC	60.067	20	CCACCTGAACTCCACTTGGT	60.002	20	141	666	806	ATAATGCATTTGAGGCAGGC	60.067	20	TTTGCTTCCTTGCCAGTCTT	59.993	20	344	666	1009	GCGGGTGGAAGATTACAAGA	60.074	20	CCACCTGAACTCCACTTGGT	60.002	20	242	565	806
Unigene38561	1	p2	(GA)10	20	696	715	ATAATTCTGCCGGCATTTTG	59.928	20	AAGCTGACTAGCTGACCCCA	60.012	20	382	449	830	ATAATTCTGCCGGCATTTTG	59.928	20	ATATGTCGTGCCTGGCTACC	59.985	20	333	449	781	TTGTTGTGGTCTCCTTGCTG	59.873	20	ATATGTCGTGCCTGGCTACC	59.985	20	365	417	781
Unigene34644	1	c	(AACAGC)3ctcaagaccagctcgctc(GTTCGG)3	54	336	389	ATAGATTCCCCATCGAACCC	59.981	20	AGGCCTCACGAAGAAACTGA	59.989	20	347	114	460	TGACAATCCAGTCACCCAAA	59.935	20	AGGCCTCACGAAGAAACTGA	59.989	20	313	148	460	ATAGATTCCCCATCGAACCC	59.981	20	TACATCTTGTTCCATCCGCA	60.073	20	397	114	510
Unigene21738	1	p6	(AAAAAG)3	18	74	91	ATAGCGAAAACAGCCCTCAA	59.845	20	TAACTCATGCCCAGGAGGAC	60.073	20	346	30	375	TTCATAGCGAAAACAGCCCT	59.845	20	TAACTCATGCCCAGGAGGAC	60.073	20	349	27	375	ATAGCGAAAACAGCCCTCAA	59.845	20	GCATGCTTCAGGACAAAACA	59.847	20	289	30	318
Unigene3453	1	c	(CCT)6ccgctgcccccacctttgcccccaccacttccacttccatatccagaaccacttccactaccatagcccgaaccacttcctgacccagagcctccacct(CCA)8	141	956	1096	ATATCCCCCTTCGCCATATC	59.97	20	CAGGCTATGGGTCTGGTAGC	59.717	20	329	843	1171	ACCAGGACCAAATCCTCCTC	60.314	20	CAGGCTATGGGTCTGGTAGC	59.717	20	263	909	1171	CAGGACCAAATCCTCCTCCT	60.447	20	CAGGCTATGGGTCTGGTAGC	59.717	20	261	911	1171
gi_50067749	1	p3	(AGA)10	30	56	85	ATATCTTCCACCGGTCAGCA	60.483	20	GTTTGTTGGGTTTGAAGCGT	60.015	20	261	13	273	ATATCTTCCACCGGTCAGCA	60.483	20	GTCTCCGGGGTTTCTTTCTC	60.052	20	310	13	322	ATATCTTCCACCGGTCAGCA	60.483	20	AGGGAGGGACTGGAAAGAGA	60.186	20	162	13	174
Unigene92803	1	p6	(TTTGGG)4	24	82	105	ATATTGTGGTTGCCTTTGGC	59.829	20	CCCCAAAAATTCATCATCCA	60.502	20	199	20	218	CGGAATATTGTGGTTGCCTT	59.823	20	CCCCAAAAATTCATCATCCA	60.502	20	203	16	218	TCGGAATATTGTGGTTGCCT	60.331	20	CCCCAAAAATTCATCATCCA	60.502	20	204	15	218
Unigene24969	1	p4	(CCTC)5	20	73	92	ATCAAAATAATGCCAACGCC	59.801	20	GAAGAGAGGTGTTTGCTGGC	59.997	20	174	7	180	ATCAAAATAATGCCAACGCC	59.801	20	CCATGGAAAGACCGAACACT	59.966	20	143	7	149	ATCAAAATAATGCCAACGCC	59.801	20	CCATAAGCGAAAGTCACCGT	60.132	20	258	7	264
Unigene26398	2	p3	(GAC)6	18	2112	2129	ATCAAAGCGGGGAAGAAAAT	59.909	20	CAAGCATACGGCAACTAGCA	60.037	20	384	2050	2433	ATCAAAGCGGGGAAGAAAAT	59.909	20	TCAAACAAGGATCCACACCA	59.935	20	250	2050	2299	CTCGAACGATGATGAGAGCA	60.096	20	TCAAACAAGGATCCACACCA	59.935	20	328	1972	2299
Unigene26180	1	p5	(CTTTT)5	25	317	341	ATCAACCCAAAATTCCCCTC	59.996	20	GGTCAAGGTGTTTTAGAGCAGTC	59.336	23	112	265	376	ACACCTGTCACCATCCATCA	59.801	20	GGTCAAGGTGTTTTAGAGCAGTC	59.336	23	128	249	376	TGACACCTGTCACCATCCAT	59.801	20	GGTCAAGGTGTTTTAGAGCAGTC	59.336	23	130	247	376
Unigene303	1	p6	(TTGTCG)4	24	2676	2699	ATCAACCTGCGTTTTGGTTC	59.978	20	GACAAGCAACAACCCATCAA	59.547	20	145	2592	2736	GATCAACCTGCGTTTTGGTT	59.978	20	GACAAGCAACAACCCATCAA	59.547	20	146	2591	2736	CAATTCCCCAGCAACAAACT	59.971	20	GACAAGCAACAACCCATCAA	59.547	20	358	2379	2736
Unigene37641	1	p3	(CCA)6	18	204	221	ATCAAGAAGCGAGCAGTGGT	60.02	20	TGCCAGTTCTATCTCGCCTT	59.978	20	359	2	360	CCAGAACAATCCCGTCAACT	59.966	20	TGCCAGTTCTATCTCGCCTT	59.978	20	247	114	360	GGTCAACGTTCCCACCTCTA	59.966	20	TGCCAGTTCTATCTCGCCTT	59.978	20	342	19	360
gi_50061471	1	p3	(GCA)6	18	337	354	ATCAAGGATGGCATCTCAGG	60.034	20	TGATTTGATCTCCCGTAGCC	60.036	20	129	299	427	ATCAAGGATGGCATCTCAGG	60.034	20	GATTTGATCTCCCGTAGCCA	60.036	20	128	299	426	AAGCACTAATGGCATGACCC	59.962	20	TGATTTGATCTCCCGTAGCC	60.036	20	214	214	427
Unigene34769	1	p4	(TCCC)5	20	82	101	ATCAATCTCCCCTTCCTTGC	60.41	20	CAGTGCTTCAATTACGCCAA	59.872	20	197	29	225	CCTTCCTTGCCTCAATTTCA	60.184	20	GATCGAGACTGGCTAACGGA	60.362	20	146	39	184	ATCAATCTCCCCTTCCTTGC	60.41	20	TCAGTGGTGCAAAATGAAGC	59.847	20	247	29	275
Unigene16102	1	p4	(TATT)7	28	1661	1688	ATCACGGGGCAGTGATATTC	59.78	20	AGCATTTCACCGACTCCAAC	60.119	20	340	1574	1913	ACCCGCAAGAATACGTTGAC	60	20	GAGCTGGATCAGGCCAATAC	59.658	20	246	1476	1721	ATCACGGGGCAGTGATATTC	59.78	20	CGAAAGTGATAGGCTTGGGA	60.206	20	313	1574	1886
Unigene14726	1	p6	(ACTTCA)3	18	2312	2329	ATCAGATGCCAAACCAGAGG	60.073	20	GGCAAAGATGCTGGATGAAT	60.043	20	362	2160	2521	ATCAGATGCCAAACCAGAGG	60.073	20	AGGTGGACTGGGAGAGGAAT	59.929	20	314	2160	2473	TCATCAGATGCCAAACCAGA	60.201	20	GGCAAAGATGCTGGATGAAT	60.043	20	364	2158	2521
Unigene26815	1	p3	(AAT)6	18	180	197	ATCAGCTCAGAGCCCAACAT	59.834	20	ATTGGCAGCAATAAGGATGG	59.923	20	322	49	370	ATCAGCTCAGAGCCCAACAT	59.834	20	CAGGCTGCAATTTTGAAACA	59.849	20	390	49	438	ATCAGCTCAGAGCCCAACAT	59.834	20	TGGCCTTATCTTGAACAGCC	60.214	20	358	49	406
Unigene91297	1	p4	(GGAA)5	20	761	780	ATCAGGATGTGTACGAGGGG	59.803	20	GAATTCCGAGAACCCTTTTC	57.702	20	279	526	804	ATCAGGATGTGTACGAGGGG	59.803	20	GAATTCCGAGAACCCTTTTCT	58.701	21	279	526	804	GGGGGTCGAAAGGAAGATTA	60.258	20	GAATTCCGAGAACCCTTTTC	57.702	20	262	543	804
Unigene50279	2	p6	(AGCTTC)4	24	2275	2298	ATCATCATCATCCGCAGACA	60.039	20	ATTTTGCAACCGAGGCATAC	59.967	20	284	2082	2365	CATCATCATCATCCGCAGAC	60.039	20	ATTTTGCAACCGAGGCATAC	59.967	20	285	2081	2365	ACGTGGCACTTTACACACCA	60.072	20	ATTTTGCAACCGAGGCATAC	59.967	20	149	2217	2365
Unigene571	1	p3	(TAT)6	18	2754	2771	ATCATGAGGGTCGTTCCAAG	59.927	20	ATTCAACCATGCACTCTCCC	59.934	20	372	2443	2814	ATCATGAGGGTCGTTCCAAG	59.927	20	TGCAACTTGTTTCCACCAAA	60.127	20	396	2443	2838	TTGGTGAGCTTGAGAAGGGT	59.844	20	ATTCAACCATGCACTCTCCC	59.934	20	182	2633	2814
Unigene35415	1	p6	(GGGTTA)3	18	408	425	ATCATTGGGTACCTCCCTCC	60.015	20	AAACATCAGCAGCAACAACG	59.911	20	302	278	579	ATCATTGGGTACCTCCCTCC	60.015	20	TAACAGAAACGGTCAAGCCC	60.11	20	338	278	615	ATCATTGGGTACCTCCCTCC	60.015	20	GGAAACATCAGCAGCAACAA	59.847	20	304	278	581
gi_50063383	1	p3	(ATT)8	24	356	379	ATCCAACTCAATCGCTTTGC	60.221	20	CACAGCATCAACCCCTCTCT	60.261	20	318	277	594	GAAGGATCCAACTCAATCGC	59.635	20	CACAGCATCAACCCCTCTCT	60.261	20	323	272	594	TCCGCAAGTAAGCTTTAGCC	59.63	20	CACAGCATCAACCCCTCTCT	60.261	20	346	249	594
Unigene58187	1	p6	(GGGTGG)3	18	511	528	ATCCAGGTGGTTGAGGTCTG	59.962	20	ATATACAACCAGGGGGAGGG	59.897	20	255	347	601	ATCCAGGTGGTTGAGGTCTG	59.962	20	GCTCAGCCACTTACAGCTCC	60.164	20	385	347	731	ATCCAGGTGGTTGAGGTCTG	59.962	20	CACATTCTTCCCAACCCATC	60.173	20	286	347	632
Unigene843	1	p3	(TGC)7	21	843	863	ATCCATCGCAACCATTTCTC	59.9	20	AAGTGCACATCACTTGCTCG	60.056	20	193	802	994	ATCCATCGCAACCATTTCTC	59.9	20	CAACAGGCCCTAAGATCCAA	60.066	20	287	802	1088	AACGACTTTTTCATCGTGGC	60.118	20	AAGTGCACATCACTTGCTCG	60.056	20	276	719	994
Unigene2142	1	p3	(ATT)10	30	1319	1348	ATCCCACCTCAATTTCTCCC	60.133	20	GCATTACAGCAAAGCTTCCA	59.066	20	325	1119	1443	ATCCCACCTCAATTTCTCCC	60.133	20	AGCATTACAGCAAAGCTTCCA	60.032	21	326	1119	1444	TCTCCCCAATTTGGTTGTTC	59.767	20	GCATTACAGCAAAGCTTCCA	59.066	20	311	1133	1443
Unigene25863	1	p6	(AGAAAA)3	18	237	254	ATCCCCAAGAAGCTCTGTGA	59.803	20	CTCAATCTGTGCCATTCCCT	60.073	20	135	173	307	CATGTTGCACCCAAAAATCA	60.357	20	CTCAATCTGTGCCATTCCCT	60.073	20	282	26	307	ATCCCCAAGAAGCTCTGTGA	59.803	20	CCATTCCCTTAGCCTCCTCT	59.668	20	124	173	296
Unigene23217	1	p3	(CAC)7	21	158	178	ATCCCCACAGAAGACATTGC	59.934	20	GATGATTTTAGGCCTGCTCG	59.807	20	311	125	435	ATCCCCACAGAAGACATTGC	59.934	20	GAGGTCGGTTGTGGATGATT	59.786	20	324	125	448	ATCCCCACAGAAGACATTGC	59.934	20	TGGATGATTTTAGGCCTGCT	59.668	20	313	125	437
Unigene16397	1	p6	(GGCTCT)4	24	460	483	ATCCCCGTCAACATTATCCA	60.014	20	GCCCATCACCTCTTTTACCA	59.933	20	325	383	707	CATCCCCGTCAACATTATCC	60.014	20	GCCCATCACCTCTTTTACCA	59.933	20	326	382	707	CCATCCCCGTCAACATTATC	60.014	20	GCCCATCACCTCTTTTACCA	59.933	20	327	381	707
Unigene8188	3	p3	(CAT)6	18	744	761	ATCCCCTCCCTCACTAGAGC	59.659	20	AGCCTCATCTTTTGGCAGAG	59.574	20	379	415	793	ATCCCCTCCCTCACTAGAGC	59.659	20	GCTAGCCTCATCTTTTGGCA	60.49	20	382	415	796	ATCCCCTCCCTCACTAGAGC	59.659	20	GCCTCATCTTTTGGCAGAGT	59.434	20	378	415	792
Unigene21516	1	c	(GCCACC)3(ACAACC)3	36	94	129	ATCCCGGCTTCTACTCCCTA	60.053	20	TGTGGGGATGTGGGATTATT	59.871	20	176	27	202	CTAGATCACCACCGCCATCT	60.096	20	TGTGGGGATGTGGGATTATT	59.871	20	159	44	202	CTAGATCACCACCGCCATCT	60.096	20	TGTTTTGGTGCTCATCAAGC	59.847	20	396	44	439
Unigene6148	1	p3	(TCA)6	18	356	373	ATCCCTCCTAAACCGGAAAA	59.772	20	CTTACAGGCCCTTCAGCTTG	60.008	20	328	167	494	AATCCCTCCTAAACCGGAAA	59.772	20	CTTACAGGCCCTTCAGCTTG	60.008	20	329	166	494	AAATCCCTCCTAAACCGGAA	59.772	20	CTTACAGGCCCTTCAGCTTG	60.008	20	330	165	494
Unigene64085	1	p6	(TCTTCG)3	18	288	305	ATCCCTTCAAAAACGCCTCT	60.074	20	GATGCTGACAACGACGAAGA	59.992	20	321	28	348	ATTCATCAGCAGCCTCGTCT	59.981	20	TCGACTCCTCTCCTTCTCCA	60.064	20	146	264	409	TCGTCGTATTCATCAGCAGC	59.979	20	TCGACTCCTCTCCTTCTCCA	60.064	20	153	257	409
Unigene34536	1	p2	(AT)10	20	1464	1483	ATCCGAGAAAGGAAACAGCA	59.813	20	CGACAGCACATACGCAAGAA	61.009	20	400	1171	1570	AGGAAACAGCAGCTTTGAGC	59.763	20	CGACAGCACATACGCAAGAA	61.009	20	391	1180	1570	TCAGCGTTGTAAGCGTTCAT	59.493	20	CGACAGCACATACGCAAGAA	61.009	20	156	1415	1570
Unigene37734	1	p6	(GATTAT)3	18	474	491	ATCCTTTCAAAGCTCGCAGA	60.096	20	CAAAAAGGAAGTGGCACCAT	59.971	20	381	296	676	GCCTGAACTCTCACCAAAGC	59.997	20	TTCGGTTGAGTTTGATGCTG	59.84	20	330	202	531	ATCCTTTCAAAGCTCGCAGA	60.096	20	GTCGAACGGTCAAAAAGGAA	60.088	20	391	296	686
Unigene22484	1	p3	(GGA)6	18	261	278	ATCGAACCCAGTAAAACCCC	60.053	20	ACAGCTCAAGCCCTCCAGTA	60.012	20	346	222	567	ATCGAACCCAGTAAAACCCC	60.053	20	AGGCAAAGAAGCAGGCATAA	59.982	20	216	222	437	TTTAATTCGTCGCCGAAAAC	60.075	20	ACAGCTCAAGCCCTCCAGTA	60.012	20	368	200	567
Unigene29279	1	p3	(GAA)6	18	610	627	ATCGACAAGGTGGCAAGTTT	59.598	20	TGGGCAATAACCTGCTCTTC	60.214	20	313	355	667	GCACAGTTTGGACGTAGCTG	59.515	20	TGGGCAATAACCTGCTCTTC	60.214	20	132	536	667	CCCATGCCCAAGACACTTAG	60.508	20	TGGGCAATAACCTGCTCTTC	60.214	20	208	460	667
Unigene36573	1	c	(AG)10aactaataataatagaagaagaaaataaaaggaaaggaaactggtagtttaggcagtggaatttggagtacttataat(ATA)6	116	72	187	ATCGCCAAACGAGAAGACAG	60.397	20	CTCCCACTCTCTCTCGCACT	59.732	20	183	44	226	TATCGCCAAACGAGAAGACA	59.42	20	TCCCACTCTCTCTCGCACTT	60.135	20	183	43	225	ATCGCCAAACGAGAAGACAG	60.397	20	GATGTCACATGACCGCCATA	60.362	20	337	44	380
Unigene26839	1	p6	(AAACAA)4	24	85	108	ATCGCCTCATTTTCAACACC	59.939	20	GCGATTCCGAACGGTTACTA	60.096	20	125	41	165	ACCACCAATTCCAACATCGT	60.096	20	GCGATTCCGAACGGTTACTA	60.096	20	147	19	165	ATCGCCTCATTTTCAACACC	59.939	20	GGCGGTTGTAGCATCACTCT	60.285	20	241	41	281
Unigene17306	1	p6	(TGTTGA)3	18	218	235	ATCGGAATTGCCTTCTGTTG	60.074	20	TACACCTGCTGCCTTTCCTT	59.875	20	268	34	301	ATCGGAATTGCCTTCTGTTG	60.074	20	AGTGCCCAGCAAGACCTTTA	59.875	20	289	34	322	ATCGGAATTGCCTTCTGTTG	60.074	20	GTCGCCATCTCCTGACATCT	60.231	20	337	34	370
Unigene88906	1	p6	(TGTTGA)3	18	214	231	ATCGGAATTGCCTTCTGTTG	60.074	20	TACACCTGCTGCCTTTCCTT	59.875	20	271	27	297	ATCGGAATTGCCTTCTGTTG	60.074	20	AGTGCCCAGCAAGACCTTTA	59.875	20	292	27	318	ATCGGAATTGCCTTCTGTTG	60.074	20	GTCGCCATCTCCTGACATCT	60.231	20	340	27	366
Unigene1357	1	p3	(CAT)6	18	192	209	ATCGTCTTCGTCTTCGTCGT	59.874	20	GGAAGAAAACGATAAGGGGC	59.909	20	224	168	391	TCAGCAACTCGACAACCATC	59.837	20	GGAAGAAAACGATAAGGGGC	59.909	20	388	4	391	TCAGCAACTCGACAACCATC	59.837	20	CTCGAACAGGGAAGAAAACG	59.846	20	397	4	400
Unigene49879	1	p2	(AT)11	22	338	359	ATCTAGCATGCGCACAAGAG	59.203	20	GTCCAGACTCCGTTTTGCAT	60.119	20	380	281	660	ATCTAGCATGCGCACAAGAG	59.203	20	TTGCATTCTACTGTCACCGC	59.871	20	366	281	646	ATCTAGCATGCGCACAAGAG	59.203	20	CACAACTCATCCACCTGCAC	60.162	20	310	281	590
Unigene49879	2	p4	(AAAG)5	20	513	532	ATCTAGCATGCGCACAAGAG	59.203	20	GTCCAGACTCCGTTTTGCAT	60.119	20	380	281	660	ATCTAGCATGCGCACAAGAG	59.203	20	TTGCATTCTACTGTCACCGC	59.871	20	366	281	646	ATCTAGCATGCGCACAAGAG	59.203	20	CACAACTCATCCACCTGCAC	60.162	20	310	281	590
Unigene33239	1	p4	(CCTC)6	24	113	136	ATCTCCGTTTTCCTCGTTCC	60.443	20	CAGGAGTGAAGCCACCTCTC	59.986	20	272	31	302	ATCTCCGTTTTCCTCGTTCC	60.443	20	GGTCGAAGATGATGCCATTT	59.9	20	385	31	415	ATCTCCGTTTTCCTCGTTCC	60.443	20	AGATGATGCCATTTCTTGGG	59.894	20	379	31	409
Unigene81127	1	p6	(CATCTT)4	24	230	253	ATCTCGCTGCCACTATCCAT	59.682	20	TCTACTTTTCTGGCGCTGCT	60.292	20	315	50	364	ATCTCGCTGCCACTATCCAT	59.682	20	CTACTTTTCTGGCGCTGCTC	60.292	20	314	50	363	CTCGCGACATGAATCACAAT	59.679	20	TCTACTTTTCTGGCGCTGCT	60.292	20	365	0	364
Unigene33496	1	p6	(CCAAAA)4	24	198	221	ATCTCTCACGCGCATCTTTT	59.985	20	AAATGTGTTCGGGGTGTCAT	60.096	20	280	70	349	ATCTCTCACGCGCATCTTTT	59.985	20	CAGCAACACTTTCACCTCCA	59.873	20	389	70	458	ATCTCTCACGCGCATCTTTT	59.985	20	GAAAATGTGTTCGGGGTGTC	60.218	20	282	70	351
Unigene21836	1	p3	(AAG)10	30	69	98	ATCTGAAACCCTAACGCCG	60.081	19	CGACAACCAAACCATTTCCT	59.83	20	322	44	365	ATCTGAAACCCTAACGCCG	60.081	19	CCTTCGACAACCAAACCATT	59.83	20	326	44	369	ATCTGAAACCCTAACGCCG	60.081	19	CCATTTCCTCTCCGACTCAA	60.187	20	349	44	392
Unigene19746	1	p3	(GTC)6	18	1493	1510	ATCTGTATCGAAGCTCGCGT	60.007	20	ACGTTTCCAGTTTCCACGAC	60.012	20	129	1432	1560	GCACCTTTTCAGGGGTAACA	59.971	20	ACGTTTCCAGTTTCCACGAC	60.012	20	347	1214	1560	TGCACCTTTTCAGGGGTAAC	59.971	20	ACGTTTCCAGTTTCCACGAC	60.012	20	348	1213	1560
Unigene59363	1	p4	(TTTC)5	20	77	96	ATCTTAATGCCATCAACCGC	59.929	20	TGCCAAGACATTTTGTGCTG	60.844	20	118	42	159	ATCTTAATGCCATCAACCGC	59.929	20	CCAAGACATTTTGTGCTGGT	58.623	20	116	42	157	ATCTTAATGCCATCAACCGC	59.929	20	CCAAGACATTTTGTGCTGGTC	60.544	21	116	42	157
Unigene2969	1	p3	(GGA)6	18	397	414	ATCTTATGGCCAGCAACACC	59.962	20	CAGGCTTACTCCACCCCATA	59.948	20	304	314	617	ATCTTATGGCCAGCAACACC	59.962	20	CTCCACCCCATACCAGAAGA	59.92	20	296	314	609	ATCTTATGGCCAGCAACACC	59.962	20	CTTACGCAAGGATGGCAAAT	60.096	20	198	314	511
Unigene26147	1	p6	(GGTATC)3	18	1681	1698	ATCTTTCACATCGGTCAGGG	59.927	20	CCCTTCTCGCTCCTTTTCTT	59.955	20	295	1473	1767	AAATCTTGCATTGCCCATTC	59.907	20	CCCTTCTCGCTCCTTTTCTT	59.955	20	111	1657	1767	GAAATCTTGCATTGCCCATT	59.907	20	CCCTTCTCGCTCCTTTTCTT	59.955	20	112	1656	1767
Unigene53581	1	p3	(GAA)6	18	88	105	ATCTTTGTTGATGGGGCTTC	58.984	20	AGAGGAATCGGTTGGAAATG	58.981	20	169	60	228	AATCTTTGTTGATGGGGCTT	58.504	20	GAATCGGTTGGAAATGGAAG	59.363	20	166	59	224	GGTAATCTTTGTTGATGGGGC	60.557	21	GAATCGGTTGGAAATGGAAG	59.363	20	169	56	224
Unigene9865	1	p3	(CTG)6	18	215	232	ATGAAAGACCAGCAACCACC	59.973	20	CCGAGGCCTTTGCTATATGA	60.188	20	215	157	371	ATGAAAGACCAGCAACCACC	59.973	20	TCCGAGGCCTTTGCTATATG	60.188	20	216	157	372	AACATTACGTGCAACACCCA	59.888	20	CCGAGGCCTTTGCTATATGA	60.188	20	295	77	371
Unigene2703	1	p6	(AAAACA)5	30	153	182	ATGAACAAAGCCCTGCAAAT	59.574	20	TCCCCCTCTTTTGAATCTCC	60.38	20	394	2	395	ATGAACAAAGCCCTGCAAAT	59.574	20	CCCTCTTTTGAATCTCCCCT	59.508	20	391	2	392	ATGAACAAAGCCCTGCAAAT	59.574	20	CCTCCCCCTCTTTTGAATCT	59.508	20	396	2	397
Unigene39351	1	p6	(CGACAA)3	18	166	183	ATGAACAGACACAGGGGAGG	59.962	20	CTTGGTTGTCGATGGTGTTG	60.001	20	103	127	229	ATGAACAGACACAGGGGAGG	59.962	20	TATTAGGGCTACGGCGATTG	60.075	20	293	127	419	TTTCCCTTTCCCTCCCTAAA	59.876	20	CTTGGTTGTCGATGGTGTTG	60.001	20	206	24	229
Unigene18670	1	p2	(AG)12	24	147	170	ATGAACCCACTCTTGCCTTG	60.111	20	TGGTGCCCATTAACATTTCA	59.786	20	300	31	330	AACCCACTCTTGCCTTGAGA	59.844	20	TGGTGCCCATTAACATTTCA	59.786	20	297	34	330	GAACCCACTCTTGCCTTGAG	59.844	20	TGGTGCCCATTAACATTTCA	59.786	20	298	33	330
Unigene25487	2	p4	(TATT)5	20	661	680	ATGAATTTAGGTTTGGGGGC	60.02	20	ATGATCCGCTTCCAGTTCAC	60.081	20	249	509	757	GGGTTTTTGGAGGGTTGAAT	60.032	20	ATGATCCGCTTCCAGTTCAC	60.081	20	320	438	757	ATGAATTTAGGTTTGGGGGC	60.02	20	AGGAACAGTCGGTGCCATAG	60.134	20	359	509	867
Unigene34404	1	p6	(TCTGGG)3	18	390	407	ATGACAACAAACCAGGCACA	60.008	20	CCCGTTCACTATACGGGCTA	59.975	20	267	231	497	ATGACAACAAACCAGGCACA	60.008	20	ATACGGGCTAAAGCCGAGTT	60.116	20	257	231	487	ATGACAACAAACCAGGCACA	60.008	20	CTTTTACCCGTTGCAAGCTC	59.883	20	334	231	564
Unigene37915	1	p6	(AAAAAT)4	24	185	208	ATGACAGCAGCACCACTACG	59.929	20	ACGCAGCCACAATCACAATA	60.142	20	346	17	362	ATGACAGCAGCACCACTACG	59.929	20	TACGCAGCCACAATCACAAT	60.142	20	347	17	363	ATGACAGCAGCACCACTACG	59.929	20	GCAGCACAAATTGAAGCAGA	60.142	20	281	17	297
Unigene13383	1	p6	(CTTTTT)3	18	1049	1066	ATGAGAAGCCAGAGGCAGAA	60.096	20	ATCAGCATGGATCATCGACA	60.039	20	343	777	1119	ATGAGAAGCCAGAGGCAGAA	60.096	20	TCAGCATGGATCATCGACAT	60.039	20	342	777	1118	CGGCTCATGAAATCAGAACA	59.799	20	ATCAGCATGGATCATCGACA	60.039	20	307	813	1119
Unigene20698	1	p3	(AAG)9	27	1109	1135	ATGAGATCTTTCCCGGTCCT	59.896	20	AGCAGAAGGAGAGGAGGAGG	60.088	20	374	841	1214	GAGATCTTTCCCGGTCCTTC	60.015	20	GGAGGAGGAGAGCTCTGTGA	59.663	20	357	843	1199	ATGAGATCTTTCCCGGTCCT	59.896	20	GGAGGAGGAGAGCTCTGTGA	59.663	20	359	841	1199
Unigene6913	1	p2	(GA)14	28	163	190	ATGAGCGCAGATCCAAAGAT	59.803	20	ATGATTTTACCTTGCACCGC	59.967	20	248	135	382	GAGCGCAGATCCAAAGATGT	60.37	20	ATGATTTTACCTTGCACCGC	59.967	20	246	137	382	ACTTTCATGAGCGCAGATCC	60.37	20	ATGATTTTACCTTGCACCGC	59.967	20	254	129	382
Unigene23767	1	p2	(AG)14	28	547	574	ATGAGGGATGGTGGAAACAA	60.173	20	GAAATTGCAGCCTAAGCGAG	60.117	20	214	414	627	TGAGGGATGGTGGAAACAAT	60.173	20	GAAATTGCAGCCTAAGCGAG	60.117	20	213	415	627	ATGAGGGATGGTGGAAACAA	60.173	20	ACCTTCGAAATTGCAGCCTA	59.845	20	220	414	633
Unigene22416	1	p3	(GGA)7	21	962	982	ATGAGGGTGAGGAGGAGGAT	59.889	20	GTGCTTTTCCACCCCTTGTA	59.971	20	257	936	1192	ATGAGGGTGAGGAGGAGGAT	59.889	20	TCAAGGGATTGTGCTTTTCC	60.051	20	267	936	1202	ATGAGGGTGAGGAGGAGGAT	59.889	20	TCCACAGGATAGAACCCTCG	60.065	20	288	936	1223
Unigene8695	1	p3	(TTC)6	18	294	311	ATGATACAGAAAGCCGGCAC	60.103	20	AATAGCAGGCGAACCACAAG	60.27	20	343	222	564	CTGGGATTTGGAGTGGAGAA	60.042	20	ACGATAGCTTGGGTTACGGA	59.592	20	291	120	410	TGGGATTTGGAGTGGAGAAG	60.042	20	ACGATAGCTTGGGTTACGGA	59.592	20	290	121	410
Unigene88635	1	p5	(GAGCA)4	20	360	379	ATGATCCTGTCTTGGTTCCG	59.927	20	CCTCTCTGTTAAACGCAGCC	60.015	20	219	191	409	CATCATTTGCTTGAGGGGAT	59.894	20	CCTCTCTGTTAAACGCAGCC	60.015	20	376	34	409	ATCATTTGCTTGAGGGGATG	59.894	20	CCTCTCTGTTAAACGCAGCC	60.015	20	375	35	409
Unigene18185	1	p2	(AT)12	24	1333	1356	ATGATGGCTAAGCACAAGGG	60.096	20	CCATGAAACATGAGCAAAGC	59.276	20	326	1223	1548	TTGACTTGCTTTGTGTTGGG	59.734	20	CCATGAAACATGAGCAAAGC	59.276	20	399	1150	1548	GCAGGAGATGGAGGATCTGA	60.312	20	CCATGAAACATGAGCAAAGC	59.276	20	305	1244	1548
Unigene14116	1	p2	(CA)10	20	414	433	ATGCAAGTGCAATCCCCTAC	59.962	20	AGAATCACTCAAATCCGCTCA	59.828	21	220	330	549	AGCTTCAAGACAGCTCGCTC	60.043	20	AGAATCACTCAAATCCGCTCA	59.828	21	319	231	549	ATGCAAGTGCAATCCCCTAC	59.962	20	GAATCACTCAAATCCGCTCA	58.799	20	219	330	548
Unigene26706	1	p2	(GA)11	22	500	521	ATGCACCAAATGTGGGATTT	60.059	20	GCCAGCAGCAGAACATGATA	59.979	20	296	334	629	TGGGATTTTGACGTGCAGTA	60.111	20	GCCAGCAGCAGAACATGATA	59.979	20	284	346	629	ATGCACCAAATGTGGGATTT	60.059	20	AGTGCTCCTTGGCTTTGTGT	59.914	20	269	334	602
Unigene1211	1	p3	(CAC)8	24	492	515	ATGCATAGGTAATGCTCCCG	59.945	20	TTTAGGAGGAGGTGGTGGTG	59.959	20	331	345	675	ATGCATAGGTAATGCTCCCG	59.945	20	TGGTTTAGGAGGAGGTGGTG	59.959	20	334	345	678	GGTAATGCTCCCGCAATTTA	59.928	20	TTTAGGAGGAGGTGGTGGTG	59.959	20	324	352	675
Unigene23208	1	p6	(TTTCAG)3	18	1267	1284	ATGCATGGTGAACATGAGGA	59.925	20	CACATGCATAGTTCAACGGG	59.988	20	281	1082	1362	ATGCATGGTGAACATGAGGA	59.925	20	CGACATGCTGCTTTTAACGA	60.014	20	344	1082	1425	ATGCATGGTGAACATGAGGA	59.925	20	TCGACATGCTGCTTTTAACG	60.014	20	345	1082	1426
Unigene14722	1	p3	(TTG)7	21	1645	1665	ATGCCTCAACCAGTAGGTGC	60.142	20	TCATTCCATCAACTCAGCCA	60.201	20	203	1512	1714	GCATGCCTCAACCAGTAGGT	60.142	20	TCATTCCATCAACTCAGCCA	60.201	20	205	1510	1714	TGTTACCATAGCCAAAGGGG	59.817	20	TCATTCCATCAACTCAGCCA	60.201	20	353	1362	1714
Unigene13900	1	p6	(CCACTT)4	24	889	912	ATGCGAGGCACTGAAGAACT	60.02	20	CTCTCAGGCATCGAACATCA	59.942	20	229	812	1040	ATGCGAGGCACTGAAGAACT	60.02	20	AAGCCCGCTTTAAACCCTAA	60.089	20	197	812	1008	ATGCGAGGCACTGAAGAACT	60.02	20	AGCCCGCTTTAAACCCTAAA	60.089	20	196	812	1007
Unigene79258	1	p3	(TCT)6	18	157	174	ATGCGTGCACCACGATAATA	59.983	20	GAAGACCGGTGCAGTTGATT	60.119	20	194	26	219	TATGCGTGCACCACGATAAT	59.983	20	GAAGACCGGTGCAGTTGATT	60.119	20	195	25	219	ATAGTATGCGTGCACCACGA	60.165	20	GAAGACCGGTGCAGTTGATT	60.119	20	199	21	219
Unigene18288	1	p3	(CAC)8	24	76	99	ATGCTAGCGGAAATCACCAC	60.103	20	CTCCATCCCTAATGGAGCAT	58.959	20	210	52	261	GAAGAACGGGAGAAAGGGAG	60.183	20	CTCCATCCCTAATGGAGCAT	58.959	20	233	29	261	ATGCTAGCGGAAATCACCAC	60.103	20	CCATCCCTAATGGAGCATTTT	60.157	21	208	52	259
Unigene91803	1	p6	(CAGCAC)3	18	66	83	ATGCTCAAACGGCAGCTAGT	60.044	20	TAAGGAAGGTGTGGAATGGG	59.784	20	126	17	142	ATGCTCAAACGGCAGCTAGT	60.044	20	GGTTTTGGAAGGTGTCAACG	60.388	20	168	17	184	ATGCTCAAACGGCAGCTAGT	60.044	20	GCTTGGTTTTGGAAGGTGTC	59.574	20	172	17	188
Unigene22885	1	p3	(GAA)6	18	173	190	ATGCTGCAGAGGGCAGTAGT	60.043	20	GCCATCCTCGCCATTTAATA	59.892	20	312	32	343	ATGCTGCAGAGGGCAGTAGT	60.043	20	CTCCCAGGTGTTTGCTGTTT	60.149	20	335	32	366	ATGCTGCAGAGGGCAGTAGT	60.043	20	GTTTTCGACGAATAGCCTCG	59.845	20	264	32	295
Unigene15700	2	p3	(TGT)6	18	2702	2719	ATGCTTGCTGTTTGTGCAAG	60.058	20	TCACTGATCACCACCCAAAA	59.935	20	392	2542	2933	ATGCTTGCTGTTTGTGCAAG	60.058	20	TTCACTGATCACCACCCAAA	59.935	20	393	2542	2934	TCCTTTGATGAACCGCTACC	60.074	20	TCACTGATCACCACCCAAAA	59.935	20	336	2598	2933
Unigene27041	1	p6	(TTTCCT)3	18	1618	1635	ATGGAAAATTATGCCCACCA	60.016	20	AGGCCGTGGAAAGAGAAAAT	60.074	20	231	1446	1676	GGTTTCCAGTTCACTGCCAT	59.973	20	AGGCCGTGGAAAGAGAAAAT	60.074	20	193	1484	1676	AAAATTCCTTGACTGCCACG	60.11	20	AGGCCGTGGAAAGAGAAAAT	60.074	20	288	1389	1676
Unigene12507	1	p3	(ATA)6	18	149	166	ATGGACACGTGGGTTGAAAT	60.096	20	TGAGTGGAAAGCTGTGGATG	59.831	20	278	8	285	ATGGACACGTGGGTTGAAAT	60.096	20	CCGCGGTTGAAATAAATGAT	59.795	20	184	8	191	TGGACACGTGGGTTGAAATA	59.816	20	TGAGTGGAAAGCTGTGGATG	59.831	20	277	9	285
Unigene68902	1	p4	(TTTG)5	20	358	377	ATGGAGATAGGCGCTGAAGA	59.939	20	TTGACTCAAAAACCCTCTGAAA	58.856	22	281	129	409	GGGGGTGGGTAAATTCTGTT	59.919	20	TTGACTCAAAAACCCTCTGAAA	58.856	22	314	96	409	ATGGAGATAGGCGCTGAAGA	59.939	20	CAAAAACCCTCTGAAAGAGAACA	59.785	23	275	129	403
Unigene90611	1	p6	(CAGCAA)3	18	309	326	ATGGAGGATGGAGCTGAAGA	59.761	20	GCCTCGATGGCAATAACTGT	60.103	20	359	135	493	GTTCAGTCAAATGGATGCCC	60.326	20	GCCTCGATGGCAATAACTGT	60.103	20	328	166	493	AAAATGGAGGATGGAGCTGA	59.629	20	GCCTCGATGGCAATAACTGT	60.103	20	362	132	493
Unigene66097	1	p6	(TTGGCG)4	24	100	123	ATGGAGGTGGCTTTGGTGTA	60.375	20	CCATTGCCAGAACCAATACC	60.192	20	145	30	174	AGGTGGCTTTGGTGTAGGTG	60.028	20	GGAGAAGGTGGGAAAACTGA	59.112	20	267	34	300	GTGTAGGAGGTGGTGCTGGT	60.033	20	GGAGAAGGTGGGAAAACTGA	59.112	20	244	57	300
Unigene17456	1	p6	(AAATAA)3	18	538	555	ATGGATAACCATGACACGCA	59.805	20	CAAACATTGGCATCATCCTG	59.924	20	398	214	611	TGGATAACCATGACACGCAT	59.805	20	CAAACATTGGCATCATCCTG	59.924	20	397	215	611	TGGATAACCATGACACGCAT	59.805	20	AACATTGGCATCATCCTGGT	60.203	20	395	215	609
Unigene89452	1	p3	(GCT)6	18	344	361	ATGGATTAGGCTGTTGCTGG	60.096	20	TACAAGCTGGGGTTTTGTCC	59.971	20	307	286	592	ATTTTCACGGTTGCAGCTCT	59.882	20	TACAAGCTGGGGTTTTGTCC	59.971	20	389	204	592	CTTTGCACAACCCTGGAAAT	59.971	20	TTTTCAACAACGGACTGCTG	59.881	20	390	63	452
Unigene26345	1	p3	(TTC)6	18	66	83	ATGGCACCACCAGTCTTCTC	60.12	20	GAGCTTTAATGAGCTTGCCG	60.117	20	187	30	216	GATGGCACCACCAGTCTTCT	60.12	20	GAGCTTTAATGAGCTTGCCG	60.117	20	188	29	216	CCACCAGTCTTCTCTCTCGC	60.135	20	GAGCTTTAATGAGCTTGCCG	60.117	20	181	36	216
Unigene55921	1	p3	(CCA)6	18	240	257	ATGGCACTTCTCCACAAACC	59.973	20	TTTGGACGGCGAGAGTAAAC	60.249	20	266	54	319	ATGGCACTTCTCCACAAACC	59.973	20	GTTTTGGACGGCGAGAGTAA	60.249	20	268	54	321	ACCCATTCATGGCACTTCTC	59.934	20	TTTGGACGGCGAGAGTAAAC	60.249	20	274	46	319
Unigene42733	1	p3	(GAG)7	21	512	532	ATGGCATAATCGTGCCTCTC	60.066	20	ACGACTCCTCCCATTCACAC	59.969	20	147	430	576	TAAAATGGCCCCAGAGACAG	60.066	20	ACGACTCCTCCCATTCACAC	59.969	20	208	369	576	TTCAAGTTTCTGGGTTTGGG	59.942	20	TGAAAAACCCTCCTCCTCCT	60.045	20	202	486	687
Unigene24556	1	p3	(CCT)6	18	85	102	ATGGCGCGTCTTCTTCTAAA	59.982	20	GAAGACTAAGGGACGGGAGG	60.067	20	138	14	151	AATGGCGCGTCTTCTTCTAA	59.982	20	GAAGACTAAGGGACGGGAGG	60.067	20	139	13	151	ATGGCGCGTCTTCTTCTAAA	59.982	20	GAACCGTCCTCAATGGAAAA	59.91	20	175	14	188
Unigene92998	1	p5	(TGGGT)5	25	225	249	ATGGCTTGGACCTCTTCCTT	60.074	20	ACCACAACCCAATCAACCAC	60.533	20	131	143	273	CTGGGTTATCGCTGGAGGTA	60.088	20	ACCACAACCCAATCAACCAC	60.533	20	232	42	273	ATCGCCTGTACCTCCTCCTT	60.096	20	ACCACAACCCAATCAACCAC	60.533	20	272	2	273
Unigene34557	1	p6	(GCAGCT)3	18	1044	1061	ATGGGCTTCATAGGCCTTCT	60.06	20	ATTCCGATCATCAGGTCTGC	60.042	20	314	984	1297	ATGGGCTTCATAGGCCTTCT	60.06	20	GCAGATTCCGATCATCAGGT	60.042	20	318	984	1301	ATGGGCTTCATAGGCCTTCT	60.06	20	ACCACGAGGCCTAGATGATG	60.096	20	377	984	1360
Unigene25110	1	p3	(GAA)6	18	164	181	ATGGTTGAGGAAAGTCCACG	59.966	20	TTTCCTCCTCTTGGCTTCAA	59.926	20	185	39	223	ACTGTGATGACACTGCCGAG	59.897	20	CATCAGAATGGCTTCCGTTT	60.074	20	350	140	489	GGGGCGATACATCAAATCAC	60.163	20	TTTCCTCCTCTTGGCTTCAA	59.926	20	224	0	223
Unigene36944	1	p6	(GTGGCT)3	18	660	677	ATGTCAGCTTCTCCATTGGG	60.073	20	CAGGTGGCTAGTCATGCTCA	60.008	20	292	554	845	GAAGATGGAGGGATGGGAAT	60.096	20	CAGGTGGCTAGTCATGCTCA	60.008	20	368	478	845	CAGCTTCTCCATTGGGTTGT	60.111	20	CAGGTGGCTAGTCATGCTCA	60.008	20	288	558	845
gi_50061716	1	p3	(CTC)6	18	261	278	ATGTCATCCACACGAAAGCA	60.12	20	AGCCAATTTCATTCCCACAG	59.933	20	308	169	476	TAAGCACATCGGCAACGATA	60.237	20	AGCCAATTTCATTCCCACAG	59.933	20	277	200	476	ATGTCATCCACACGAAAGCA	60.12	20	GCCAATTTCATTCCCACAGT	59.797	20	307	169	475
Unigene66134	1	p3	(CAT)9	27	103	129	ATGTCATGTCGCTTCTCACG	59.862	20	GGGAGAATGATGGCTGTGTT	59.934	20	129	30	158	ATGTCATGTCGCTTCTCACG	59.862	20	CTTGGGAGAATGATGGCTGT	60.073	20	132	30	161	ATGTCATGTCGCTTCTCACG	59.862	20	CGAAAAGGTTCTCCAAGACG	59.846	20	217	30	246
Unigene18808	1	p6	(CTGATT)3	18	522	539	ATGTCCAAAGTCTGCGTTCC	60.119	20	TGAAGAGGAAGGATTGTGGG	60.042	20	184	402	585	ATGTCCAAAGTCTGCGTTCC	60.119	20	TGCCTCTTCATACCTTTGGG	60.066	20	356	402	757	TTTGGACCATCCCATGTCTT	60.173	20	TGAAGAGGAAGGATTGTGGG	60.042	20	130	456	585
Unigene35054	1	p6	(AGGCTC)3	18	809	826	ATGTCGATATCCTCAACGCC	59.923	20	GTTGAACTTGAGCCTGCCAT	60.263	20	320	539	858	GTCGATATCCTCAACGCCAT	59.923	20	GTTGAACTTGAGCCTGCCAT	60.263	20	318	541	858	AAACCAACCTTCCTTGTCCC	60.204	20	GTTGAACTTGAGCCTGCCAT	60.263	20	188	671	858
Unigene71174	1	p6	(TGGATA)3	18	62	79	ATGTGATTCAGATCCCGTGG	60.747	20	CAGCAGCAGACCAGACCATA	60.008	20	167	29	195	ATGTGATTCAGATCCCGTGG	60.747	20	TGAGAGGAAAAATGGGTTGC	60.051	20	186	29	214	ATGTGATTCAGATCCCGTGG	60.747	20	GGAGCATGAATCATCAGCAA	59.763	20	325	29	353
Unigene22510	1	p3	(GAG)7	21	623	643	ATGTGGATTGTGGGGTTGAT	59.91	20	TTCCTCTTCTTGCTCCCAGA	60.065	20	247	593	839	ATGTGGATTGTGGGGTTGAT	59.91	20	ATTTCCATTTGCAGATTCCG	59.901	20	278	593	870	TTGTGGGGTTGATGATGATG	60.177	20	TTCCTCTTCTTGCTCCCAGA	60.065	20	240	600	839
Unigene19482	1	p4	(CCAT)5	20	95	114	ATGTGGGCAAAACAGACACA	60.008	20	TCCCTTAAACTTTCCTCTTCCC	59.946	22	301	9	309	CATGTGGGCAAAACAGACAC	60.008	20	TCCCTTAAACTTTCCTCTTCCC	59.946	22	302	8	309	ATAGGATCCATGTGGGCAAA	60.155	20	TCCCTTAAACTTTCCTCTTCCC	59.946	22	310	0	309
Unigene32587	1	p3	(GAG)6	18	1231	1248	ATGTGGTGGCGGTAGAAGAC	59.997	20	GAAAAACGCGAACTTGAAGC	60.003	20	154	1132	1285	ATGTGGTGGCGGTAGAAGAC	59.997	20	CAGACCACAGCCTACCCATT	59.989	20	400	1132	1531	TTGGGGAGTACGAGGTTGTC	59.966	20	GAAAAACGCGAACTTGAAGC	60.003	20	203	1083	1285
Unigene5348	1	p3	(GCT)7	21	784	804	ATGTGGTTTTCCCACTGCTC	59.973	20	CTCTGATCTGCAACTGGCAA	60.136	20	167	681	847	GATGTGGTTTTCCCACTGCT	59.973	20	CTCTGATCTGCAACTGGCAA	60.136	20	168	680	847	ACTTCCACAACACCTCCAGC	60.159	20	CTCTGATCTGCAACTGGCAA	60.136	20	248	600	847
Unigene58383	1	p3	(GTG)6	18	1002	1019	ATGTTATTTTCACCAGCGGC	59.967	20	GGGGTTTAGGGGAATTTTGA	59.992	20	319	938	1256	ATGTTATTTTCACCAGCGGC	59.967	20	GGAGAAGGAGGAAATGGAGG	60.008	20	197	938	1134	ATGTTATTTTCACCAGCGGC	59.967	20	TTGAAAACGGGATTGAGAGG	60.044	20	286	938	1223
Unigene28708	1	p2	(GT)11	22	327	348	ATGTTGAAAGGGGAGCAAGA	59.67	20	CTGAGCAGAAAAGGCCAAAC	59.993	20	167	205	371	ATGTTGAAAGGGGAGCAAGA	59.67	20	ACTGAGCAGAAAAGGCCAAA	59.993	20	168	205	372	ATGTTGAAAGGGGAGCAAGA	59.67	20	ACAGCCAAGATAAACACGGG	59.993	20	304	205	508
Unigene30558	1	p3	(CTT)7	21	349	369	ATTAGGTTATGGGGCCATCC	59.873	20	ATGCCCAGCTGTTGCTCTAT	59.866	20	188	309	496	GGTTATGGGGCCATCCTTAT	59.873	20	ATGCCCAGCTGTTGCTCTAT	59.866	20	184	313	496	CCATGAGCCAGATGCTACCT	60.24	20	ATGCCCAGCTGTTGCTCTAT	59.866	20	381	116	496
Unigene3354	1	p2	(AG)10	20	1132	1151	ATTAGTCCTTTTGCGGCCTT	60.095	20	ATTGCTACCCCCATCTACCC	60.039	20	215	1010	1224	ATTAGTCCTTTTGCGGCCTT	60.095	20	GTCCTCCCCCGATACTGACT	60.336	20	237	1010	1246	ATTAGTCCTTTTGCGGCCTT	60.095	20	CTGACTTCATTGCTACCCCC	59.55	20	223	1010	1232
Unigene23139	1	p2	(AG)10	20	1262	1281	ATTAGTCCTTTTGCGGCCTT	60.095	20	CCACTCTCCCAGGTCACATT	59.962	20	166	1140	1305	ATTAGTCCTTTTGCGGCCTT	60.095	20	ACTCGAAGGCAAATGAATGG	60.074	20	285	1140	1424	CAGCTACAAATGCTCCTCCC	59.836	20	CCACTCTCCCAGGTCACATT	59.962	20	385	921	1305
Unigene51251	1	p3	(AAT)12	36	208	243	ATTATCACAAGCTGTCCCCG	59.955	20	GCCTACCCATCAATTTGTGC	60.339	20	339	70	408	CCGAGCGACAACCTTTTCTA	60.378	20	GCCTACCCATCAATTTGTGC	60.339	20	322	87	408	ATTATCACAAGCTGTCCCCG	59.955	20	ACCCATCAATTTGTGCTTGG	60.755	20	335	70	404
Unigene972	1	p6	(GCTGCC)3	18	990	1007	ATTATCCGGTGCACGCTTAC	59.988	20	GCCACAGAAGAGGACTTTGC	59.997	20	376	694	1069	TCCTCCTCCTCGCTATCTGA	60.05	20	GCCACAGAAGAGGACTTTGC	59.997	20	108	962	1069	CCTCCTCCTCCTCGCTATCT	59.935	20	GCCACAGAAGAGGACTTTGC	59.997	20	110	960	1069
Unigene14663	1	p6	(GAGCCC)3	18	146	163	ATTATTTACCCCGTCCCCTG	59.903	20	CCCTTGTTCAGCATCCAGTT	60.111	20	374	28	401	ATTATTTACCCCGTCCCCTG	59.903	20	TTGTTCAGCATCCAGTTTGC	59.847	20	371	28	398	ATTATTTACCCCGTCCCCTG	59.903	20	GACAGCTCTAGCATGCACCA	60.168	20	169	28	196
Unigene26674	1	p3	(GAG)6	18	342	359	ATTCAAAATTCGATCGCAGG	60.038	20	TTGGCCCTCATCTTTCAATC	60.014	20	395	187	581	ATTCAAAATTCGATCGCAGG	60.038	20	CGGTTTCCTCTTCCAAATCA	60.044	20	198	187	384	AATTCGATCGCAGGAAACAC	60.081	20	TTGGCCCTCATCTTTCAATC	60.014	20	389	193	581
Unigene26674	2	p3	(GAA)6	18	480	497	ATTCAAAATTCGATCGCAGG	60.038	20	TTGGCCCTCATCTTTCAATC	60.014	20	395	187	581	TGGAAGAGGAAACCGAGAGA	59.92	20	TTGGCCCTCATCTTTCAATC	60.014	20	212	370	581	AATTCGATCGCAGGAAACAC	60.081	20	TTGGCCCTCATCTTTCAATC	60.014	20	389	193	581
gi_50064775	1	p2	(TA)10	20	576	595	ATTCATGGGGTGAGAACTGG	59.779	20	TTTTGCCAGAGATTCCTTGAA	59.809	21	268	369	636	GTGCTACTGGTGGGGTATGG	60.255	20	TTTTGCCAGAGATTCCTTGAA	59.809	21	344	293	636	GGTGCTACTGGTGGGGTATG	60.255	20	TTTTGCCAGAGATTCCTTGAA	59.809	21	345	292	636
Unigene45895	1	p3	(TGG)9	27	123	149	ATTCCACCACCATCAAGGAA	60.173	20	GCTCCCTCACTCCATTCATC	59.617	20	129	56	184	AATTCCACCACCATCAAGGA	60.173	20	GCTCCCTCACTCCATTCATC	59.617	20	130	55	184	ATTCCACCACCATCAAGGAA	60.173	20	GAAACAGCTCCCTCACTCCA	60.386	20	135	56	190
Unigene6704	2	p6	(GGTCAT)3	18	2355	2372	ATTCCCCTGGATCCAAAAAC	59.996	20	AGAGGAGAAACCCCTCCAAA	60.045	20	238	2189	2426	ATTCCCCTGGATCCAAAAAC	59.996	20	AAGAGGAGAAACCCCTCCAA	60.045	20	239	2189	2427	AATCAACTTTGGCCTGTTGG	59.971	20	AGAGGAGAAACCCCTCCAAA	60.045	20	327	2100	2426
Unigene34439	1	p6	(CATCAG)3	18	542	559	ATTCCGGTGGCAATACAGAG	59.955	20	TCGGATTGTTTCCACTGACA	60.088	20	346	389	734	AAGCCCAGAAACAGAACGAA	59.853	20	TCGGATTGTTTCCACTGACA	60.088	20	387	348	734	ATTCCGGTGGCAATACAGAG	59.955	20	TTCATGGAAGGCAACCTCTC	60.195	20	323	389	711
gi_50062951	1	p6	(AAAATA)3	18	162	179	ATTCCTGGAAAGAGGAGGGA	60.008	20	CCTTGGGATTAAGGGGGTT	59.996	19	243	113	355	ACTTGGATGGTTTTCGATGC	59.939	20	CCTTGGGATTAAGGGGGTT	59.996	19	346	10	355	ACTTGGATGGTTTTCGATGC	59.939	20	CATGGAGAACAATTTCAGGGA	59.918	21	195	10	204
Unigene25789	1	p3	(CAT)7	21	1042	1062	ATTCGAATGCATCAACACCA	59.931	20	ATTCCATAGCTTGTGGCACC	59.962	20	195	1014	1208	TTCGAATGCATCAACACCAT	59.931	20	ATTCCATAGCTTGTGGCACC	59.962	20	194	1015	1208	AAAAAGGAGAGGGCCAAAAA	60.048	20	ACCAATTCACTACCACCCCA	60.088	20	179	929	1107
Unigene39813	1	p2	(GA)12	24	1624	1647	ATTCGCTTTCACCTGCTGAT	59.843	20	TTGCTTGCTCAACCCTTCTT	59.993	20	346	1443	1788	ATTCGCTTTCACCTGCTGAT	59.843	20	ACATTCCAGTTCCACAAGGC	59.973	20	275	1443	1717	GTCCGTCAAAAGGGGTGTTA	59.83	20	ACATTCCAGTTCCACAAGGC	59.973	20	341	1377	1717
Unigene2668	1	p6	(AGAAAA)5	30	2914	2943	ATTCTTCAATCCATCGGCAG	60.036	20	CTAAGCCACTGGGACCCATA	59.948	20	230	2873	3102	ACCATTCTTCAATCCATCGG	59.75	20	CTAAGCCACTGGGACCCATA	59.948	20	233	2870	3102	ATTCTTCAATCCATCGGCAG	60.036	20	ACTGGGACCCATAGAGGGAG	60.328	20	223	2873	3095
gi_50069527	1	p2	(CT)12	24	62	85	ATTCTTGCCCTGAAAAAGGC	60.562	20	GTGAGTGCTAGTGCCACCAA	59.905	20	288	35	322	ATTCTTGCCCTGAAAAAGGC	60.562	20	ACCAATTCAGAAGCTGTGGG	60.111	20	334	35	368	ATTCTTGCCCTGAAAAAGGC	60.562	20	AACAACCCTGGAAACACCAG	59.861	20	142	35	176
Unigene83813	1	p3	(TTG)6	18	834	851	ATTGAGATGGGGGAAAAACC	59.996	20	TTGGCAAGCAGTAGCATTTG	60.014	20	305	741	1045	GAGATGGGGGAAAAACCATT	59.996	20	TTGGCAAGCAGTAGCATTTG	60.014	20	302	744	1045	TGCAAATTGAGTAGGGAGGG	60.066	20	TTGGCAAGCAGTAGCATTTG	60.014	20	337	709	1045
Unigene32885	1	p4	(TTAT)5	20	190	209	ATTGCAATCAGGAAATTCGG	59.901	20	CTCCTGCAAGATTCCTCCTG	59.943	20	294	94	387	AAAACGACACGGATTTCTGC	60.118	20	CTCCTGCAAGATTCCTCCTG	59.943	20	386	2	387	ATTGCAATCAGGAAATTCGG	59.901	20	TAAGGTGAGGTGAGGTTGCC	60.111	20	188	94	281
Unigene8402	1	c	(TCCACC)4tccgcccccccccc(CCCCCG)3	56	292	347	ATTGCCGCATCAGGATAAAG	60.06	20	TTCTTGATGATGGCATTGGA	60.009	20	219	153	371	ATTGCCGCATCAGGATAAAG	60.06	20	GGCATCGAAGAAACAACCAT	59.939	20	268	153	420	ATTGCCGCATCAGGATAAAG	60.06	20	TTACTGTTGTGGGCATCGAA	60.111	20	279	153	431
Unigene23624	1	p6	(AAAAGA)3	18	2317	2334	ATTGCCTGAGGACATCTTGG	60.073	20	TGGGATTTTAGCCAACAAGG	59.931	20	328	2283	2610	CTGAGGACATCTTGGAAGCC	59.803	20	TGGGATTTTAGCCAACAAGG	59.931	20	323	2288	2610	CCTGAGGACATCTTGGAAGC	59.803	20	TGGGATTTTAGCCAACAAGG	59.931	20	324	2287	2610
Unigene27063	1	p3	(TTC)7	21	2330	2350	ATTGCTGAGAAGGGAAAGCA	59.955	20	GCAACTCTCTCCGGTAGGTG	59.867	20	169	2223	2391	TTGCTGAGAAGGGAAAGCAT	59.955	20	GCAACTCTCTCCGGTAGGTG	59.867	20	168	2224	2391	ATTGCTGAGAAGGGAAAGCA	59.955	20	CAACTCTCTCCGGTAGGTGC	59.867	20	168	2223	2390
Unigene38242	2	p3	(AAG)6	18	1474	1491	ATTGCTTTTGAGCCCACATC	60.081	20	AAAATGACACCTCCCCCTTC	60.169	20	275	1281	1555	ATTGCTTTTGAGCCCACATC	60.081	20	TGATCTGCCAGTGCAATCAT	60.233	20	331	1281	1611	ATTGCTTTTGAGCCCACATC	60.081	20	ACCAATCCATTTGATCTGCC	59.756	20	342	1281	1622
Unigene40099	1	p3	(TAA)6	18	290	307	ATTGGATGGGAACTCTGACG	59.927	20	ATCCGAACCAAACTCAGTGC	60.119	20	347	93	439	GAAATGGAAGAAGCAGAGCG	60.096	20	ATCCGAACCAAACTCAGTGC	60.119	20	247	193	439	ATTGGATGGGAACTCTGACG	59.927	20	AAGCTTGTGCCTTATCCGAA	59.845	20	360	93	452
Unigene32942	1	p6	(GAAGAG)3	18	613	630	ATTGGTGCCAAAGAAGTTGC	60.118	20	CTACTTCCGTTTCAGCCTGC	60.015	20	309	428	736	TTGAAAACAAAGGCAAAGCC	60.223	20	CTACTTCCGTTTCAGCCTGC	60.015	20	163	574	736	ATTGGTGCCAAAGAAGTTGC	60.118	20	CGACCTCCTACAAGACCAGC	59.867	20	385	428	812
Unigene86700	1	p6	(GAAGAG)4	24	362	385	ATTGGTGCCAAAGAAGTTGC	60.118	20	CTACTTCCGTTTCAGCCTGC	60.015	20	312	177	488	TTGAAAACAAAGGCAAAGCC	60.223	20	CTACTTCCGTTTCAGCCTGC	60.015	20	166	323	488	CGAAAAGGAACAAGGGACAG	59.705	20	CTACTTCCGTTTCAGCCTGC	60.015	20	277	212	488
gi_50061893	1	p3	(TAT)7	21	547	567	ATTGGTGTTCACCCCACTGT	60.135	20	TTCTCGCTACTAATCATTTATGTTCAC	59.246	27	384	274	657	ATTGGTGTTCACCCCACTGT	60.135	20	TCTCGCTACTAATCATTTATGTTCAC	58.099	26	383	274	656	ATTGGTGTTCACCCCACTGT	60.135	20	GATTAAGAACCCAAATCTAAAATCA	57.07	25	340	274	613
Unigene62261	1	p3	(TCC)6	18	232	249	ATTTAAGGCCTCCGGAAGAA	60.034	20	AGGACAGAACCAGAGGAGGAG	59.856	21	112	163	274	ATTTAAGGCCTCCGGAAGAA	60.034	20	GGACAGAACCAGAGGAGGAG	58.819	20	111	163	273	ATTTAAGGCCTCCGGAAGAA	60.034	20	AGGACAGAACCAGAGGAGGA	58.819	20	112	163	274
Unigene4904	1	p3	(AAC)8	24	1569	1592	ATTTACCACAAAGGCAACCG	59.861	20	GTGACTGCGGTAGTTGCTGA	60.056	20	321	1431	1751	ATTTACCACAAAGGCAACCG	59.861	20	TGTTTCCATTTGGCTGTTGA	60.088	20	204	1431	1634	ACGGTTGATGAGCTTTGGAG	60.255	20	GTGACTGCGGTAGTTGCTGA	60.056	20	400	1352	1751
Unigene50625	1	p6	(AGAAAA)3	18	167	184	ATTTCCCTAGGAGCCAGAGC	59.811	20	TGTGTGGGTGTGTGTACGTG	59.95	20	280	126	405	CCTAGGAGCCAGAGCTTGAA	59.711	20	TGTGTGGGTGTGTGTACGTG	59.95	20	275	131	405	ATTTCCCTAGGAGCCAGAGC	59.811	20	TGTACGTGGGTAGTGCCAGA	60.175	20	268	126	393
Unigene33789	1	p6	(CCACCG)3	18	382	399	ATTTCGCTGAAGCAAAAGGA	59.96	20	AGGTGATTTGTATGGCCGAG	59.955	20	396	300	695	ATTTCGCTGAAGCAAAAGGA	59.96	20	CACGGGAACTATCAGGGAAA	59.926	20	281	300	580	CTTTTTAAGCTTGGTTGCCG	59.883	20	AGGTGATTTGTATGGCCGAG	59.955	20	362	334	695
Unigene32818	1	p3	(TCC)6	18	1041	1058	ATTTCTCGGTGCCTCCTTTT	60.074	20	TTCCTCGGGAGATGATTCTG	60.15	20	328	778	1105	AATTTCTCGGTGCCTCCTTT	60.074	20	TTCCTCGGGAGATGATTCTG	60.15	20	329	777	1105	TGGATATGGTTGGCTGAACA	59.924	20	TTCCTCGGGAGATGATTCTG	60.15	20	269	837	1105
Unigene29416	1	p3	(TTG)6	18	637	654	ATTTGAATCGGTTGGCTGAG	60.074	20	GGATGTGGCATGGTTACAGA	59.374	20	308	601	908	ATTTGAATCGGTTGGCTGAG	60.074	20	TGCTTTTTAAGGATGTGGCA	59.301	20	318	601	918	CATGCACCCTGCAATGAATA	60.488	20	GGATGTGGCATGGTTACAGA	59.374	20	369	540	908
Unigene91322	1	p4	(AAAG)5	20	246	265	ATTTGCCTAACGCCATGAAC	59.967	20	TTTGCATCGATCGTGATTGT	60.08	20	275	43	317	GGTACATCCAATCCACCTGC	60.203	20	TTTGCATCGATCGTGATTGT	60.08	20	203	115	317	TCTACGAGGGTCTCGAATGG	60.21	20	TTTGCATCGATCGTGATTGT	60.08	20	164	154	317
Unigene42177	1	p6	(GTTGCT)4	24	755	778	ATTTGTAAGACGACGGGCAC	60	20	AGTTGGAGCCACAGCAACTT	59.914	20	398	629	1026	ATTTGTAAGACGACGGGCAC	60	20	TCAAGGCAGTCTTCTCAGCA	59.855	20	234	629	862	ATTTGTAAGACGACGGGCAC	60	20	ATCAACAGCAGCAGCATCAG	60.168	20	296	629	924
Unigene7001	1	p3	(GGA)6	18	642	659	ATTTGTTGCCGATGAAGGAG	60.074	20	CCCGCCACTATCTATCTCCA	60.051	20	210	547	756	TGCGTTTAAAAGGGGAGTTG	60.103	20	CCCGCCACTATCTATCTCCA	60.051	20	324	433	756	ATTTGTTGCCGATGAAGGAG	60.074	20	TTCACCTCAATCTTCACCCC	59.903	20	178	547	724
gi_50068691	1	p6	(AATAAA)4	24	100	123	ATTTTAGACAGGCCACCCCT	59.827	20	TCGAGGATTTGGGTTTTCAG	60.044	20	196	71	266	ATTTTAGACAGGCCACCCCT	59.827	20	TGGGTCACCAGATCTCCTTC	60.048	20	394	71	464	AATTTTAGACAGGCCACCCC	60.187	20	TCGAGGATTTGGGTTTTCAG	60.044	20	197	70	266
Unigene30281	1	p3	(TCT)9	27	320	346	ATTTTCCTCCCACTGACACG	59.966	20	TGTTATTGCTCCAGCTAAAGG	57.241	21	280	91	370	TCATCTCCTTCACGCCTTCT	59.95	20	TGTTATTGCTCCAGCTAAAGG	57.241	21	118	253	370	TTTTCAGTCAACCCTCCTGG	60.081	20	TGTTATTGCTCCAGCTAAAGG	57.241	21	173	198	370
Unigene50857	1	p4	(CTCC)6	24	400	423	ATTTTGGTTCCCTTGGGTTC	60.032	20	GGGCAAAGCATTAACGAAGA	60.209	20	294	317	610	TTCCCTTGGGTTCTTTTCCT	59.912	20	GGGCAAAGCATTAACGAAGA	60.209	20	287	324	610	ACTTAGGCCAGCTTCACCAA	59.875	20	GGGCAAAGCATTAACGAAGA	60.209	20	244	367	610
Unigene400	1	p3	(AAG)7	21	74	94	CAAAACTCAGTCGGAGGAGC	59.989	20	TATCTCTGCCGTCTCCCTGT	59.827	20	115	35	149	CAAAACTCAGTCGGAGGAGC	59.989	20	GTATCTCTGCCGTCTCCCTG	59.827	20	116	35	150	CAAAACTCAGTCGGAGGAGC	59.989	20	GGTATCAAGAGCCATGAGGC	59.658	20	330	35	364
Unigene32601	1	p3	(TAA)6	18	417	434	CAAAAGCAAACTCCAGCCTC	59.993	20	TTGAATTCCCAAACCCCATA	59.988	20	211	272	482	CAAAAGCAAACTCCAGCCTC	59.993	20	AGTTTGAATTCCCAAACCCC	60.032	20	214	272	485	CTAGCGCGAACAAGGGTTAG	60.032	20	TTGAATTCCCAAACCCCATA	59.988	20	136	347	482
Unigene16380	1	p6	(GACATT)4	24	66	89	CAAAAGCTTTCATTGTGATAGGG	60.01	23	ACTTCTAGGCAGGCGAGTGA	60.156	20	111	21	131	CAAAAGCTTTCATTGTGATAGGG	60.01	23	TCTAGGCAGGCGAGTGAAGT	60.156	20	108	21	128	CAAAAGCTTTCATTGTGATAGGG	60.01	23	TCACTTCTAGGCAGGCGAGT	60.156	20	113	21	133
Unigene7138	1	p6	(AAATAA)3	18	178	195	CAAAAGGGAGTTGCTGAAGA	58.077	20	CAACTTCCCATTTTTGGCAT	59.801	20	333	139	471	AAGACAAAAGGGAGTTGCTGA	58.969	21	CATTTCGCATCTTAGCCACA	59.833	20	155	135	289	AGACAAAAGGGAGTTGCTGAA	58.969	21	CATTTCGCATCTTAGCCACA	59.833	20	154	136	289
Unigene29591	1	p6	(GAAAAA)3	18	92	109	CAAAAGGGGAAGACATGGAA	59.903	20	CACTATGGCGCAGCTGATTA	59.999	20	367	46	412	TTCAAAAGGGGAAGACATGG	59.903	20	CACTATGGCGCAGCTGATTA	59.999	20	369	44	412	CAAAAGGGGAAGACATGGAA	59.903	20	GGCGCAGCTGATTAGAAAAC	59.988	20	361	46	406
Unigene71134	1	p6	(ATCACC)4	24	148	171	CAAAATTCAACGGCTGGAGT	60.11	20	AACCAGTTGGGTGGTTCAAG	59.861	20	319	0	318	TCCAAACAGCCGTTGGTATT	60.365	20	GCCACCAATGTTTTCTTCGT	59.978	20	381	45	425	CCAAACAGCCGTTGGTATTC	60.365	20	GCCACCAATGTTTTCTTCGT	59.978	20	380	46	425
Unigene76657	1	p6	(TTGCCC)3	18	31	48	CAAAATTCCGTTGATGGTGA	59.371	20	AAATAAGGCGACGGGAAACT	59.966	20	212	0	211	CAAAATTCCGTTGATGGTGA	59.371	20	TCATGATCTCGAAGTGAGCG	60.096	20	264	0	263	CAAAATTCCGTTGATGGTGA	59.371	20	ATGATCTCGAAGTGAGCGGT	59.834	20	262	0	261
Unigene4408	1	p3	(CTC)8	24	99	122	CAAACACACGTTAGGGCAAA	59.627	20	CCTGCCTGAAACCTGCTTAG	60.008	20	294	18	311	CAAACACACGTTAGGGCAAA	59.627	20	GGTCTCGAACAAGCTTCCTG	59.989	20	230	18	247	CAAACACACGTTAGGGCAAA	59.627	20	CTTCCTGCTCGCCATTTAAG	59.975	20	217	18	234
Unigene61698	2	c	(GAG)6gaagtg(GAA)8	48	180	227	CAAACACGCCCTACAATCCT	59.993	20	TGCTACCTCCCATTCTTTGG	60.066	20	181	86	266	CAAACACGCCCTACAATCCT	59.993	20	TCGAGAGTTCCAAGAGCGAT	60.096	20	257	86	342	CAAACACGCCCTACAATCCT	59.993	20	CATACGTTCGGCAACAGCTA	59.895	20	237	86	322
Unigene81341	1	p3	(GAA)8	24	163	186	CAAACACGCCCTACAATCCT	59.993	20	TGCTACCTCCCATTCTTTGG	60.066	20	196	30	225	CAAACACGCCCTACAATCCT	59.993	20	TCGAGAGTTCCAAGAGCGAT	60.096	20	274	30	303	ACCAAACACGCCCTACAATC	59.859	20	TGCTACCTCCCATTCTTTGG	60.066	20	198	28	225
Unigene21149	1	p3	(ATG)6	18	346	363	CAAACAGAAGGTCCAGCACA	59.873	20	ACAAAGAGGGCAGGAGGTTT	60.11	20	342	246	587	CAAACAGAAGGTCCAGCACA	59.873	20	AACAAAGAGGGCAGGAGGTT	60.11	20	343	246	588	CAAACAGAAGGTCCAGCACA	59.873	20	ACATCAACAAAGAGGGCAGG	60.111	20	348	246	593
Unigene22171	1	p3	(GTT)7	21	1117	1137	CAAACATTGGTGTCGGTCAG	60.001	20	ACGCGTGTAGAAACACATGG	59.64	20	260	901	1160	TTGAGCTGAGGCAAACATTG	59.988	20	ACGCGTGTAGAAACACATGG	59.64	20	271	890	1160	AACACATCTCTCTGTGGGGC	60.12	20	ACGCGTGTAGAAACACATGG	59.64	20	341	820	1160
Unigene24229	1	p2	(AG)14	28	163	190	CAAACCCCAAGAAAGAGCAA	60.22	20	TCTCCCTTCCTCACTCTCCA	59.913	20	350	19	368	AAGCAGAGCCAAACACCAAT	59.74	20	TCTCCCTTCCTCACTCTCCA	59.913	20	319	50	368	CAAACCCCAAGAAAGAGCAA	60.22	20	AGAACCCGCACGATACTCAC	60.142	20	372	19	390
Unigene18894	1	p3	(CCA)8	24	86	109	CAAAGACAAAACAGCCAGCA	60.027	20	AGCAAAACGTATGGGTCTGG	59.993	20	216	50	265	AGCCAGCAGGACGTGTACTT	59.937	20	AGCAAAACGTATGGGTCTGG	59.993	20	204	62	265	CAAAGACAAAACAGCCAGCA	60.027	20	CGGGAAAGGAAGATACGTGA	60.066	20	167	50	216
Unigene7628	1	p6	(AGGCCT)3	18	356	373	CAAAGAGCCAAGAAGGTTGC	59.993	20	GCTTTTCCTATGACCCGTGA	60.074	20	305	214	518	CAAAGAGCCAAGAAGGTTGC	59.993	20	TGAAGTGTTTTCGAGCCCTT	59.853	20	288	214	501	CAAAGAGCCAAGAAGGTTGC	59.993	20	ACCCGTGAAGTGTTTTCGAG	60.149	20	293	214	506
Unigene56781	1	p6	(AAGTGC)3	18	829	846	CAAAGCAAATGGAGTGAGCA	59.988	20	GTTCCTTGGTAGCTTTGCCA	60.249	20	192	782	973	CAAAGCAAATGGAGTGAGCA	59.988	20	CTTGGTAGCTTTGCCAGCTT	59.654	20	188	782	969	CAAAGCAAATGGAGTGAGCA	59.988	20	TTCCTTGGTAGCTTTGCCAG	60.378	20	191	782	972
Unigene31588	1	p5	(GAAGA)4	20	2315	2334	CAAAGCAAGCAACAATTCCA	59.849	20	ACCTTAACCAACGACCACCA	60.269	20	160	2244	2403	ACCCGGAGAAGAAAGGAGTC	59.676	20	ACCTTAACCAACGACCACCA	60.269	20	126	2278	2403	TGGTTTGTTAACCCGGAGAA	60.336	20	ACCTTAACCAACGACCACCA	60.269	20	136	2268	2403
Unigene1	1	p2	(AT)11	22	303	324	CAAAGCGGTAAGCCCAAATA	60.089	20	CCAAAGAGGCCGAATCAATA	60.031	20	378	152	529	CAAAGCGGTAAGCCCAAATA	60.089	20	AAAAACTGCTGCCAGATGGT	59.74	20	301	152	452	CAAAGCGGTAAGCCCAAATA	60.089	20	CTACAGAAAGCGGTTCCCAC	59.734	20	259	152	410
Unigene17074	1	p3	(CCA)7	21	94	114	CAAAGCTCTCCCATCTAGCC	59.031	20	GTGGAGAGGCGCTTGTTTAG	60.015	20	392	25	416	CAAAGCTCTCCCATCTAGCC	59.031	20	ACTGGAGGGTCGGTTTTCTT	59.972	20	118	25	142	CAAAGCTCTCCCATCTAGCCT	59.99	21	GTGGAGAGGCGCTTGTTTAG	60.015	20	392	25	416
Unigene8975	1	p6	(GAGCCG)3	18	110	127	CAAATACGCAACCCAAAAGG	60.348	20	GTGGATCTGGGAGGATGAGA	60.008	20	353	33	385	CAAATACGCAACCCAAAAGG	60.348	20	GCAGAGAGTGAGAGGGATGG	59.945	20	227	33	259	CAAATACGCAACCCAAAAGG	60.348	20	AGCAGCAGAGAGTGAGAGGG	59.883	20	231	33	263
Unigene55126	1	p6	(AAACCC)3	18	23	40	CAAATAGGTCACGCATTCCC	60.331	20	GAGATGGAGGAGGCGATGTA	60.181	20	190	0	189	CAAATAGGTCACGCATTCCC	60.331	20	GTTGGGGGAATAAGGAGAGG	59.761	20	242	0	241	CAAATAGGTCACGCATTCCC	60.331	20	GGAAGGAGGAGGAGAAGGAA	59.749	20	216	0	215
Unigene755	1	p5	(AAAAG)4	20	79	98	CAAATCAAGCACCAATGGTTA	58.544	21	TTTCATCCATTATAGGCGGC	59.892	20	245	35	279	ACAAATCAAGCACCAATGGTTA	59.384	22	TTTCATCCATTATAGGCGGC	59.892	20	246	34	279	CAAATCAAGCACCAATGGTTA	58.544	21	CGACGCGTACAATGATTTTC	59.186	20	313	35	347
Unigene60019	1	p2	(GA)10	20	71	90	CAAATCCACATTCGCTGCTA	59.833	20	ATAACTGTGTGGACTCGGGG	59.844	20	367	31	397	TCCACATTCGCTGCTATTCA	60.366	20	ATAACTGTGTGGACTCGGGG	59.844	20	363	35	397	CAAATCCACATTCGCTGCTA	59.833	20	TAACTGTGTGGACTCGGGGT	60.422	20	366	31	396
Unigene3229	1	p3	(CTT)7	21	108	128	CAAATCGCCACTCCCATATT	59.784	20	TTCCGATGAGATGTCCATGA	60.006	20	160	62	221	CAAATCGCCACTCCCATATT	59.784	20	TTGCAGTTCAGTGGTGAAGC	60.032	20	113	62	174	GACAAAACAACCCAAATCGC	60.352	20	TTCCGATGAGATGTCCATGA	60.006	20	172	50	221
Unigene76630	1	p6	(AGAAAG)3	18	73	90	CAAATCTACCATGGGGATCG	60.148	20	AGCTGATGAATCCTGGTGCT	59.834	20	118	22	139	CAAATCTACCATGGGGATCG	60.148	20	TTTTCTTGCGACTGGGAATC	60.192	20	142	22	163	CAAATCTACCATGGGGATCG	60.148	20	AAGCTGATGAATCCTGGTGC	60.226	20	119	22	140
Unigene8770	1	p3	(ACA)6	18	172	189	CAAATCTCTGACATGCACGC	60.423	20	ACAAGGAAGCTTTTGCTGGA	59.993	20	304	97	400	CAAATCTCTGACATGCACGC	60.423	20	TTCAAGGAAGGCATGAATCC	60.014	20	364	97	460	CAAATCTCTGACATGCACGC	60.423	20	TTTGGTTGAAGGGTTCAAGG	59.942	20	377	97	473
Unigene24000	1	p2	(AT)10	20	159	178	CAACAACAGGCTACCAAGCA	59.904	20	AAAAGTTGGTGCAAGGCATC	60.118	20	158	109	266	AGGTAACGAAACCATGTGGC	59.859	20	AAAAGTTGGTGCAAGGCATC	60.118	20	211	56	266	CAACAACAGGCTACCAAGCA	59.904	20	AAACACAGGACGTGGGATGT	60.284	20	238	109	346
Unigene82707	1	p3	(GAG)6	18	249	266	CAACAACCCATGTTGTCTGC	60.008	20	GCCATTTAAACTGGGGGTTT	60.055	20	127	168	294	GGTAGAGCAGCAACCAGAGG	60.012	20	GCCATTTAAACTGGGGGTTT	60.055	20	237	58	294	GCTTCCTCAACAACCCATGT	59.973	20	GCCATTTAAACTGGGGGTTT	60.055	20	134	161	294
gi_50065800	1	p3	(GAG)8	24	183	206	CAACAACCCATGTTGTCTGC	60.008	20	GCCATTTAAACTGGGGGTTT	60.055	20	133	102	234	GCTTCCTCAACAACCCATGT	59.973	20	GCCATTTAAACTGGGGGTTT	60.055	20	140	95	234	CAACAACCCATGTTGTCTGC	60.008	20	CAAAAGCACAACGGCTACAA	59.911	20	313	102	414
Unigene2954	1	p2	(TC)10	20	95	114	CAACACGCGCTTACACAGAT	59.935	20	TGACTGCTGCTGCTATTGCT	59.918	20	331	15	345	CAACACGCGCTTACACAGAT	59.935	20	TGAGTCTAATTTTTCCGGCG	60.202	20	187	15	201	CAACACGCGCTTACACAGAT	59.935	20	CCGGCGAAAAATTGAGTCTA	60.202	20	199	15	213
Unigene63063	1	p6	(TCATCT)3	18	115	132	CAACAGAAATTCCGCCTTGT	60.11	20	TGCAATCAGCTGTAACCGAG	60.011	20	140	53	192	CAACAGAAATTCCGCCTTGT	60.11	20	GTGCAATCAGCTGTAACCGA	59.871	20	141	53	193	TTCAACAGAAATTCCGCCTT	59.685	20	TGCAATCAGCTGTAACCGAG	60.011	20	142	51	192
Unigene4527	1	p3	(GAA)6	18	934	951	CAACAGACTCATCGGCTTCA	59.984	20	TCAACTCAAAGAAGGGTGGG	60.081	20	274	758	1031	CCCCTTAGAAACTCCTTGGC	60.068	20	TCAACTCAAAGAAGGGTGGG	60.081	20	183	849	1031	CCTTGGCTTGTTTCAGAAGG	59.846	20	TCAACTCAAAGAAGGGTGGG	60.081	20	170	862	1031
Unigene69433	1	p4	(TATC)6	24	1380	1403	CAACAGCAACAGCAACGAAT	59.911	20	GGGTTTCGATTTTGGTACCTC	59.696	21	199	1256	1454	GAACGCCTTCGCCTATATGA	60.196	20	GGGTTTCGATTTTGGTACCTC	59.696	21	271	1184	1454	AGCTTCAACAGCAACAGCAA	59.788	20	GGGTTTCGATTTTGGTACCTC	59.696	21	204	1251	1454
Unigene12922	1	c	(TGTTGA)3ttttgctgcggctgtaattgttgttgcagttgttgtaattgtg(GCT)7	82	175	256	CAACAGCCTGTAGCGATGAA	60.011	20	ACAGCAGCAGCAACAACAAC	60.104	20	155	127	281	TGTGAAGGAGCAACAACAGC	60.032	20	ACAGCAGCAGCAACAACAAC	60.104	20	168	114	281	GTGGAATTCCCATGGTTGAC	60.034	20	ACAGCAGCAGCAACAACAAC	60.104	20	200	82	281
Unigene38477	1	p3	(TGG)8	24	1250	1273	CAACATTTGCCACCACAAAC	59.864	20	ATGGGAGGAGGTTACCTTGC	60.328	20	376	990	1365	AACATTTGCCACCACAAACA	59.864	20	ATGGGAGGAGGTTACCTTGC	60.328	20	375	991	1365	GAAGACAGCAACATTTGCCA	59.847	20	ATGGGAGGAGGTTACCTTGC	60.328	20	384	982	1365
Unigene50822	1	p2	(CT)11	22	181	202	CAACCCACCAACCCATACTC	60.088	20	AAGTTCCTTGGGCTGGATTT	59.94	20	370	93	462	ACCTCCATCAGCGACAAAAC	60.119	20	AAGTTCCTTGGGCTGGATTT	59.94	20	393	70	462	CTCCATCAGCGACAAAACAA	59.84	20	AAGTTCCTTGGGCTGGATTT	59.94	20	391	72	462
Unigene26617	1	p5	(TTCCC)4	20	138	157	CAACCTCCTCAGCTCTGTCC	59.986	20	ATCCGTCAAGATAGCGATGG	60.059	20	301	106	406	CCAACCTCCTCAGCTCTGTC	59.986	20	ATCCGTCAAGATAGCGATGG	60.059	20	302	105	406	TCACCAACCTCCTCAGCTCT	59.986	20	ATCCGTCAAGATAGCGATGG	60.059	20	305	102	406
Unigene4325	1	p3	(CTC)7	21	174	194	CAACGCCAGGTCTTAACCTC	59.734	20	TACACCGGAGTCACCAACAA	60.001	20	260	110	369	CTTCTCTTCGCTTCCACTCG	60.269	20	TACACCGGAGTCACCAACAA	60.001	20	241	129	369	CAACGCCAGGTCTTAACCTC	59.734	20	GCCAGTGGCTTCACTTTAGG	59.875	20	334	110	443
Unigene60545	1	p3	(GAA)6	18	555	572	CAACGGCAGCCTAAAGTCTC	60.015	20	AAAGCTCAATGGCCTTGCTA	59.982	20	359	470	828	TTTCAAGAGGAGGAAGGGGT	60.045	20	AAAGCTCAATGGCCTTGCTA	59.982	20	298	531	828	TTCAAGAGGAGGAAGGGGTT	60.045	20	AAAGCTCAATGGCCTTGCTA	59.982	20	297	532	828
Unigene88847	1	p6	(CCTCTT)3	18	294	311	CAACGGGAGACCGATTAAGA	60.066	20	ATGTGAGCAGGTGAGGGAAC	60.12	20	208	214	421	TCAACGGGAGACCGATTAAG	60.066	20	ATGTGAGCAGGTGAGGGAAC	60.12	20	209	213	421	CCGCTTATCGGATATGGTTG	60.302	20	ATGTGAGCAGGTGAGGGAAC	60.12	20	229	193	421
Unigene1379	1	p3	(CGA)6	18	439	456	CAACTCCCTGGAAATCCTCA	60.042	20	CCACCTGGTTGTCTCCATCT	59.962	20	255	260	514	CAATCTCCAACTCCCTGGAA	60.042	20	CCACCTGGTTGTCTCCATCT	59.962	20	262	253	514	GAAGCCGGAAATGATTCTGA	60.155	20	CCACCTGGTTGTCTCCATCT	59.962	20	121	394	514
Unigene67836	1	p6	(AAAAAG)3	18	556	573	CAACTCCTGCTCTCCTCACC	59.986	20	ACATGAATTTATCGCCCAGC	59.929	20	355	282	636	CAACTCCTGCTCTCCTCACC	59.986	20	TGACATGAATTTATCGCCCA	59.891	20	357	282	638	TCCTGCTCTCCTCACCCTTA	59.943	20	ACATGAATTTATCGCCCAGC	59.929	20	351	286	636
Unigene91724	1	p3	(CTG)6	18	42	59	CAACTCTCGAGTGAAAAGACTCTG	59.736	24	ATGGAAATGCTGGGATTCAG	59.894	20	182	8	189	CAACTCTCGAGTGAAAAGACTCTG	59.736	24	GTCGACTACTCCGGCTCATC	59.834	20	163	8	170	CGAGTGAAAAGACTCTGAGTATGC	59.608	24	ATGGAAATGCTGGGATTCAG	59.894	20	175	15	189
Unigene90793	1	p3	(CTC)7	21	191	211	CAACTCTTGCTTGCATTCCA	59.988	20	GTTTGGGCTTTGGTTTCTGA	60.088	20	148	111	258	CACTCCTTCCAATTCCCAAA	59.903	20	GTTTGGGCTTTGGTTTCTGA	60.088	20	253	6	258	CCTTCCAATTCCCAAAGTCA	59.903	20	GTTTGGGCTTTGGTTTCTGA	60.088	20	249	10	258
Unigene39635	1	p6	(CGGGTT)3	18	287	304	CAACTTCGGCTGTGAGTGAA	60.025	20	TCAACAAACCATGTCCTCCA	59.935	20	325	154	478	CAACTTCGGCTGTGAGTGAA	60.025	20	AAACCATGTCCTCCATGCTC	59.934	20	320	154	473	CAACTTCGGCTGTGAGTGAA	60.025	20	CCATGTCCTCCATGCTCTTT	60.073	20	317	154	470
Unigene38120	1	p3	(CAT)6	18	191	208	CAAGAAAAAGAACAAGCGGG	59.855	20	TCTGCTTCATTTCAGCCCTT	59.955	20	380	152	531	CAAGAAAAAGAACAAGCGGG	59.855	20	TTCTGCTTCATTTCAGCCCT	59.955	20	381	152	532	CTCTGCTTCCTCCTCCTCCT	60.088	20	ACCGCATAATGGTCTTGCTC	60.103	20	201	47	247
Unigene71214	1	p3	(GCT)6	18	696	713	CAAGAAAGAGAGCCAGTGGG	59.982	20	TGTGCTCATGGTTAGGGTTG	59.566	20	101	661	761	CAAGAAAGAGAGCCAGTGGG	59.982	20	GTGCTCATGGTTAGGGTTGC	60.526	20	100	661	760	GAAAAACCCAACTGCTGCTT	59.359	20	GCTCATGGTTAGGGTTGCAT	59.962	20	295	464	758
Unigene5926	1	p3	(CAG)6	18	473	490	CAAGAAATGCGAACAGTGGA	59.84	20	GAGAGTGGGATGGTGCAACT	60.12	20	379	220	598	TCAAGAAATGCGAACAGTGG	59.84	20	GAGAGTGGGATGGTGCAACT	60.12	20	380	219	598	TTCAGAGGCAGATGTTGCAG	60.136	20	ATAAGATGGGGCAGAGCTGA	59.797	20	259	317	575
Unigene45697	1	p6	(AAAAAC)3	18	128	145	CAAGAACAAAACCCCTGCAT	59.971	20	CCGGAAGACGAGAATGAAAC	59.67	20	228	10	237	AAAACCCCTGCATAGCATTG	59.96	20	CCGGAAGACGAGAATGAAAC	59.67	20	221	17	237	CAAAACCCCTGCATAGCATT	59.96	20	CCGGAAGACGAGAATGAAAC	59.67	20	222	16	237
Unigene48897	1	p3	(ACC)7	21	165	185	CAAGAACTTCCATGGCTTCC	59.67	20	TTGGCGAGTCATCTATGCTG	59.972	20	395	44	438	AAGAACTTCCATGGCTTCCA	59.67	20	TTGGCGAGTCATCTATGCTG	59.972	20	394	45	438	AGAACTTCCATGGCTTCCAA	59.67	20	TTGGCGAGTCATCTATGCTG	59.972	20	393	46	438
Unigene33326	1	p3	(CAG)7	21	162	182	CAAGAGAGGCAGAGAGGTGG	60.127	20	TATCCTTGGGACGAAAGGTG	59.926	20	335	73	407	CAAGAGAGGCAGAGAGGTGG	60.127	20	GCTTTCCCTATCCTTGGGAC	59.903	20	343	73	415	CAAGAGAGGCAGAGAGGTGG	60.127	20	GACCCATTTGAGTGGGAAGA	59.903	20	171	73	243
Unigene23117	1	p3	(TGA)9	27	1415	1441	CAAGAGCAGAAGAAGGGTGG	59.982	20	GACGAAGACGACGATGATGA	59.794	20	243	1286	1528	CAAGAGCAGAAGAAGGGTGG	59.982	20	GGTTTAGGTTCAAGCGCATC	59.713	20	282	1286	1567	CAAGAGCAGAAGAAGGGTGG	59.982	20	GTTTAGGTTCAAGCGCATCC	59.713	20	281	1286	1566
Unigene6407	1	p6	(TACCAA)3	18	77	94	CAAGAGGAAGAAACAACAAATCC	59.165	23	CAGATTGAGGCGATGCTACA	59.972	20	217	27	243	CAAGAGGAAGAAACAACAAATCC	59.165	23	GTGATGCAAACGGGCTATTT	59.967	20	190	27	216	CAAGAGGAAGAAACAACAAATCC	59.165	23	ATGCAAACGGGCTATTTGAC	59.967	20	187	27	213
Unigene34177	1	p6	(AGAAAA)5	30	157	186	CAAGCAGCCATGGACATTTA	59.688	20	GAGCAAAGCTTCTTGGAGGA	59.694	20	254	2	255	AGAGCAGAGCCAAGACAACC	59.604	20	GAGCAAAGCTTCTTGGAGGA	59.694	20	161	95	255	GAGCAGAGCCAAGACAACCT	59.604	20	GAGCAAAGCTTCTTGGAGGA	59.694	20	160	96	255
Unigene61657	1	p6	(CACGCA)4	24	47	70	CAAGCCAACAAGAACACGAA	59.881	20	TGTTACAACCTCTCCCTGCC	60.111	20	110	18	127	CAAGCCAACAAGAACACGAA	59.881	20	CAACCTCTCCCTGCCTCTAA	59.425	20	105	18	122	GTTTTATGCTGCACCAAGCC	60.647	20	TGTTACAACCTCTCCCTGCC	60.111	20	124	4	127
Unigene46746	1	p6	(AAAAAT)3	18	52	69	CAAGCCATTAAAGCAGGGAG	59.839	20	ATTTTCTGCCCAGCATGTTC	60.081	20	133	25	157	ACAAGCCATTAAAGCAGGGA	59.708	20	ATATGCATTTTCTGCCCAGC	60.067	20	140	24	163	ACAAGCCATTAAAGCAGGGA	59.708	20	ATTTTCTGCCCAGCATGTTC	60.081	20	134	24	157
Unigene21910	1	p6	(ATGAAA)3	18	771	788	CAAGCGATTGAGGCATGTAA	59.833	20	CTTTTCTCCCTGAGGAAGGG	60.175	20	395	625	1019	TCAAGCGATTGAGGCATGTA	60.366	20	CTTTTCTCCCTGAGGAAGGG	60.175	20	396	624	1019	AAGTGAAGGGCCGGTTTTAG	60.474	20	TTGAACTTGTTGTGGAAGCG	59.881	20	377	714	1090
Unigene76269	1	p5	(GTTTT)4	20	170	189	CAAGCTGGTTGCTGTGTGTT	59.946	20	CATTTCAAGGACAGCCCATT	59.933	20	246	24	269	CAAGCTGGTTGCTGTGTGTT	59.946	20	TCAAGGACAGCCCATTTGTT	60.495	20	242	24	265	CAAGCTGGTTGCTGTGTGTT	59.946	20	TTCAAGGACAGCCCATTTGT	60.495	20	243	24	266
Unigene37807	1	p6	(CTGCTC)4	24	53	76	CAAGCTTGACACCAGACCAA	59.873	20	TGCTCAAGTGCCAATCAAAA	60.379	20	348	7	354	CAAGCTTGACACCAGACCAA	59.873	20	TCCCAGAAAGGATGGAAAAA	59.476	20	253	7	259	CAAGCTTGACACCAGACCAA	59.873	20	TTCCCAGAAAGGATGGAAAA	59.476	20	254	7	260
Unigene28966	1	p6	(TTTTGG)3	18	288	305	CAAGGAATCCCTACCGATGA	59.887	20	GGATCCCTCCGGAAAATAAA	60.089	20	146	247	392	CAAGGAATCCCTACCGATGA	59.887	20	AGTTTGAGCCTGCCCCTATT	60.096	20	193	247	439	CAAGGAATCCCTACCGATGA	59.887	20	AAGTTTGAGCCTGCCCCTAT	60.096	20	194	247	440
Unigene17739	1	p6	(ATTTTT)3	18	175	192	CAAGGGGCATGCTCTTAGTC	59.836	20	TCAAAACAATCCAGCCATCA	60.049	20	213	17	229	AAGGGGCATGCTCTTAGTCA	59.836	20	TCAAAACAATCCAGCCATCA	60.049	20	212	18	229	AAGGGGCATGCTCTTAGTCA	59.836	20	TGTTCAAAACAATCCAGCCA	60.088	20	215	18	232
Unigene80372	1	p3	(CTC)6	18	127	144	CAAGGTAGCAATCCCTTCCA	60.066	20	TGAGCTGGCTGTTGAATTTG	59.988	20	218	44	261	CAAGGTAGCAATCCCTTCCA	60.066	20	GTTGAGCCTGAGGTCCAGAG	59.986	20	328	44	371	CAAGGTAGCAATCCCTTCCA	60.066	20	GAAACGAAGAGAAGGACCCC	60.052	20	391	44	434
Unigene65239	1	p3	(AGG)7	21	102	122	CAAGTAGGCAGGTGGTGAGG	60.701	20	CTGCCCAGCAACACACTTTA	59.904	20	190	69	258	CAAGTAGGCAGGTGGTGAGG	60.701	20	AATCCCCACTCACGAAACAC	59.827	20	226	69	294	GCTCAAGTAGGCAGGTGGTG	60.854	20	CTGCCCAGCAACACACTTTA	59.904	20	193	66	258
Unigene8712	1	p6	(ATTTTT)4	24	2440	2463	CAAGTCGGCCACAGGTTAAT	59.993	20	GGAGCACTGGCACCAATAAT	59.962	20	395	2403	2797	CAAGTCGGCCACAGGTTAAT	59.993	20	ATTTGAAACCCCACCAACAA	60.066	20	166	2403	2568	CAAGTCGGCCACAGGTTAAT	59.993	20	TTTGAAACCCCACCAACAAT	60.066	20	165	2403	2567
Unigene9519	1	p3	(AGC)6	18	1153	1170	CAAGTGGAGCCAATCCAAGT	60.111	20	CACCTTGCCTGCTCTTTAGC	60.154	20	396	974	1369	ACAAGTGGAGCCAATCCAAG	60.111	20	CACCTTGCCTGCTCTTTAGC	60.154	20	397	973	1369	AAGTGGAGCCAATCCAAGTG	60.111	20	CACCTTGCCTGCTCTTTAGC	60.154	20	395	975	1369
Unigene13051	1	p3	(GCG)7	21	411	431	CAAGTTGGCTTGGATGGATT	59.933	20	AACCAGCCCAACAAATCAAG	59.971	20	132	337	468	GGGGCTTCTTGTGTGAAAAA	60.088	20	AACCAGCCCAACAAATCAAG	59.971	20	192	277	468	TTGGCTTGGATGGATTTTTC	59.878	20	AACCAGCCCAACAAATCAAG	59.971	20	128	341	468
gi_50061616	1	p2	(AT)13	26	285	310	CAAGTTTCAATGGCGATCCT	60.074	20	CATCGAGTGGGACAAGGACT	60.112	20	305	165	469	ACGTTTTCCTTGCCTTCCTT	60.11	20	CATCGAGTGGGACAAGGACT	60.112	20	349	121	469	GCCAGTGGTTTTGCCTTTTA	60.11	20	CATCGAGTGGGACAAGGACT	60.112	20	213	257	469
Unigene16777	1	p3	(TGG)6	18	102	119	CAAGTTTCCACCTCTGGTGC	60.69	20	AACCAGTTCTCCACATTCGG	59.966	20	319	59	377	CAAGTTTCCACCTCTGGTGC	60.69	20	GCAATGGGGACAAAAGAAGA	60.051	20	217	59	275	CAAGTTTCCACCTCTGGTGC	60.69	20	TCGGAGAACAACCACAATCA	60.088	20	303	59	361
Unigene27925	1	p6	(GAGCTG)3	18	348	365	CAATCAAAACCCAGCCAAGT	59.971	20	GGTGGAGAAACCAGCACAAT	59.973	20	312	184	495	CAATCAAAACCCAGCCAAGT	59.971	20	ATTTGGTGGTGGAGAAACCA	60.21	20	319	184	502	CAATCAAAACCCAGCCAAGT	59.971	20	AGGCTGTGGAATCAAGCATT	59.7	20	392	184	575
Unigene3629	1	p6	(CAAAAA)3	18	39	56	CAATCAAAGCAAACAGAGTTGC	59.926	22	GGCAAAAGTGAAGCCAAGAG	59.993	20	328	2	329	CAAAGCAAACAGAGTTGCAAAG	60.089	22	GGCAAAAGTGAAGCCAAGAG	59.993	20	324	6	329	CAATCAAAGCAAACAGAGTTGC	59.926	22	ACGGTCCCTAGCTGGAATTT	59.962	20	240	2	241
Unigene18572	1	p6	(CCACCT)3	18	241	258	CAATCACCCTAACCACCACC	60.088	20	TGGGGTTGAGAGAGTTCACC	60.088	20	310	130	439	AATCACCCTAACCACCACCA	60.088	20	TGGGGTTGAGAGAGTTCACC	60.088	20	309	131	439	TAACCACCACCACCACAATG	60.128	20	TGGGGTTGAGAGAGTTCACC	60.088	20	301	139	439
Unigene15089	1	p6	(CCCTCC)3	18	205	222	CAATCTCCCCCTCCTAGGTC	59.89	20	CCTTGCATATCATGGCACAC	59.955	20	259	140	398	CAATCTCCCCCTCCTAGGTC	59.89	20	TTGAACCCACTTGTCATCCA	59.935	20	287	140	426	CAATCTCCCCCTCCTAGGTC	59.89	20	TAGTGCCTCCTTGAACCCAC	60.111	20	297	140	436
Unigene44975	1	p3	(TGC)6	18	194	211	CAATGACCCTTCTCACTCTGC	59.859	21	TCTCGTATACCCCATTTGCC	59.784	20	332	6	337	CAATGACCCTTCTCACTCTGC	59.859	21	TACCCCATTTGCCTACCAAC	59.685	20	325	6	330	CAATGACCCTTCTCACTCTGC	59.859	21	CTGTCGCCAATTGCTAATCC	60.606	20	291	6	296
Unigene39007	1	p6	(AAGGAG)3	18	772	789	CAATGTGGTGGGAGACACTG	59.997	20	GGAATGGTCAGCACCAGAAT	59.934	20	382	515	896	TGCAGAGAAGGGGACTCCTA	59.943	20	GGAATGGTCAGCACCAGAAT	59.934	20	217	680	896	CTACCATAGCCGGGAAATCA	59.916	20	TCAAAACCCCTTCCAAACTG	59.942	20	397	697	1093
Unigene54073	1	p5	(AAAAG)4	20	102	121	CAATTCGCTTTTCAATTCGC	60.7	20	CCCCCACCACATGGTAAATA	60.301	20	152	24	175	CAATTCGCTTTTCAATTCGC	60.7	20	GTGTCGTTTCAGTCAACCCC	60.408	20	169	24	192	CAATTCGCTTTTCAATTCGC	60.7	20	TGTGTCGTTTCAGTCAACCC	59.571	20	170	24	193
Unigene86425	1	p3	(GAA)6	18	100	117	CAATTCTGGATGATCGGGTT	59.75	20	AGGACCACCACACAGTCACA	60.045	20	181	3	183	ATTCTGGATGATCGGGTTTG	59.75	20	AGGACCACCACACAGTCACA	60.045	20	179	5	183	AACAATTCTGGATGATCGGG	59.75	20	AGGACCACCACACAGTCACA	60.045	20	183	1	183
gi_50061343	1	p2	(TC)11	22	55	76	CAATTTGTCCCAATAAAACACAA	58.816	23	GAAGCTGCGATACCCAACAT	60.103	20	210	17	226	CAATTTGTCCCAATAAAACACAA	58.816	23	GTCCGCCTGGTTTTGAACTA	60.11	20	310	17	326	CAATTTGTCCCAATAAAACACAA	58.816	23	CTGATAGCGAAGCTAAGCCG	60.264	20	258	17	274
Unigene14460	1	p6	(CAACCA)3	18	436	453	CACAACAACAATCACCTCCG	60.001	20	TAGTGAAGAGCAATCCGTGG	58.874	20	145	394	538	TAGCTGTCGTCCTCCGTTCT	60.012	20	TAGTGAAGAGCAATCCGTGG	58.874	20	373	166	538	CGCACAACAACAATCACCTC	60.16	20	TAGTGAAGAGCAATCCGTGG	58.874	20	147	392	538
Unigene949	1	p3	(TCC)6	18	261	278	CACAACAGATACGGGTGTCG	60.025	20	AGAGGCGATGTCAAAACCAC	60.119	20	184	124	307	TCTAAGGCATCCGAAACCAC	60.074	20	AGAGGCGATGTCAAAACCAC	60.119	20	201	107	307	GTGAGCATGGTAGCCAGTGA	59.862	20	AGAGGCGATGTCAAAACCAC	60.119	20	265	43	307
Unigene23384	1	p6	(AAAATA)3	18	103	120	CACAACCTCCCTTATGCGTT	59.993	20	GAGGGGGAGTGGAGAGAATC	60.012	20	397	0	396	CCCCAAAGTCTCATCTCCAA	60.042	20	GTTTGCGATAGAAAGCGGAG	59.982	20	381	33	413	CACAACCTCCCTTATGCGTT	59.993	20	AATCACGGAAATGGTTGAGC	59.939	20	369	0	368
Unigene9034	1	p5	(AAAAT)5	25	203	227	CACAACCTTCAAGCCCTAGC	59.875	20	GTGATATGGTGCTGGCACTG	60.144	20	156	170	325	CACAACCTTCAAGCCCTAGC	59.875	20	GGTGCTGGCACTGATGATTA	59.679	20	149	170	318	CACAACCTTCAAGCCCTAGC	59.875	20	GCCTCGAGGGTATTGTTTTG	59.569	20	296	170	465
Unigene6844	1	p2	(TG)12	24	689	712	CACAAGTTGCCTGATCCGTA	59.716	20	TTCTTGCTTTCCAACAACCC	60.088	20	312	552	863	TGCCTGATCCGTAAGGAGTT	59.694	20	TTCTTGCTTTCCAACAACCC	60.088	20	305	559	863	TGGCTTAACTGAAGGGGAAA	59.679	20	TTCTTGCTTTCCAACAACCC	60.088	20	343	521	863
Unigene17116	1	p3	(CGT)6	18	1556	1573	CACAATCGGTTTGGTCTCCT	59.966	20	AATGGTTGTTCAGGCACCTC	59.973	20	394	1226	1619	ATCGGTTTGGTCTCCTCCTT	59.935	20	AATGGTTGTTCAGGCACCTC	59.973	20	390	1230	1619	AATCGGTTTGGTCTCCTCCT	59.935	20	AATGGTTGTTCAGGCACCTC	59.973	20	391	1229	1619
Unigene34977	1	p6	(CTCGGG)3	18	684	701	CACACCACCAAGTCCAGATG	59.997	20	GCATGCGAGAGGAGTAGGTC	59.981	20	314	580	893	CACACCACCAAGTCCAGATG	59.997	20	CCATTGTGCCTTTCTTTGGT	59.971	20	360	580	939	CACACCACCAAGTCCAGATG	59.997	20	ACCATTGTGCCTTTCTTTGG	59.971	20	361	580	940
Unigene51167	1	p3	(CTT)8	24	238	261	CACACCTCGTATCATGTGCC	59.992	20	CGGGTTTGTGATTGAATTTG	58.866	20	241	52	292	TGCTCATGTTTGCTGCTACC	60.019	20	CGGGTTTGTGATTGAATTTG	58.866	20	122	171	292	AAACTGTGCCGTGTGGTGTA	60.072	20	CGGGTTTGTGATTGAATTTG	58.866	20	261	32	292
Unigene19174	1	p3	(TCT)6	18	231	248	CACACTGCCACCAAAGAAAA	59.734	20	TGGAGATCCGTCATCATCAA	60.006	20	318	34	351	CCAACCCTAACCCCACTGTA	59.705	20	TGGAGATCCGTCATCATCAA	60.006	20	151	201	351	CCAACCCTAACCCCACTGTA	59.705	20	ACTCGAAACCCCACCTTTCT	59.972	20	362	201	562
Unigene41075	1	p3	(ATG)6	18	333	350	CACAGAGAGCCTTTGCTTCC	60.134	20	CAATGGTTTTCAACGGTGTG	59.857	20	375	35	409	TCCACAGAGAGCCTTTGCTT	60.134	20	CAATGGTTTTCAACGGTGTG	59.857	20	377	33	409	ACAGAGAGCCTTTGCTTCCA	60.134	20	CAATGGTTTTCAACGGTGTG	59.857	20	374	36	409
Unigene57516	1	p3	(GAC)6	18	356	373	CACAGCCTCTCTCGCTCTCT	60.033	20	TAGATACCCACAACACCGCA	59.988	20	380	28	407	CTCACAGCCTCTCTCGCTCT	60.033	20	TAGATACCCACAACACCGCA	59.988	20	382	26	407	CAAACGCATACACGAACACC	60.035	20	TAGATACCCACAACACCGCA	59.988	20	350	58	407
Unigene89961	1	p6	(ATATAC)12	72	133	204	CACAGCTCCCTCCATGATTT	60.073	20	CCGAGAAGGTGAGACTTTGC	59.989	20	302	55	356	CACAGCTCCCTCCATGATTT	60.073	20	TGAAAGTGAATTGGCTGCTG	59.988	20	374	55	428	CACAGCTCCCTCCATGATTT	60.073	20	ATGTGGTCCGAGAAGGTGAG	60.112	20	309	55	363
Unigene359	1	p3	(CAC)6	18	783	800	CACAGGGAGAGGATTTTCCA	60.042	20	CACCGTAATGTGGTGATCCA	60.24	20	390	618	1007	CACAGGGAGAGGATTTTCCA	60.042	20	TAGATGACTGCGGTTTGGTG	59.716	20	287	618	904	CACAGGGAGAGGATTTTCCA	60.042	20	GCAAATTCCCACCGTAATGT	59.691	20	399	618	1016
Unigene25222	1	p6	(CCACTG)3	18	810	827	CACAGGTGACATTGTCGGAG	60.154	20	AAGAGACAAGTCCAGCCGAA	59.989	20	335	545	879	CCTGAGAGAAGCCATGTTCC	59.803	20	AAGAGACAAGTCCAGCCGAA	59.989	20	121	759	879	TGTCGGAGAAACAAAGGGAG	60.224	20	AAGAGACAAGTCCAGCCGAA	59.989	20	323	557	879
Unigene31836	1	p6	(AGCCAG)4	24	1037	1060	CACAGTGACTGGGACAATGG	59.997	20	GGTTTTGCTTCTTCTGCTGG	59.993	20	156	947	1102	ACTGTGATGCCTGTGCTGAG	60.055	20	GGTTTTGCTTCTTCTGCTGG	59.993	20	247	856	1102	CACAGTGACTGGGACAATGG	59.997	20	GCTGGTTTTGCTTCTTCTGC	60.14	20	159	947	1105
Unigene16786	1	p3	(TGA)6	18	569	586	CACATGGTTGTTCATCCTGC	59.967	20	TGCGAATGTTCATCCTACCA	60.073	20	269	446	714	CACATGGTTGTTCATCCTGC	59.967	20	TTCCTTTATCCAACCGATGC	59.901	20	208	446	653	AACCTTTGAGGGCTGAACCT	60.11	20	TTCCTTTATCCAACCGATGC	59.901	20	291	363	653
Unigene31880	1	p6	(CCTGTC)3	18	282	299	CACATGTTGCACGAGGAATC	60.12	20	AAAGCAGAAGTGAAAGCCCA	59.993	20	266	212	477	TCACATGTTGCACGAGGAAT	60.12	20	AAAGCAGAAGTGAAAGCCCA	59.993	20	267	211	477	CACATGTTGCACGAGGAATC	60.12	20	ACCGCAGTGAAAGCAGAAGT	60.058	20	275	212	486
Unigene55649	1	p3	(CTT)6	18	172	189	CACCAAACCGAACACCTTCT	60.005	20	AGGTTGGGTGTTCGTCAAAG	60.005	20	229	52	280	CACCAAACCGAACACCTTCT	60.005	20	TGGGTGTTCGTCAAAGACAA	60.128	20	225	52	276	CACCAAACCGAACACCTTCT	60.005	20	TTGGGTGTTCGTCAAAGACA	60.128	20	226	52	277
Unigene90922	1	p6	(TTTATT)3	18	188	205	CACCAACAGCACAAATCCTG	60.152	20	CGTCGAACAATTTGACAAAAC	58.187	21	222	43	264	CTGTGCTTGCTGCATGTTCT	60.207	20	CGTCGAACAATTTGACAAAAC	58.187	21	185	80	264	TGCTTGCTGCATGTTCTCTT	59.746	20	CGTCGAACAATTTGACAAAAC	58.187	21	182	83	264
Unigene41305	1	p2	(CT)10	20	434	453	CACCAACGGCTACCTCCTAA	60.125	20	GCTAGCTAGGACATCACGGC	60.007	20	145	388	532	CACCAACGGCTACCTCCTAA	60.125	20	GCTCAACCCGGAATTACAAA	59.938	20	257	388	644	ACTGGGCTAGCTCTTCCCAT	60.233	20	GCTAGCTAGGACATCACGGC	60.007	20	255	278	532
Unigene26630	1	p6	(GTCATC)3	18	869	886	CACCAAGGCTGTGACCAGTA	59.745	20	GGGTTAACATCTTAGGCGCA	60.096	20	288	696	983	GCTCAGGTCGTCATCCTTGT	60.269	20	GGGTTAACATCTTAGGCGCA	60.096	20	260	724	983	CACCAAGGCTGTGACCAGTA	59.745	20	ATCTTAGGCGCAAAGCTCAA	60.117	20	280	696	975
Unigene15797	1	p3	(CAC)6	18	314	331	CACCACAACATCGTCACTCC	60.005	20	GTTCATTTCGTCGGATCGTT	59.939	20	388	41	428	CCACCACAACATCGTCACTC	60.005	20	GTTCATTTCGTCGGATCGTT	59.939	20	389	40	428	TCCACCACAACATCGTCACT	60.005	20	GTTCATTTCGTCGGATCGTT	59.939	20	390	39	428
Unigene19894	1	p3	(CAC)6	18	318	335	CACCACCACCACAATAGCAG	60.025	20	TTTTGGGTCTTTGAGGCAAC	60.088	20	217	217	433	GTAACAACCATACCCGCCAC	60.118	20	CTCTTGGCCTCTTCTTGGTG	59.982	20	354	200	553	ATTGCTTCACCAGACAAGGG	60.111	20	TTTTGGGTCTTTGAGGCAAC	60.088	20	271	163	433
Unigene23933	1	c	(CCAACA)4(CCGACA)3ccga(AACAGC)3	64	354	417	CACCACCCGCTTACTCATTT	59.993	20	AGAAGTGTGCGGTCAATGTG	59.751	20	383	126	508	CACCACCCGCTTACTCATTT	59.993	20	GGGGAGATTGGAGATTAGGG	59.722	20	362	126	487	CACCACCCGCTTACTCATTT	59.993	20	GGGGGAGATTGGAGATTAGG	59.722	20	363	126	488
gi_50067431	1	p3	(AGC)6	18	146	163	CACCACCCGCTTACTCATTT	59.993	20	GCTGCATGGCAAAGACAATA	59.839	20	186	109	294	CACCACCCGCTTACTCATTT	59.993	20	TTTCTGCTGTTGCTGTTGCT	59.788	20	275	109	383	CACCACCCGCTTACTCATTT	59.993	20	CTGCTGTTGCTGTTGCTGTT	60.245	20	272	109	380
gi_50067431	2	c	(CCAACA)4ccgacaccgacaccga(AACAGC)3	58	322	379	CACCACCCGCTTACTCATTT	59.993	20	AGAAGTGTGCGGTCAATGTG	59.751	20	361	109	469	CACCACCCGCTTACTCATTT	59.993	20	GGGGAGATTGGAGATTAGGG	59.722	20	341	109	449	CACCACCCGCTTACTCATTT	59.993	20	GGGGGAGATTGGAGATTAGG	59.722	20	342	109	450
Unigene36875	1	p3	(TTG)6	18	556	573	CACCATCTGTTGTTGTTGCC	60.008	20	GCCATGCTTAGGCAATTCAT	60.067	20	152	523	674	CACCATCTGTTGTTGTTGCC	60.008	20	GGCAATTCATTGGTCAGCTT	60.081	20	142	523	664	CACCATCTGTTGTTGTTGCC	60.008	20	GAAGAGCTGGCCATGCTTAG	60.118	20	161	523	683
Unigene82199	2	p6	(GCCATG)3	18	1488	1505	CACCATGTTGCTTGGCATAC	59.995	20	TGAGTTCGACGATGAGTTCG	59.984	20	284	1264	1547	TACCTTGAGTTCCATTGCCC	59.933	20	TGAGTTCGACGATGAGTTCG	59.984	20	312	1236	1547	CACCATGTTGCTTGGCATAC	59.995	20	TGAGTTCGATGATGACGAGG	59.787	20	272	1264	1535
Unigene2007	1	p2	(TC)10	20	84	103	CACCATTCCCTTCCTCCTCT	60.447	20	AGCTGCTTCTCCAGCAACTC	59.898	20	346	21	366	CACCATTCCCTTCCTCCTCT	60.447	20	TGTCCGTCATTTTCAGCAAG	59.84	20	138	21	158	CACCATTCCCTTCCTCCTCT	60.447	20	TCAGCGGTGTCTTCTATCCC	60.218	20	328	21	348
Unigene87602	1	p3	(GAG)6	18	170	187	CACCCAAGGCTTGCTCTAAG	60.008	20	CCGTGCTCGGTGTATTTTCT	60.132	20	172	52	223	CACCCAAGGCTTGCTCTAAG	60.008	20	ATACCGGCTGAAAAAGCTCA	59.845	20	228	52	279	CACCCAAGGCTTGCTCTAAG	60.008	20	TGGTTCCATCCATTTCCAGT	60.173	20	281	52	332
Unigene19017	1	p2	(AT)17	34	162	195	CACCCACGCACATACATACAG	59.92	21	GCCTGGGAATATTAAAGGGCT	60.625	21	250	3	252	CACCCACGCACATACATACA	58.863	20	GCCTGGGAATATTAAAGGGCT	60.625	21	250	3	252	CACACCCACGCACATACATA	58.863	20	GCCTGGGAATATTAAAGGGCT	60.625	21	252	1	252
Unigene32465	1	p3	(TCT)6	18	54	71	CACCCCATCTTCCAACTCTC	59.505	20	TGCTCCATGCTCTTAATCCC	60.177	20	157	12	168	CACCCCATCTTCCAACTCTC	59.505	20	TCCATGCTCTTAATCCCAGC	60.177	20	154	12	165	CACCCCATCTTCCAACTCTC	59.505	20	GCTCCATGCTCTTAATCCCA	60.177	20	156	12	167
Unigene29185	1	p3	(GGA)7	21	2097	2117	CACCCCTCTGGAGTTGACAT	59.962	20	CTTTCTTCCTCGTGGGAGTG	59.837	20	224	1997	2220	AGGTGAAGAGGAGGAGGAGC	59.952	20	CTTTCTTCCTCGTGGGAGTG	59.837	20	380	1841	2220	TTGGTGAAGGAAGGAAGGTG	60.081	20	CTTTCTTCCTCGTGGGAGTG	59.837	20	395	1826	2220
Unigene71010	1	p3	(GGA)7	21	1592	1612	CACCCCTCTGGAGTTGACAT	59.962	20	CTTTCTTCCTCGTGGGAGTG	59.837	20	224	1492	1715	AGGTGAAGAGGAGGAGGAGC	59.952	20	CTTTCTTCCTCGTGGGAGTG	59.837	20	380	1336	1715	TTGGTGAAGGAAGGAAGGTG	60.081	20	CTTTCTTCCTCGTGGGAGTG	59.837	20	395	1321	1715
Unigene23792	1	p3	(CTC)6	18	141	158	CACCGCCACCACCTTACTAT	59.875	20	GCTGAATTGGCAGTGCAGTA	60.019	20	324	98	421	CACCGCCACCACCTTACTAT	59.875	20	GAGGTGGAGGGTGTGTAGGA	59.962	20	144	98	241	CACCGCCACCACCTTACTAT	59.875	20	GGTATGGATGGGAGTTGTGG	60.05	20	177	98	274
Unigene152	1	p2	(TC)12	24	55	78	CACCGCCATTCTTGCTTTAT	60.096	20	GCGGCTACAAGAAGTGAAGG	60.015	20	188	19	206	CACCGCCATTCTTGCTTTAT	60.096	20	GAGAAGAAGGGATCACAGCG	59.95	20	399	19	417	CACCGCCATTCTTGCTTTAT	60.096	20	AGAAGAAGGGATCACAGCGA	59.95	20	398	19	416
Unigene73359	1	p6	(TTTTCT)3	18	51	68	CACCGTCTGTAAATCAATTGTG	58.081	22	CGAAAACAAGAGCAGCATCA	60.134	20	174	0	173	TCAATTGTGTAGCTCACCTCAG	58.036	22	CGAAAACAAGAGCAGCATCA	60.134	20	161	13	173	AAATCAATTGTGTAGCTCACCTCA	60.062	24	CGAAAACAAGAGCAGCATCA	60.134	20	164	10	173
Unigene62628	1	p2	(CT)10	20	35	54	CACCTCATGCGCCTCTAAC	59.41	19	CCTCCATCTTCTCCTCCTCC	60.149	20	199	13	211	CACCTCATGCGCCTCTAAC	59.41	19	CCCTCCATCTTCTCCTCCTC	60.149	20	200	13	212	CACCTCATGCGCCTCTAAC	59.41	19	CAATCAACTCGCCCTTTCTC	59.813	20	345	13	357
Unigene44784	1	p3	(TGA)7	21	747	767	CACCTCCAGAAAGGAGCTTG	59.982	20	AAATCTTCTCACCTGGGCCT	60.074	20	391	688	1078	CACCTCCAGAAAGGAGCTTG	59.982	20	CTTTCAGTCCAACCAGGCAT	60.111	20	337	688	1024	AAGGAGCTTGAGAAGAGGGC	60.096	20	AAATCTTCTCACCTGGGCCT	60.074	20	381	698	1078
Unigene38436	1	p3	(GAG)7	21	437	457	CACCTGATTGGTTGCCTTTT	59.971	20	CATTCCCCTGCACTACCACT	59.989	20	387	248	634	CACCTGATTGGTTGCCTTTT	59.971	20	CACTACCACTTCCCTTCCCA	59.959	20	377	248	624	ATGGCCTTCCGCTTCTTATT	60.061	20	CATTCCCCTGCACTACCACT	59.989	20	251	384	634
Unigene24498	1	p3	(GGT)6	18	572	589	CACCTGGGATGTGTCTGTTG	59.997	20	GTTTTCCCGTTCTTTGACCA	59.948	20	288	325	612	TTCGAGTCATCTTCATCCCC	60.011	20	GTTTTCCCGTTCTTTGACCA	59.948	20	248	365	612	TGTACCCAAAAGGGTCTTCG	59.964	20	GTTTTCCCGTTCTTTGACCA	59.948	20	364	249	612
Unigene3907	1	p2	(TC)13	26	98	123	CACCTTCTCCCCCATTTCTT	60.298	20	TCCTTGATTGGCACTGACAC	59.682	20	379	45	423	CCCCTCTTTCTCCACCTTCT	59.671	20	TCCTTGATTGGCACTGACAC	59.682	20	391	33	423	CACCTTCTCCCCCATTTCTT	60.298	20	CCGCTTTCCTGAGCACTATT	59.476	20	274	45	318
Unigene28206	1	p3	(TGC)6	18	102	119	CACCTTTCGGTTCTCATCGT	60.111	20	AACCCTAATAGCAAACGCCA	59.609	20	204	18	221	TCGATTTCTTCACCTTTCGG	60.184	20	AACCCTAATAGCAAACGCCA	59.609	20	214	8	221	CATCGTTGTCGAAATCCTCA	59.648	20	AACCCTAATAGCAAACGCCA	59.609	20	190	32	221
Unigene86310	1	p6	(TGATCA)3	18	561	578	CACGAAGAACCAGAACGTGA	59.873	20	TTCTAGGGATCATTCCGCTG	60.17	20	275	375	649	CATCGACACGAAGAACCAGA	59.831	20	TTCTAGGGATCATTCCGCTG	60.17	20	281	369	649	TCATCGACACGAAGAACCAG	59.831	20	TTCTAGGGATCATTCCGCTG	60.17	20	282	368	649
Unigene60889	1	p4	(TTCT)7	28	423	450	CACGACCCGACCAGAATAAT	59.813	20	CTCTCCCTTCTTGTTCACGG	59.837	20	228	375	602	CACGACCCGACCAGAATAAT	59.813	20	TCGTACCCTCTCTTCCTCCA	59.797	20	164	375	538	CACGACCCGACCAGAATAAT	59.813	20	CGCAAACGGTCTCTCTCTCT	59.745	20	244	375	618
Unigene31722	1	p5	(GAAAA)4	20	69	88	CACGATGACATCCTTTTCGTT	59.985	21	GGAAGCCGTAGTTTGTGAGC	59.882	20	263	16	278	CACGATGACATCCTTTTCGTT	59.985	21	GGAGGGAGCGTGATCTTACA	60.218	20	366	16	381	CACGATGACATCCTTTTCGTT	59.985	21	GGGAAGCCGTAGTTTGTGAG	59.734	20	264	16	279
Unigene46554	1	p6	(GCAGAG)3	18	453	470	CACGCTGTGAAAGATGAGGA	59.984	20	AGGAAGGAGATGGAGGGAAG	59.63	20	175	381	555	CACGCAATCAAGATCACCAC	60.12	20	AGGAAGGAGATGGAGGGAAG	59.63	20	379	177	555	CACGCTGTGAAAGATGAGGA	59.984	20	TCTGTGAGGGAGGATTTGGA	60.59	20	198	381	578
Unigene57367	1	p6	(GCAGAG)4	24	583	606	CACGCTGTGAAAGATGAGGA	59.984	20	AGGAAGGAGATGGAGGGAAG	59.63	20	172	511	682	ATAGCATGGTTTGGAGACGC	60.103	20	AGGAAGGAGATGGAGGGAAG	59.63	20	191	492	682	CACGCAATCAAGATCACCAC	60.12	20	AGGAAGGAGATGGAGGGAAG	59.63	20	369	314	682
Unigene13932	1	p3	(GCA)11	33	898	930	CACGGTCGGCCAATAATAGT	59.845	20	TCTGCGTCACATATCCCAAA	60.073	20	331	752	1082	ATCACGGTCGGCCAATAATA	60.175	20	TCTGCGTCACATATCCCAAA	60.073	20	333	750	1082	TATCACGGTCGGCCAATAAT	60.175	20	TCTGCGTCACATATCCCAAA	60.073	20	334	749	1082
Unigene16353	1	p2	(CT)10	20	35	54	CACGTAAAAGCTATCATTTTGGA	58.39	23	TGCATCGTTTGCCAATTCTA	60.215	20	319	1	319	CACGTAAAAGCTATCATTTTGGA	58.39	23	TAACGTGTTGGTGACGGAAG	59.609	20	400	1	400	CACGTAAAAGCTATCATTTTGGA	58.39	23	ACGTGTTGGTGACGGAAGAT	60.431	20	398	1	398
Unigene1311	1	c*	(GATGGT)3(TGA)7*	38	794	831	CACGTAAAGTGGCACCATTG	60.027	20	AGCTTGCTCTCGCAACTCTC	60.043	20	373	577	949	CACGTAAAGTGGCACCATTG	60.027	20	TCTCGCAACTCTCAAAGCAA	59.864	20	366	577	942	CACGTAAAGTGGCACCATTG	60.027	20	TTGCTCTCGCAACTCTCAAA	59.864	20	370	577	946
Unigene19414	1	p5	(TCACC)4	20	116	135	CACGTAACCCTCGTTCACCT	60.028	20	CTACCAATCCCACCACCAAC	60.088	20	239	37	275	CACGTAACCCTCGTTCACCT	60.028	20	ACCACCAACACCAAGACCAT	60.135	20	228	37	264	ACACGTAACCCTCGTTCACC	59.891	20	CTACCAATCCCACCACCAAC	60.088	20	240	36	275
Unigene5364	1	p6	(GGAGGT)3	18	3071	3088	CACGTTAGAGCCCTTTGCTC	60.015	20	CTCTGCCTTCTTTTGGTTGC	59.993	20	248	3048	3295	CACGTTAGAGCCCTTTGCTC	60.015	20	TCGCAATCCTACTAATGCCC	60.06	20	178	3048	3225	AACTTTCACCCAATGCAAGG	59.971	20	TCGCAATCCTACTAATGCCC	60.06	20	316	2910	3225
Unigene5364	2	p3	(AGG)7	21	3229	3249	CACGTTAGAGCCCTTTGCTC	60.015	20	CTCTGCCTTCTTTTGGTTGC	59.993	20	248	3048	3295	GGAGGTGGACCTGGTACTGA	59.962	20	CTCTGCCTTCTTTTGGTTGC	59.993	20	214	3082	3295	CATGGCTACTTGCCCCTAAA	60.089	20	CTCTGCCTTCTTTTGGTTGC	59.993	20	309	2987	3295
Unigene6776	1	p5	(CACCT)4	20	182	201	CACGTTCAGCCATAGCTCCT	60.419	20	TTGCCCAGTAATCTTCCCTG	60.066	20	288	5	292	CACGTTCAGCCATAGCTCCT	60.419	20	TGACCGAAATCCAAGCTTTT	59.685	20	374	5	378	GGGGTGGGTTGATCTACAAG	59.259	20	TTGCCCAGTAATCTTCCCTG	60.066	20	185	108	292
Unigene25746	1	p3	(AAG)11	33	615	647	CACGTTGAAGGTTGTCATGG	60.001	20	ACCATAACAAGTGCTTGGGC	60	20	393	482	874	CGTTGAAGGTTGTCATGGTG	60.001	20	CCAAGACCTGGTGATCCAGT	59.962	20	249	484	732	CACGTTGAAGGTTGTCATGG	60.001	20	CCAAGACCTGGTGATCCAGT	59.962	20	251	482	732
Unigene4674	1	p3	(GGA)6	18	526	543	CACTATAGCAGCTGTGCCGA	60.18	20	TCCCAAAACTCCATTCTCAAG	59.157	21	145	461	605	CACTATAGCAGCTGTGCCGA	60.18	20	TCCCAAAACTCCATTCTCAA	58.117	20	145	461	605	TCCCTCTTCAAAAGCCGATA	59.778	20	TCCCAAAACTCCATTCTCAAG	59.157	21	370	236	605
Unigene50090	1	p3	(AGA)6	18	31	48	CACTCAAAACAAAACAAGAAAATTG	59.195	25	GAAGCAAGAAAAGGGCTGTG	59.993	20	145	2	146	CACTCAAAACAAAACAAGAAAATTG	59.195	25	AGCAAGAAAAGGGCTGTGAA	59.993	20	143	2	144	CACTCAAAACAAAACAAGAAAATTG	59.195	25	AAGCAAGAAAAGGGCTGTGA	59.993	20	144	2	145
Unigene19583	1	p3	(TCC)7	21	92	112	CACTCTCGTTGTCTGCTGGA	60.178	20	GCAACCTTGGCGATACTCTC	59.843	20	325	16	340	TCCACTCTCGTTGTCTGCTG	60.178	20	GCAACCTTGGCGATACTCTC	59.843	20	327	14	340	CTGCTGGAGAGAAAAATGGG	59.807	20	GCAACCTTGGCGATACTCTC	59.843	20	313	28	340
Unigene48512	1	p6	(AAAAAC)3	18	520	537	CACTGAATCGAACCCCAACT	59.966	20	AAAAGCAAGCAAGGAAGCAA	60.131	20	246	316	561	ACTGAATCGAACCCCAACTG	59.966	20	AAAAGCAAGCAAGGAAGCAA	60.131	20	245	317	561	AGCCTGGAGATGAAGCAAAA	59.955	20	AAAAGCAAGCAAGGAAGCAA	60.131	20	385	177	561
Unigene69089	1	p6	(AGACGA)3	18	325	342	CACTGAATCGAACCCCAACT	59.966	20	TTGCGATCGGAGGTAAAATC	60.038	20	295	285	579	ACTGAATCGAACCCCAACTG	59.966	20	TTGCGATCGGAGGTAAAATC	60.038	20	294	286	579	CACTGAATCGAACCCCAACT	59.966	20	AAAAGCAAGCAAGGAAGCAA	60.131	20	364	285	648
Unigene78576	1	p6	(CTTCAC)3	18	245	262	CACTGACCTAAACCCCCTGA	59.959	20	CGTTGTTGGAACTGCTACGA	59.904	20	118	174	291	CACTGACCTAAACCCCCTGA	59.959	20	TCGTTGTTGGAACTGCTACG	59.904	20	119	174	292	CTCCATCTCATCACCCACCT	59.92	20	CGTTGTTGGAACTGCTACGA	59.904	20	139	153	291
Unigene2618	1	p2	(CA)10	20	682	701	CACTGCCCTGCTCCTACTTC	60.012	20	TCCTTCTTCCTTCCATTCCC	60.38	20	101	629	729	ACTGCCCTGCTCCTACTTCA	60.012	20	TCCTTCTTCCTTCCATTCCC	60.38	20	100	630	729	CACTGCCCTGCTCCTACTTC	60.012	20	CCTTCTTCCTTCCATTCCCT	59.508	20	100	629	728
Unigene23872	1	p2	(AC)10	20	157	176	CACTGGGAAAGGCATATCAAA	59.946	21	GGGAAAGGTTCAGGGACTTC	59.912	20	330	51	380	CACTGGGAAAGGCATATCAAA	59.946	21	ACTGGAAGGCGTCTGAGAGA	60.135	20	363	51	413	CACTGGGAAAGGCATATCAAA	59.946	21	TGAACATGTGGTCCGTGTTT	59.855	20	394	51	444
Unigene3530	1	p6	(CAGTGG)3	18	233	250	CACTGGTGAGGAAAGGAAGG	59.691	20	TCTAGGATCCACCGGAACAG	60.065	20	182	141	322	CACTGGTGAGGAAAGGAAGG	59.691	20	CTCTAGGATCCACCGGAACA	60.065	20	183	141	323	CACTGGTGAGGAAAGGAAGG	59.691	20	ATTGCTGGGAGCATCCTCTA	59.797	20	198	141	338
Unigene21013	1	p6	(GCTTCT)3	18	646	663	CACTTCTCCTTGAACGAGCC	59.989	20	CGGTGAGATCTCTGTCACGA	59.98	20	321	407	727	CTAATCGGGCTTCTGCTGAC	59.978	20	CGGTGAGATCTCTGTCACGA	59.98	20	229	499	727	TCTAACCGGGCTTCTGCTAA	59.975	20	CGGTGAGATCTCTGTCACGA	59.98	20	161	567	727
gi_50061328	1	p3	(CAC)6	18	415	432	CAGAAAAATGCTCCATGGCT	60.214	20	CTAGCCTCAGGCCTTCACAC	60.012	20	306	210	515	GAAGCTTTCATGGAGGATCG	59.773	20	CTAGCCTCAGGCCTTCACAC	60.012	20	333	183	515	TGTGTCAAGAGCCAGTCTCG	60.178	20	ATGCTTCTCCTTGTTGTGGG	60.111	20	144	332	475
Unigene19731	1	c	(GGAGCT)3ggatttggggtcgggtcaggaactggagctggcgctggctttggggtcggttcatgaactggcgc(TGGGTT)3	101	1652	1752	CAGAAACCCGAGACGTAAGG	59.728	20	GCTCCACCTCCTTGTACTGC	59.874	20	283	1589	1871	GCGTGTACTCTTGCAGACGA	60.207	20	ATTTGGCTCCACAAGCAGTT	59.74	20	342	1505	1846	GCGTGTACTCTTGCAGACGA	60.207	20	CCACCTCCTTGTACTGCTCC	59.721	20	364	1505	1868
Unigene87208	1	c	(CTGGCG)3ctggctttggggtcggttcatgaactggcgc(TGGGTT)3	67	1201	1267	CAGAAACCCGAGACGTAAGG	59.728	20	GCTCCACCTCCTTGTACTGC	59.874	20	293	1094	1386	GCGTGTACTCTTGCAGACGA	60.207	20	ATTTGGCTCCACAAGCAGTT	59.74	20	352	1010	1361	GCGTGTACTCTTGCAGACGA	60.207	20	CCACCTCCTTGTACTGCTCC	59.721	20	374	1010	1383
Unigene24628	1	p2	(GA)10	20	2148	2167	CAGAAATACAGGCGGTGGTT	59.993	20	CCGAGAGAAGTGCGAGTGAT	60.555	20	348	1958	2305	CAGAAATACAGGCGGTGGTT	59.993	20	CTTATTCATACCGTTGGGGC	59.297	20	367	1958	2324	ATTCCAGGGCTAGGGTTTCT	59.057	20	ATTTCCTCTTGTTGGGCCTT	59.94	20	378	2075	2452
Unigene24059	1	p2	(AG)10	20	560	579	CAGAAGATGGCAGAGCATCA	60.096	20	CTTGTGGCTTTGGTGGAGTT	60.149	20	290	339	628	CAGAAGATGGCAGAGCATCA	60.096	20	CAGAGGCCTTTGGTTGTTGT	60.149	20	380	339	718	TGGCCGATCATTAACCAAAT	60.153	20	CTTGTGGCTTTGGTGGAGTT	60.149	20	232	397	628
Unigene80514	1	p4	(TCTT)8	32	74	105	CAGAAGCCCTGACTTGCTTT	59.615	20	TCGGTGATGATGACGATGAT	59.882	20	348	49	396	CAGAAGCCCTGACTTGCTTT	59.615	20	ATCGGTGATGATGACGATGA	59.882	20	349	49	397	CAGAAGCCCTGACTTGCTTT	59.615	20	GTGATTGTCGCTGATGGAGA	59.794	20	307	49	355
Unigene23068	1	p2	(AG)10	20	38	57	CAGACACGCAAAAGAAAGAAA	58.214	21	GGAAGCAACGGATACCAAGA	60.074	20	198	6	203	CAGACACGCAAAAGAAAGAAAG	59.196	22	GGAAGCAACGGATACCAAGA	60.074	20	198	6	203	ACAGACACGCAAAAGAAAGAAA	59.064	22	GGAAGCAACGGATACCAAGA	60.074	20	199	5	203
Unigene2834	1	p2	(CT)13	26	136	161	CAGACGATTCACGTACCCCT	59.989	20	AAGCCATGAGCTTGTCTCGT	60.02	20	399	55	453	CAGACGATTCACGTACCCCT	59.989	20	CTGCTCGACAGCAACAGAAG	59.922	20	299	55	353	TCCTATCCAATTCCAGGCAG	60.029	20	CTGCTCGACAGCAACAGAAG	59.922	20	337	17	353
Unigene23747	1	p3	(GCA)8	24	376	399	CAGACTGAAGCCACCTAGCC	60.012	20	CCTCCTTCGGTGGTGATAGA	60.065	20	214	283	496	AGACTGAAGCCACCTAGCCA	60.012	20	CCTCCTTCGGTGGTGATAGA	60.065	20	213	284	496	CAGACTGAAGCCACCTAGCC	60.012	20	TCCTCCTTCGGTGGTGATAG	60.065	20	215	283	497
Unigene20705	2	p3	(AAT)6	18	534	551	CAGAGAGAGAGGGAGCGAGA	59.962	20	ACCTCTCGTTTTGGAAGGGT	59.972	20	232	428	659	CGATGGATCGACTAGGGAGA	60.173	20	ACCTCTCGTTTTGGAAGGGT	59.972	20	267	393	659	GGGTGAGAGAGAGAAAGGGG	60.186	20	ACCTCTCGTTTTGGAAGGGT	59.972	20	189	471	659
Unigene29206	1	p6	(GAAAAG)3	18	252	269	CAGATCTGCATTCCCTTTGG	60.594	20	CCTTCCTCCCTCATAAACCA	58.978	20	159	145	303	GCATTCCCTTTGGCAATACA	60.837	20	CCTTCCTCCCTCATAAACCA	58.978	20	152	152	303	CTGCATTCCCTTTGGCAATA	60.961	20	CCTTCCTCCCTCATAAACCA	58.978	20	154	150	303
gi_50070287	1	p6	(GGTGGA)5	30	132	161	CAGATGCAACCAACACCATC	59.967	20	AAGCATTAAAAGGCGCTGAA	59.985	20	238	74	311	CAGATGCAACCAACACCATC	59.967	20	GGTGCTGAACGAAACCTAGC	59.882	20	113	74	186	CAGATGCAACCAACACCATC	59.967	20	CAGCAGCACTGGAAGCATTA	60.157	20	250	74	323
Unigene58307	1	p3	(TCC)6	18	182	199	CAGATTCCACTGCAGGATGA	59.787	20	GAGATGGTGGAGTGAGGATTG	59.52	21	174	83	256	CAGATTCCACTGCAGGATGA	59.787	20	TGGAAGGTAGAGATGGTGGAG	59.148	21	183	83	265	TCAGATTCCACTGCAGGATG	59.787	20	TGGAAGGTAGAGATGGTGGAG	59.148	21	184	82	265
Unigene38295	1	c	(GGC)6ggaaaatcttggggaggatatggaggtggaatccccggtggcggtggtgaatggtc(GTG)8	98	441	538	CAGCAACAAAGACAAGCCAA	60.027	20	CATCCCTAGCTGCAGTGTCA	60.008	20	342	242	583	CAGCAACAAAGACAAGCCAA	60.027	20	CCTCTCTGCATCCCTAGCTG	60.111	20	350	242	591	GCTTTGATAGCCAGGTGGAG	59.836	20	CATCCCTAGCTGCAGTGTCA	60.008	20	211	373	583
Unigene20597	1	p2	(TC)11	22	136	157	CAGCACAGGAAAATATTATGGC	58.654	22	CAGAGACAACTGCCAGACCA	60.022	20	358	38	395	CAGCACAGGAAAATATTATGGC	58.654	22	CCCCTCCCAATATGAGGATT	59.974	20	253	38	290	CAGCACAGGAAAATATTATGGC	58.654	22	ATAGCAGCCTAAAGCCCCTC	59.841	20	267	38	304
Unigene44826	1	c	(TCCACC)3(CCACCT)5	48	248	295	CAGCACCAAGTTACCACCCT	60.028	20	TTGGTGATGGTGGAGTCTGA	60.088	20	311	12	322	TATTACCCACCCAAAGCAGC	59.96	20	TTGGTGATGGTGGAGTCTGA	60.088	20	102	221	322	TATTACCCACCCAAAGCAGC	59.96	20	AGCCATGGTTCTTGTGAAGG	60.111	20	326	221	546
Unigene39730	1	p3	(AAG)14	42	326	367	CAGCACCTTCCTCACAGTCA	60.022	20	AGAACCAAGTCACGACCCAG	60.151	20	223	289	511	CAGCACCTTCCTCACAGTCA	60.022	20	ACCAAGTCACGACCCAGAAG	60.151	20	220	289	508	AGCAGCACCTTCCTCACAGT	60.057	20	AGAACCAAGTCACGACCCAG	60.151	20	225	287	511
Unigene30959	1	p6	(AGGAAG)3	18	1501	1518	CAGCACGAACAGAACAAGGA	60.025	20	TGCTCCATCACGGAATCATA	60.033	20	377	1232	1608	CAGCACGAACAGAACAAGGA	60.025	20	CGGGGTCTTCTGTTTCAAGA	60.224	20	349	1232	1580	ATCAAATTGCAGCACGAACA	60.265	20	TGCTCCATCACGGAATCATA	60.033	20	386	1223	1608
Unigene48600	1	p2	(AG)11	22	111	132	CAGCACTCGTTGCCTATTCA	60.011	20	TGCTGCATCTATGGCTTGAC	59.979	20	111	51	161	CAGCACTCGTTGCCTATTCA	60.011	20	GCTGCATCTATGGCTTGACA	59.979	20	110	51	160	CAGCACTCGTTGCCTATTCA	60.011	20	ATTCGTGTGACCCTCAAAGG	59.966	20	305	51	355
Unigene63885	1	p2	(AG)11	22	1017	1038	CAGCACTGATCCACCTCTCA	59.98	20	TCCTTTCTCTCCTGACATCTTCA	60.368	23	330	753	1082	GCCATCGACATGTCTCCTTT	60.081	20	TCCTTTCTCTCCTGACATCTTCA	60.368	23	275	808	1082	AATTTGAAAGTGCCAAACGC	60.117	20	TCCTTTCTCTCCTGACATCTTCA	60.368	23	176	907	1082
Unigene19737	1	p6	(TGGGAC)3	18	41	58	CAGCAGACAGGCATTGGTC	60.419	19	ATCATCCTCGTCAAAGTGGC	60.081	20	344	17	360	CAGCAGACAGGCATTGGTC	60.419	19	TGTGACGGAGGAAGGGTTAG	60.103	20	304	17	320	CAGCAGACAGGCATTGGTC	60.419	19	GTTGGCATGCCTTTCAAGTT	60.118	20	323	17	339
Unigene42019	1	p6	(TGGGAC)3	18	43	60	CAGCAGACAGGCATTGGTC	60.419	19	ATCATCCTCGTCAAAGTGGC	60.081	20	360	19	378	CAGCAGACAGGCATTGGTC	60.419	19	TGTGACGGAGGAAGGGTTAG	60.103	20	320	19	338	CAGCAGACAGGCATTGGTC	60.419	19	GTTGGCATGCCTTTCAAGTT	60.118	20	339	19	357
Unigene32625	1	p5	(GAGAA)5	25	1861	1885	CAGCAGCAACATCGACATCT	60.016	20	CAACAAATACCCAAAGCCAA	58.531	20	261	1649	1909	TAATGGAAGACTTGGGCTGG	60.066	20	CAACAAATACCCAAAGCCAA	58.531	20	353	1557	1909	AAGACTTGGGCTGGAATCCT	60.074	20	CAACAAATACCCAAAGCCAA	58.531	20	347	1563	1909
Unigene81512	1	p2	(TG)11	22	65	86	CAGCAGCACCAGCTGTACATA	60.088	21	TTCCGCCAAATACAAACTAAA	57.42	21	159	33	191	CAGCAGCACCAGCTGTACATA	60.088	21	CTTCCGCCAAATACAAACTAAA	58.378	22	160	33	192	CAGCAGCACCAGCTGTACATA	60.088	21	GAACATAAGTACTTCCGCCAAA	58.323	22	171	33	203
Unigene28347	1	p3	(GGT)7	21	339	359	CAGCAGCAGCAACACAAAAT	60.058	20	CAAGAGCAAGGTCAGCATCA	60.136	20	212	217	428	TCGAAAACAACAATGGACGA	60.088	20	CAAGAGCAAGGTCAGCATCA	60.136	20	235	194	428	AACAATGGACGACAACAGCA	60.16	20	CAAGAGCAAGGTCAGCATCA	60.136	20	227	202	428
Unigene9519	2	p2	(CT)11	22	1285	1306	CAGCAGCAGCAGCACTAAAG	60.096	20	GCCAGGCATTAGTTTCCGTA	60.096	20	332	1157	1488	CAGCAGCAGCAGCACTAAAG	60.096	20	AATCCTCAACACCTTGCCTG	60.111	20	222	1157	1378	CAAGTGGAGCCAATCCAAGT	60.111	20	CACCTTGCCTGCTCTTTAGC	60.154	20	396	974	1369
Unigene18496	1	p3	(CCT)8	24	1027	1050	CAGCAGTTCCACGAAGACAA	60.025	20	CACCGGACAACATTAATCCC	60.051	20	392	938	1329	CAGCAGTTCCACGAAGACAA	60.025	20	TCCTCTACAAAACGGGCATC	60.074	20	289	938	1226	TATCAATGCATTCCCTGCAA	60.035	20	TCCTCTACAAAACGGGCATC	60.074	20	392	835	1226
Unigene18496	2	p6	(TGCTCT)3	18	1270	1287	CAGCAGTTCCACGAAGACAA	60.025	20	CACCGGACAACATTAATCCC	60.051	20	392	938	1329	CGACTGGGTTCCATCAGATT	59.927	20	CACCGGACAACATTAATCCC	60.051	20	332	998	1329	GATGCCCGTTTTGTAGAGGA	60.074	20	CACCGGACAACATTAATCCC	60.051	20	123	1207	1329
Unigene12385	1	p6	(GGGGAA)3	18	80	97	CAGCATCACTAGATTGGGCA	59.823	20	GGGGCAATCAGACAAGCTAA	60.214	20	295	8	302	CAGCATCACTAGATTGGGCA	59.823	20	ATCTTGGCATTCAGATGGCT	59.658	20	345	8	352	GCATCACTAGATTGGGCACC	60.492	20	TGCAAAAAGTGGTGAAGCAG	60.027	20	195	10	204
Unigene18940	1	p6	(GACCGG)3	18	496	513	CAGCCGGTAATGGTTTGTCT	59.993	20	TGCATCAGTCTCTCCCCTCT	59.945	20	232	355	586	CAGCCGGTAATGGTTTGTCT	59.993	20	ATCTTCCCTATTGCTCCCGT	59.925	20	251	355	605	AAAGCTGCGAGATCGAAAAA	60.096	20	AGTTTCCTGCAACACCAACC	60.012	20	245	449	693
Unigene15028	1	p3	(TTC)6	18	708	725	CAGCCTTACGTTCCTTCTGC	60.015	20	CAAGGGAGTTAAAGGAGGGG	59.927	20	281	660	940	CTTGCTCTTGCCCTTCTCAC	60.134	20	CACAAGGATGAAGCAGACGA	59.984	20	294	484	777	TTGCTCTTGCCCTTCTCACT	60.134	20	CACAAGGATGAAGCAGACGA	59.984	20	293	485	777
Unigene72865	1	p4	(ATCT)5	20	91	110	CAGCCTTGTAAACCCCCTCT	60.488	20	TTGTATGCCAAATCGATCCC	60.67	20	103	34	136	GCCTTGTAAACCCCCTCTTG	60.846	20	TTGTATGCCAAATCGATCCC	60.67	20	101	36	136	CAGCCTTGTAAACCCCCTCT	60.488	20	GTATGCCAAATCGATCCCCT	61.044	20	101	34	134
Unigene21063	1	p3	(AGA)7	21	1959	1979	CAGCCTTGTAGACACAGCCA	60.049	20	TCTACTGCCCCAACATCTCA	59.241	20	172	1831	2002	TCTTGGCCAATTTCAAAACC	59.916	20	TCTACTGCCCCAACATCTCA	59.241	20	233	1770	2002	GGCCAATTTCAAAACCCTTT	60.164	20	TCTACTGCCCCAACATCTCA	59.241	20	229	1774	2002
Unigene17951	1	p2	(CT)10	20	154	173	CAGCGGATTGAAACCATCTT	60.074	20	GCGATCTTGTGCTGCTGATA	60.127	20	304	31	334	CAGCGGATTGAAACCATCTT	60.074	20	AAAAGCGATCTTGTGCTGCT	60.162	20	308	31	338	CTTCCCATTCCGTTGTTCAT	59.79	20	GCGATCTTGTGCTGCTGATA	60.127	20	215	120	334
Unigene64673	1	p6	(CAAACA)3	18	277	294	CAGCTAACATGCAACATGGC	60.288	20	TGCACTTGTCCATGTAAAAACC	59.904	22	294	31	324	TGCTCCTATGTGCAGTCCAA	60.413	20	TGCACTTGTCCATGTAAAAACC	59.904	22	261	64	324	TTGCTCCTATGTGCAGTCCA	60.413	20	TGCACTTGTCCATGTAAAAACC	59.904	22	262	63	324
Unigene60175	1	p4	(AATG)5	20	170	189	CAGCTCTTCCTCCTCCTCCT	60.088	20	TGTCGAGGACAGATTTGCAG	59.984	20	331	29	359	CAGCTCTTCCTCCTCCTCCT	60.088	20	GATTCGAGCTTGTCGAGGAC	59.957	20	341	29	369	CTTCCTCCTCCTCCTCCATC	60.149	20	TGTCGAGGACAGATTTGCAG	59.984	20	326	34	359
Unigene26580	1	p3	(GAG)7	21	1131	1151	CAGCTGAATCCAAAAGCTCC	59.955	20	GCCATCGTAACTCACACCAA	59.572	20	393	787	1179	CCAGCTGAATCCAAAAGCTC	59.955	20	GCCATCGTAACTCACACCAA	59.572	20	394	786	1179	GGAAGTTCCAAGTGGGGTTT	60.204	20	GCCATCGTAACTCACACCAA	59.572	20	252	928	1179
Unigene25158	1	p6	(TCAAAA)3	18	143	160	CAGCTGCAAGGAACATTCAA	59.988	20	CATCCAAGCAATCAAAGCAA	59.809	20	350	31	380	CAGCTGCAAGGAACATTCAA	59.988	20	TTGTGGTGTTGTGAGCAGGT	60.203	20	375	31	405	ACCCCTTCCGTCTTTTGACT	59.972	20	CATCCAAGCAATCAAAGCAA	59.809	20	288	93	380
Unigene34210	1	p6	(GGGTGC)3	18	256	273	CAGCTGCGAGCCTTTACATA	59.23	20	GTTCAAGGTCTGCCAGCTTC	59.997	20	352	175	526	CAGCTGCGAGCCTTTACATA	59.23	20	TGGCGCTAATGGATACTTCC	60.06	20	305	175	479	CAGCTGCGAGCCTTTACATA	59.23	20	ATCCCCGTATCCATACCCAT	60.117	20	122	175	296
Unigene21079	1	p3	(GTG)7	21	395	415	CAGCTGCTACTGCTGCTGTT	59.564	20	TGTGGCCTCTCACTAAGGCT	60.012	20	243	319	561	CAGCTGCTACTGCTGCTGTT	59.564	20	GCATAACGAGAATGGGAGGA	60.036	20	379	319	697	GCTACTGCTGCTGTTGCTGA	60.504	20	TGTGGCCTCTCACTAAGGCT	60.012	20	238	324	561
Unigene1374	1	p2	(TG)10	20	85	104	CAGCTTTTGCAATAATCAACCA	60.13	22	ACTCCCATGCCTGAATCAAC	59.934	20	300	49	348	CAGCTTTTGCAATAATCAACCA	60.13	22	ACGCAAGAAGAAGCTCCAAA	60.132	20	233	49	281	CAGCTTTTGCAATAATCAACCA	60.13	22	CGCAAGAAGAAGCTCCAAAG	60.262	20	232	49	280
Unigene22399	1	p2	(AT)11	22	884	905	CAGGAAATCCGGACACAGTT	59.966	20	TCGCATCAAGGATGAACAAA	60.197	20	270	727	996	TGGAACTCTATTGGGTTGGC	59.933	20	TCGCATCAAGGATGAACAAA	60.197	20	360	637	996	GGAACTCTATTGGGTTGGCA	59.933	20	TCGCATCAAGGATGAACAAA	60.197	20	359	638	996
Unigene5283	1	p5	(AAAAG)4	20	130	149	CAGGAAATGAGAGCAGGACAG	59.997	21	CACTCCCTCAAGGTGCTCTC	59.986	20	320	15	334	CAGGAAATGAGAGCAGGACA	58.957	20	CACTCCCTCAAGGTGCTCTC	59.986	20	320	15	334	CAGGAAATGAGAGCAGGACAG	59.997	21	TAGCCATGTGGATTGGTTCA	59.924	20	359	15	373
Unigene47927	1	p4	(CTGT)6	24	1536	1559	CAGGACACGATGTGTTGGAG	60.154	20	TCAGAGACTGAAGCAACTCAAAA	59.295	23	151	1456	1606	CACAACCCATCAAAAGCAGA	59.691	20	TCAGAGACTGAAGCAACTCAAAA	59.295	23	111	1496	1606	ACTTAACCCGGCAAACTTCC	60.352	20	TCAGAGACTGAAGCAACTCAAAA	59.295	23	288	1319	1606
Unigene8153	1	p3	(GGT)6	18	396	413	CAGGCATCTCCACTCTCTCC	59.945	20	GGCCAAACGAATTCTTGGTA	59.938	20	337	250	586	AGGCATCTCCACTCTCTCCA	59.945	20	GGCCAAACGAATTCTTGGTA	59.938	20	336	251	586	GGCATCTCCACTCTCTCCAG	59.945	20	GGCCAAACGAATTCTTGGTA	59.938	20	335	252	586
Unigene19033	1	p2	(TC)12	24	2671	2694	CAGGCTCTCCTAGCTTCCCT	60.11	20	CGTAACTTGCAGCCAACAAA	59.911	20	337	2412	2748	CTTGCACTCACCATCACCAC	60.162	20	CGTAACTTGCAGCCAACAAA	59.911	20	159	2590	2748	TCCAAATATGCAGGCTCTCC	60.177	20	CGTAACTTGCAGCCAACAAA	59.911	20	347	2402	2748
Unigene22663	1	p6	(AGAGGG)3	18	557	574	CAGGCTTCTTTTTCTGCACC	59.993	20	TCTACTCCAACCGGAAAGTCA	59.72	21	398	205	602	AGGGAGCAAACAAGGAAGGT	60.11	20	TCTACTCCAACCGGAAAGTCA	59.72	21	188	415	602	AAGGTCTGGTGCAACAAAGG	60.149	20	TCTACTCCAACCGGAAAGTCA	59.72	21	294	309	602
Unigene14852	1	p3	(ACC)6	18	1487	1504	CAGGCTTGCAATACATCGAA	59.833	20	TGTGCTCCCTCACTCTGTTG	60.022	20	386	1422	1807	GCTTGAGTACTGCCCTCGAC	60.02	20	GATCAGATGTGCCGTGAAGA	59.794	20	395	1136	1530	CAGGCTTGCAATACATCGAA	59.833	20	GGTCCAATCATCGGCTAAAA	59.901	20	343	1422	1764
Unigene59162	1	p6	(AGAGGC)4	24	1446	1469	CAGGGACATTGATTGCAGTG	60.112	20	GGGTCTTAAACTTGCACCCA	59.971	20	333	1375	1707	CAGGGACATTGATTGCAGTG	60.112	20	TGGGTCTTAAACTTGCACCC	59.971	20	334	1375	1708	ATGGATTGCCAAAAGCTCAC	60.081	20	TATTCTCACGTGGACCCTCC	59.927	20	400	1254	1653
Unigene3668	1	p5	(GAATT)5	25	100	124	CAGGGAGGTGAAAATCGAAA	60.044	20	GTCAGCGTGCTGAAACAAAA	60.035	20	369	66	434	CAGGGAGGTGAAAATCGAAA	60.044	20	TCAGCGTGCTGAAACAAAAC	60.035	20	368	66	433	AGAGACAACCCTCTTCCCGT	60.111	20	GTCAGCGTGCTGAAACAAAA	60.035	20	400	35	434
Unigene74460	1	p2	(CA)11	22	75	96	CAGGGATTTGACCTGGAAAA	59.903	20	AATTCTTCATGTTTTGGCCG	59.938	20	130	14	143	AAAAACAGCCAGGGATTTGA	59.546	20	AATTCTTCATGTTTTGGCCG	59.938	20	139	5	143	CAGGGATTTGACCTGGAAAA	59.903	20	CGTAAAAGGCCAAAACGATG	60.48	20	112	14	125
Unigene67574	1	p3	(TTC)6	18	537	554	CAGGGTGTGCATTGAAGATG	60.112	20	GGCATAGATCCAAAAGCCAA	60.038	20	308	373	680	CAAGAGCCAGTCCTCCTCTG	60.127	20	GGCATAGATCCAAAAGCCAA	60.038	20	269	412	680	CAAGAGCCAGTCCTCCTCTG	60.127	20	AGATCCAAAAGCCAAACCCT	59.94	20	264	412	675
Unigene22207	1	p6	(AAGAAA)3	18	218	235	CAGGTCAGGGTCAGAAGGAG	59.828	20	TGGCAAAGTGAAAGGAGCTT	59.993	20	396	72	467	CAGGTCAGGGTCAGAAGGAG	59.828	20	TCGAAAGGGAGATGACTGCT	59.95	20	251	72	322	CAGGTCAGGGTCAGAAGGAG	59.828	20	GAACTTTTGGTGGGCTTGAA	60.088	20	285	72	356
Unigene2101	1	p3	(CAA)9	27	108	134	CAGGTCATGGAGAGCAACAA	59.831	20	TTGCGCAACTCTTCATTGTC	59.995	20	198	61	258	CAGGTCATGGAGAGCAACAA	59.831	20	TCAGCACCAGCACGATTAAG	60.011	20	252	61	312	AAGAGGTGAGCAGGTCATGG	60.261	20	TTGCGCAACTCTTCATTGTC	59.995	20	208	51	258
Unigene26690	1	p3	(TTC)10	30	1607	1636	CAGTCACCACAGCGACAGTT	59.94	20	ACTTTGCTGCTTGCGATTTT	60.025	20	239	1479	1717	TTCCTCTGTTCCCACCAGTC	60.088	20	ACTTTGCTGCTTGCGATTTT	60.025	20	254	1464	1717	GCGACAGTTTCTGATGACCA	59.837	20	ACTTTGCTGCTTGCGATTTT	60.025	20	228	1490	1717
Unigene31021	1	p3	(TTC)10	30	1185	1214	CAGTCACCACAGCGACAGTT	59.94	20	ACTTTGCTGCTTGCGATTTT	60.025	20	245	1057	1301	TTCCTCTGTTCCCACCAGTC	60.088	20	ACTTTGCTGCTTGCGATTTT	60.025	20	260	1042	1301	CAGTCACCACAGCGACAGTT	59.94	20	TTGCCAAGGTAAGGAATTGG	59.931	20	323	1057	1379
Unigene9005	1	p6	(TTTTCT)4	24	462	485	CAGTCCCATCAAGCCTTTTG	60.626	20	GGCTGTTTCGATGTGAGGAT	60.081	20	355	439	793	AATTTCATCCTCAAGCTCGC	59.415	20	CGATGTGAGGATTTATCGCA	59.646	20	366	420	785	CAGTCCCATCAAGCCTTTTG	60.626	20	CCCATTGGGTCGTCTATTGT	59.67	20	384	439	822
Unigene75758	1	p3	(ACA)6	18	101	118	CAGTCCTCAACAACCTGCAA	59.873	20	GTGTCAGGGCATGGTTATGA	59.374	20	181	77	257	CAGTCCTCAACAACCTGCAA	59.873	20	TTATTTTCTCGATGAATGGCG	60.047	21	112	77	188	CAGTCCTCAACAACCTGCAA	59.873	20	CGATGAATGGCGCAAATAG	60.186	19	103	77	179
Unigene21902	2	p3	(TCC)7	21	871	891	CAGTCCTCAAGGCTGAATCC	59.803	20	ACTCGATGTCAACCGAGCTT	59.874	20	251	775	1025	AATCCGCCTCTTCAGAATCA	59.773	20	ACTCGATGTCAACCGAGCTT	59.874	20	236	790	1025	CGCCTCTTCAGAATCAATCC	59.773	20	ACTCGATGTCAACCGAGCTT	59.874	20	232	794	1025
Unigene60212	1	p2	(TG)11	22	453	474	CAGTGAACGACACCCAAATG	60.001	20	CTGGGGCAAAGACCTTAACA	60.103	20	296	253	548	CAGTGAACGACACCCAAATG	60.001	20	CAACTGGGGCAAAGACCTTA	60.103	20	299	253	551	CAATAGACCTTTGTGCCGGT	59.993	20	CTGGGGCAAAGACCTTAACA	60.103	20	124	425	548
Unigene88851	1	p6	(CATGTT)4	24	263	286	CAGTGATTTGTGGTTCACGG	60.001	20	CTTTTCCCTCTCGTCCATTG	59.665	20	221	140	360	CCAGTGATTTGTGGTTCACG	60.001	20	CTTTTCCCTCTCGTCCATTG	59.665	20	222	139	360	CAGTGATTTGTGGTTCACGG	60.001	20	CCTTTTCCCTCTCGTCCATT	60.434	20	222	140	361
Unigene24210	1	p4	(TCTT)5	20	109	128	CAGTGGCCGAGAATTCATTT	60.074	20	TTCCGAATCCGAAGAGAGAA	59.887	20	284	44	327	CAGTGGCCGAGAATTCATTT	60.074	20	ATGGAAATGGAAACGTTGGA	60.17	20	130	44	173	CAGTGGCCGAGAATTCATTT	60.074	20	TGGAAATGGAAACGTTGGAT	60.17	20	129	44	172
Unigene3181	1	p3	(TCC)7	21	256	276	CAGTGGGAGGGTGATCTCAT	59.92	20	CTGGGCAACCTCAGATGATT	60.073	20	296	21	316	ATGCCAAGGCATCATTTGTT	60.339	20	CGAAGTTGTTCGAAGCATGA	59.988	20	277	224	500	ACCGGCAGTGTCAATTCTTT	59.598	20	CGAAGTTGTTCGAAGCATGA	59.988	20	381	120	500
Unigene36428	1	p6	(GAAGCA)3	18	4316	4333	CAGTTATCCATGGGATTGGC	60.155	20	TCTGAACCAGAGACAGGGCT	59.986	20	250	4169	4418	CTTGCCATCATCATCCCTTT	59.894	20	AGCACATTCCCACCAATCTC	59.934	20	360	4032	4391	CTTGCAGGGGAGAAAATTCA	60.184	20	TCTGAACCAGAGACAGGGCT	59.986	20	317	4102	4418
Unigene68053	1	p2	(TG)12	24	381	404	CATAAATGCTGGGTTCAGGC	60.469	20	ACCAGCCTGCTAGGACAAGA	60.012	20	399	253	651	CATAAATGCTGGGTTCAGGC	60.469	20	GACCAGCCTGCTAGGACAAG	60.012	20	400	253	652	AGGCGGTTTCGTGAAAAGAT	60.987	20	ACCAGCCTGCTAGGACAAGA	60.012	20	383	269	651
Unigene1084	1	p3	(TCT)7	21	558	578	CATAACCAGGGATGAACGCT	59.955	20	CTGGGTTTCTTAACTCCCCC	59.799	20	311	303	613	AAGTGAACATGGGGATAGCG	59.955	20	CTGGGTTTCTTAACTCCCCC	59.799	20	351	263	613	AAGTGAACATGGGGATAGCG	59.955	20	GGTGCAATTGACTGGGTTTC	60.362	20	362	263	624
Unigene19765	1	p5	(AAATA)4	20	89	108	CATACCAATCCAACAATGGCT	59.699	21	AGCGCAGCAATGCTTTAACT	60.18	20	392	39	430	CATACCAATCCAACAATGGC	58.697	20	AGCGCAGCAATGCTTTAACT	60.18	20	392	39	430	CCATACCAATCCAACAATGG	58.546	20	AGCGCAGCAATGCTTTAACT	60.18	20	393	38	430
Unigene650	1	p3	(TCC)6	18	577	594	CATAGACCGCCCATCTAGGA	60.051	20	ATTTGGTGCCAGAGAATTGG	59.933	20	306	514	819	ACCGCCCATCTAGGATTCTT	59.925	20	ATTTGGTGCCAGAGAATTGG	59.933	20	301	519	819	AACCATTCACATCCACAGCA	59.967	20	AAATTGGCACAGTTGAAGCC	60.118	20	388	259	646
Unigene53934	1	p6	(TGACAT)3	18	38	55	CATATAGAAGACAGTAACACCTGCAC	58.431	26	AGCAGGTTACAAGTCCACGC	60.321	20	128	9	136	CATATAGAAGACAGTAACACCTGCAC	58.431	26	GGTTACAAGTCCACGCATCA	59.572	20	124	9	132	CATATAGAAGACAGTAACACCTGCAC	58.431	26	AGGGTATCCTTCCAATCCCA	60.517	20	194	9	202
Unigene4696	1	p5	(AAAGA)4	20	591	610	CATATCTACCCGCTCCCAGA	60.051	20	AGAAAGCCCTCGAAGAAAGC	60.096	20	323	542	864	TATCTACCCGCTCCCAGATG	60.051	20	AGAAAGCCCTCGAAGAAAGC	60.096	20	321	544	864	CATATCTACCCGCTCCCAGA	60.051	20	AGAGGCTCAGAGTGGCAGAG	59.883	20	257	542	798
Unigene31885	1	p6	(GAAGCA)3	18	484	501	CATCAAACGCTTTACGAGCA	60.014	20	TGGTCGTTGGTGTACTGAGG	59.591	20	367	217	583	CGTGAGCAATCACTTCTCCA	59.984	20	TGGTCGTTGGTGTACTGAGG	59.591	20	304	280	583	CATCAAACGCTTTACGAGCA	60.014	20	GGCAGCTCGCAGGATATCTA	60.478	20	326	217	542
Unigene37408	1	p3	(CCT)6	18	189	206	CATCAGTTTTCTTGCAGCCA	59.988	20	AGTCACCCAATCCATGAAGC	59.934	20	117	162	278	AGCACCGCCATCTTCATATC	60.066	20	AAACTACGAGCAGCAGCCAT	60.044	20	107	143	249	AGCACCGCCATCTTCATATC	60.066	20	AGTCACCCAATCCATGAAGC	59.934	20	136	143	278
Unigene7311	1	p5	(TTTCT)4	20	44	63	CATCATACCTGGGACTGAACTG	59.473	22	CAAACGAAAGCCTGGACAAT	60.11	20	163	3	165	CATCATACCTGGGACTGAACTG	59.473	22	ACATCAAACGAAAGCCTGGA	60.636	20	167	3	169	CATCATACCTGGGACTGAACTG	59.473	22	CATCAAACGAAAGCCTGGAC	60.636	20	166	3	168
Unigene22763	1	p6	(AGCCAC)4	24	293	316	CATCATCCTCACCACACCAC	59.801	20	ATCACAACAAGTCCTTCGGG	59.966	20	174	222	395	TCCCCCTCGTACTCCTCTCT	60.208	20	ATCACAACAAGTCCTTCGGG	59.966	20	150	246	395	CTCCCCCTCGTACTCCTCTC	60.208	20	ATCACAACAAGTCCTTCGGG	59.966	20	151	245	395
Unigene90288	1	p6	(GTCCTC)3	18	154	171	CATCATGAACACGAATTGGG	59.774	20	ACCATGGCAGAACCAGAATC	59.934	20	199	62	260	CATCATGAACACGAATTGGG	59.774	20	GCAGAACCAGAATCCGACAT	60.081	20	193	62	254	CATCATGAACACGAATTGGG	59.774	20	CCGGTCGTACAAAACCCTAA	59.855	20	166	62	227
Unigene25265	1	p2	(AG)11	22	404	425	CATCCATTTTGGGGATTCAG	60.126	20	TCCCAATCATCGTTTCTTGA	59.049	20	351	310	660	CGCATGCACAAATGACCTAC	60.142	20	TCCCAATCATCGTTTCTTGA	59.049	20	327	334	660	AAGTTTGTGCCACGCTTCTT	59.92	20	TCGGTCATGTTTATCAGGGA	58.923	20	399	128	526
Unigene78159	1	p3	(ACA)8	24	118	141	CATCCCACACATTGCTCAGT	59.551	20	AGGCAGTCGTGGCTTACACT	59.937	20	137	91	227	CATCCCACACATTGCTCAGT	59.551	20	TGTGTGTGTGTGTGTTTGGG	59.923	20	167	91	257	CATCCCACACATTGCTCAGT	59.551	20	TGTGCGTGTATTGTTTGCCT	60.18	20	280	91	370
gi_50065487	1	p3	(CCA)8	24	117	140	CATCCCTAGCTGCAGTGTCA	60.008	20	CAGCAACAAAGACAAGCCAA	60.027	20	354	74	427	CCTCTCTGCATCCCTAGCTG	60.111	20	CAGCAACAAAGACAAGCCAA	60.027	20	362	66	427	CATCCCTAGCTGCAGTGTCA	60.008	20	CTTGGGGAGGATATGGAGGT	60.147	20	110	74	183
gi_50065487	2	p6	(CCTCCA)3	18	325	342	CATCCCTAGCTGCAGTGTCA	60.008	20	CAGCAACAAAGACAAGCCAA	60.027	20	354	74	427	CCTCTCTGCATCCCTAGCTG	60.111	20	CAGCAACAAAGACAAGCCAA	60.027	20	362	66	427	ACCTCCATATCCTCCCCAAG	60.147	20	CAGCAACAAAGACAAGCCAA	60.027	20	264	164	427
gi_50071367	1	p6	(CAGGAT)3	18	436	453	CATCCTCATCCAGGTCCAGT	59.92	20	TCCCTCTCCATGTCCAGAAC	60.048	20	152	354	505	AGGAGGTAGTGGCTCTGGGT	60.133	20	TCCCTCTCCATGTCCAGAAC	60.048	20	229	277	505	AGTCGGGTTGCAAGAAAAGA	59.853	20	TCCCTCTCCATGTCCAGAAC	60.048	20	309	197	505
gi_50068865	1	p6	(CAGGAT)3	18	208	225	CATCCTCATCCAGGTCCAGT	59.92	20	TCCCTCTCCATGTCCAGAAC	60.048	20	152	126	277	TCCTCATCCAGGTCCAGTTC	60.048	20	CACCGTTACCAGACCCACTT	59.884	20	193	128	320	AGGAGGTAGTGGCTCTGGGT	60.133	20	TCCCTCTCCATGTCCAGAAC	60.048	20	229	49	277
Unigene35471	1	p5	(CTCTC)4	20	1711	1730	CATCCTTCTCGGCAATTCAT	60.036	20	TCAATGCGCCACTTATACCA	60.096	20	397	1627	2023	TTGCCGGAGGATGAAGTATC	60.036	20	TCAATGCGCCACTTATACCA	60.096	20	378	1646	2023	GTGAAGGATGGATTCTCCGA	60.011	20	CTGATTAATGGGGTGCCATC	60.155	20	379	1604	1982
Unigene10521	1	p6	(TTTGTG)4	24	319	342	CATCGATTTCATCGGCTTCT	60.177	20	TGAAAGGAGTTCTTAATTTGTAGCA	58.627	25	249	128	376	CTTCATCGATTTCATCGGCT	60.177	20	TGAAAGGAGTTCTTAATTTGTAGCA	58.627	25	252	125	376	GAGTCGCCACCAGAGTTGTT	60.307	20	TGAAAGGAGTTCTTAATTTGTAGCA	58.627	25	295	82	376
Unigene33886	1	p3	(GAG)6	18	1425	1442	CATCTCTGGTGCTTATCGCA	59.972	20	CATCTTTGAAGCACAGCCAA	59.988	20	152	1356	1507	TTTCTATTCAATCGGACGGC	60.038	20	CATCTTTGAAGCACAGCCAA	59.988	20	381	1127	1507	CATCTCTGGTGCTTATCGCA	59.972	20	ACAGCCAAGCCAGCTGTAAT	59.904	20	140	1356	1495
Unigene24284	1	p6	(ATCTCA)3	18	618	635	CATCTCTTTCTGCTCAGCCC	60.096	20	TCCCTGCTCTCGAAGCTTTA	60.227	20	375	403	777	GATGGTGCTTCAAATGGGAT	59.756	20	TCCCTGCTCTCGAAGCTTTA	60.227	20	397	381	777	GCATCTCTTTCTGCTCAGCC	60.249	20	TCCCTGCTCTCGAAGCTTTA	60.227	20	376	402	777
Unigene71854	1	p6	(TAACTG)4	24	54	77	CATGAATGCCATGCTACACC	59.955	20	AATTCTGTTTCCCTCCCACC	60.169	20	169	31	199	CATGAATGCCATGCTACACC	59.955	20	ATTCTGTTTCCCTCCCACCT	59.795	20	168	31	198	CATGAATGCCATGCTACACC	59.955	20	TCTGTTTCCCTCCCACCTAA	59.521	20	166	31	196
Unigene11410	1	p6	(TTTGCT)3	18	218	235	CATGAGGTTCGTTTGTGTGG	60.001	20	TGATGTTCAGTTTGCAAAAGC	58.956	21	114	151	264	CCATGAGGTTCGTTTGTGTG	60.001	20	TGATGTTCAGTTTGCAAAAGC	58.956	21	115	150	264	GTTTCGGGCAAAATCTACGA	60.074	20	TGATGTTCAGTTTGCAAAAGC	58.956	21	147	118	264
Unigene17114	1	p6	(TTGATC)3	18	73	90	CATGATCCTAGAATTACATGGCA	58.979	23	CGAAGGGATGACTCTGCTTC	59.95	20	353	1	353	CATGATCCTAGAATTACATGGCA	58.979	23	ACCACTCTCACGAAGGGATG	60.112	20	363	1	363	CATGATCCTAGAATTACATGGCA	58.979	23	CTCCCCAGAACGTATGCACT	60.134	20	211	1	211
Unigene21902	1	p6	(TGCTGA)3	18	187	204	CATGATGAGGATGATGCGAG	60.186	20	ATGTTGCTTTGCTAATGGGG	59.96	20	189	67	255	TCCAATCCCTCTGCTGAAAC	60.195	20	ATGTTGCTTTGCTAATGGGG	59.96	20	147	109	255	CATGATGAGGATGATGCGAG	60.186	20	GTTGCTTTGCTAATGGGGAA	60.074	20	187	67	253
Unigene25617	1	p6	(GGAGAG)3	18	1128	1145	CATGCATCCTAACAACACCG	59.988	20	CGTCTATGGCTCGTCTCTCC	59.973	20	277	1032	1308	CATGCATCCTAACAACACCG	59.988	20	ACTATGCCTCCTGGATGGTG	59.95	20	158	1032	1189	CATGCATCCTAACAACACCG	59.988	20	CACTATGCCTCCTGGATGGT	59.95	20	159	1032	1190
Unigene2310	1	p6	(TGACCA)3	18	280	297	CATGCATTCAGATCCCACAC	59.925	20	CCACGGACTCCTCCATCTAA	60.065	20	362	75	436	CATGCATTCAGATCCCACAC	59.925	20	TCTTGGTGCTCCGTCTATCC	60.218	20	399	75	473	TTGAGCATGCATTCAGATCC	59.763	20	CCACGGACTCCTCCATCTAA	60.065	20	367	70	436
Unigene23429	1	p3	(CAC)6	18	288	305	CATGCCCCATAACCCTAACA	60.576	20	GTCAGGTGGGTCACCTCCTA	59.962	20	294	85	378	CACATGCCCCATAACCCTAA	60.576	20	GTCAGGTGGGTCACCTCCTA	59.962	20	296	83	378	CTGAACCTCCAACAGCAACC	60.69	20	GTCAGGTGGGTCACCTCCTA	59.962	20	241	138	378
gi_50066322	1	p3	(GAA)8	24	200	223	CATGGAGAGGGAAGCAAAGA	60.331	20	GATGGATTCCAAGCCACACT	59.934	20	243	126	368	CATGGAGAGGGAAGCAAAGA	60.331	20	CTTTAGGTCCAAGCCAGTGC	59.875	20	364	126	489	CATGGAGAGGGAAGCAAAGA	60.331	20	GCTTTAGGTCCAAGCCAGTG	59.875	20	365	126	490
Unigene26384	1	p3	(ATC)7	21	387	407	CATGGCCTCAGCTTGTGTTA	59.864	20	CAGAGTCCATGATCTCCGGT	60.072	20	260	233	492	TACAACATGGCCTCAGCTTG	59.864	20	CAGAGTCCATGATCTCCGGT	60.072	20	265	228	492	TGAAAATTTCCCACCCAAAA	60.138	20	CAGAGTCCATGATCTCCGGT	60.072	20	221	272	492
Unigene19087	1	p6	(GAGGGA)3	18	77	94	CATGGGGACGGATAGGTAGA	59.767	20	TGTTTGTGCTGTGTCCGTTT	60.199	20	156	42	197	CATGGGGACGGATAGGTAGA	59.767	20	GAGAAAAGAGGAGGCGGATT	59.789	20	346	42	387	CATGGGGACGGATAGGTAGA	59.767	20	GAAAAGAGGAGGCGGATTTT	59.666	20	344	42	385
Unigene46673	1	p5	(ACATC)4	20	144	163	CATGGGGAGAAAGGTAATTGA	58.89	21	CTTTTCAGGCTGATTTTCGC	59.96	20	167	68	234	TCATGGGGAGAAAGGTAATTG	58.89	21	CTTTTCAGGCTGATTTTCGC	59.96	20	168	67	234	CTCATGGGGAGAAAGGTAATTG	59.829	22	CTTTTCAGGCTGATTTTCGC	59.96	20	169	66	234
Unigene20021	1	p2	(AC)11	22	349	370	CATGGTGCATGACACAAACA	60.003	20	TCTTTCTTTTCACGGGCATC	60.192	20	381	309	689	CATGGTGCATGACACAAACA	60.003	20	GGATCCAAATGCTTCCATTG	60.274	20	225	309	533	TGCATGACACAAACAAGCAA	59.877	20	TCTTTCTTTTCACGGGCATC	60.192	20	376	314	689
Unigene3568	2	p2	(AG)10	20	1096	1115	CATGTCGTGCAGAACAGCTT	60.056	20	GACGTATCGTAGCTGCCTCC	59.866	20	364	783	1146	CTGCAGTCGCTGGACACTAA	60.199	20	CCTTGTCATCCACCAGACCT	59.962	20	381	959	1339	GCAGGAGTGTTGTGGGAAGT	60.159	20	GACGTATCGTAGCTGCCTCC	59.866	20	293	854	1146
Unigene40157	1	p6	(CAGCTG)3	18	616	633	CATTACTTAACTCCGCCCCA	59.953	20	AAAATGGTTCTCCTGATGCG	60.074	20	198	522	719	GAACCTATTCCAAGCCCTCC	59.903	20	AAAATGGTTCTCCTGATGCG	60.074	20	283	437	719	GTCTTGAAGGGGTAGCACCA	60.111	20	AAAATGGTTCTCCTGATGCG	60.074	20	243	477	719
Unigene28008	1	p6	(GGAGAG)3	18	1035	1052	CATTCACAACCGAACACACC	59.855	20	TCAATCCAAAAGCATGTCTGA	59.262	21	341	800	1140	AACACACCCCAATTCCACTC	59.679	20	TCAATCCAAAAGCATGTCTGA	59.262	21	329	812	1140	GAACACACCCCAATTCCACT	59.679	20	TCAATCCAAAAGCATGTCTGA	59.262	21	330	811	1140
Unigene67286	1	p2	(AG)14	28	112	139	CATTCACACCACCAGCATAAA	59.454	21	CCACCCCTTGTTTTAACCCT	60.082	20	172	0	171	CATTCACACCACCAGCATAAA	59.454	21	AGCCACCCCTTGTTTTAACC	60.221	20	174	0	173	CATTCACACCACCAGCATAA	57.968	20	CCACCCCTTGTTTTAACCCT	60.082	20	172	0	171
Unigene3495	1	p6	(AAAAAG)3	18	295	312	CATTCATTCATCTGTTGCCG	60.073	20	GGATGTCATCAAGTTGCACG	60.12	20	358	18	375	CCACACCCTCATCTCTCCAT	59.92	20	GGATGTCATCAAGTTGCACG	60.12	20	375	1	375	CATTCATTCATCTGTTGCCG	60.073	20	TGCACGTTGTCTTGATTCGT	60.31	20	344	18	361
Unigene29769	1	p6	(GAGGGA)3	18	116	133	CATTCCCACCGGCTATCTAA	59.916	20	CTGCTTTGCTTGCTATTCCC	59.982	20	156	3	158	CATTCCCACCGGCTATCTAA	59.916	20	CCTGCTTTGCTTGCTATTCC	59.982	20	157	3	159	CATTCCCACCGGCTATCTAA	59.916	20	CCCTGCTTTGCTTGCTATTC	59.982	20	158	3	160
Unigene35205	1	p6	(TCTGCT)3	18	159	176	CATTCCCCGTAGCAACTCAT	59.955	20	TTTATGTTTTCCAGCCCGTC	59.938	20	157	102	258	CATTCCCCGTAGCAACTCAT	59.955	20	TATGCAATTCCTGTGCCAAA	60.073	20	363	102	464	TCCATTGTTGAAGCAAACCA	60.088	20	TTTATGTTTTCCAGCCCGTC	59.938	20	228	31	258
Unigene55313	1	p5	(TTATT)4	20	102	121	CATTCCTATTCATGCCCACA	59.35	20	CTGCACCAGCATTGTCAAAT	59.722	20	262	4	265	CATTCCTATTCATGCCCACA	59.35	20	AAATTGGGACAACAATTGCC	59.668	20	158	4	161	CATTCCTATTCATGCCCACA	59.35	20	CACCAGCATTGTCAAATCGT	59.572	20	259	4	262
Unigene58112	1	p2	(GA)10	20	49	68	CATTCTTGCAGAAACAACGAGA	60.42	22	TCGCTTTGCAAATTTCCTGT	60.752	20	208	6	213	CATTCTTGCAGAAACAACGAGA	60.42	22	CGCTTTGCAAATTTCCTGTC	60.752	20	207	6	212	TCATTCTTGCAGAAACAACGAG	60.42	22	CGCTTTGCAAATTTCCTGTC	60.752	20	208	5	212
Unigene26202	1	p3	(TCC)7	21	31	51	CATTGCAGACAGCAGAGCTT	59.344	20	GGTTGTCTGTGTGAACGTGG	60.047	20	108	6	113	CATTGCAGACAGCAGAGCTT	59.344	20	GGTGGTTGTCTGTGTGAACG	60.047	20	111	6	116	GTGCATTGCAGACAGCAGAG	60.778	20	GGTTGTCTGTGTGAACGTGG	60.047	20	111	3	113
Unigene23589	1	p3	(TAA)6	18	91	108	CATTGCCATCGATTCAGAAA	59.622	20	GAGTATCGAAGGGGCAATCA	60.036	20	275	66	340	CATTGCCATCGATTCAGAAA	59.622	20	GACCAAGCTGATATCCTCGC	59.803	20	226	66	291	CATTGCCATCGATTCAGAAA	59.622	20	GGGGCAATCATCTCATTGAT	59.715	20	265	66	330
Unigene65893	2	p6	(CCTCCC)3	18	665	682	CATTGGAGCTGGAGCTTTTC	59.955	20	GCCCAGTAGGTGGTCGTAAA	59.993	20	141	576	716	TTTTCCACCTCCACAACCTC	59.943	20	GCCCAGTAGGTGGTCGTAAA	59.993	20	366	351	716	CCACCTCTTCCACCTTTGAA	60.081	20	GCCCAGTAGGTGGTCGTAAA	59.993	20	173	544	716
Unigene16455	1	p3	(GAA)7	21	1572	1592	CATTGTACTCAAGAGCCGCA	60.011	20	TATCAGGGGGTGCTTTTGTC	59.933	20	321	1359	1679	CATTGTACTCAAGAGCCGCA	60.011	20	TCTCGGAATTACGGAAATGG	59.894	20	343	1359	1701	CATTGTACTCAAGAGCCGCA	60.011	20	CTCGGAATTACGGAAATGGA	59.894	20	342	1359	1700
Unigene19897	1	p3	(ACG)6	18	1438	1455	CATTTGCTGGAAAAGTGGGT	59.971	20	GTGTGGCAACAATGTGCTCT	59.758	20	204	1299	1502	TTTGCTGGAAAAGTGGGTTC	60.088	20	GTGTGGCAACAATGTGCTCT	59.758	20	202	1301	1502	TAAAGATGGCCAAGGGAATG	59.894	20	GTGTGGCAACAATGTGCTCT	59.758	20	131	1372	1502
Unigene34012	1	p3	(GCA)8	24	1449	1472	CCAAACAACAAGGTCTCGGT	60.005	20	TCCTCACATGAAACATCCCA	59.893	20	375	1392	1766	AAACAACAAGGTCTCGGTGG	60.005	20	TCCTCACATGAAACATCCCA	59.893	20	373	1394	1766	ACAACAAGGTCTCGGTGGAC	60.009	20	TCCTCACATGAAACATCCCA	59.893	20	371	1396	1766
Unigene28539	1	p2	(AT)11	22	653	674	CCAAACCTTTGGGATTTGAA	59.772	20	TTCTCCTGAGGACGATGCTT	59.95	20	370	515	884	CAAATGCCAACACTGATGCT	59.722	20	TTCTCCTGAGGACGATGCTT	59.95	20	282	603	884	CCAAACCTTTGGGATTTGAA	59.772	20	TGAGGTTCCTTGCGTTTCTT	59.853	20	321	515	835
Unigene66865	1	p3	(AAG)9	27	106	132	CCAAACTCCAAAGCCACCTA	60.103	20	ATGGTGGTGCTAGGAAAACG	59.993	20	231	58	288	CCAAACTCCAAAGCCACCTA	60.103	20	GTCAGGTTCAGCCGAGAAAG	59.989	20	338	58	395	CCAAACTCCAAAGCCACCTA	60.103	20	AGAAACGCAAGCAAGGTTGT	59.92	20	312	58	369
Unigene86913	1	p6	(CTTCAA)3	18	98	115	CCAAAGCTGGAAACGGAGTA	60.241	20	CCTGTAGCTGGTGGTGTTGA	59.745	20	174	45	218	CCAAAGCTGGAAACGGAGTA	60.241	20	AGCTGGTGGTGTTGATGATG	59.551	20	169	45	213	CCAAAGCTGGAAACGGAGTA	60.241	20	GCCATTGATTGAGAAGGACC	59.488	20	138	45	182
Unigene18333	1	p6	(TCATTC)4	24	1293	1316	CCAAATTCTCAGCAACAGCA	59.988	20	GGCTCGAAGCTATGAAATCG	59.945	20	300	1269	1568	CCAAATTCTCAGCAACAGCA	59.988	20	CAAATTCGAGATGCCCAGTT	60.074	20	268	1269	1536	CCAAATTCTCAGCAACAGCA	59.988	20	AAATTCGAGATGCCCAGTTG	60.074	20	267	1269	1535
Unigene20865	1	p3	(CCT)8	24	419	442	CCAACATCCCTCTTTCTCCA	60.042	20	CTGCACCAGTCCCGAATTAT	59.955	20	388	162	549	CCCTCTTTCTCCAACACCAA	60.081	20	CTGCACCAGTCCCGAATTAT	59.955	20	381	169	549	CCAACATCCCTCTTTCTCCA	60.042	20	AATGATATGACCCCCATCCA	59.831	20	311	162	472
Unigene1985	1	p3	(GTG)6	18	251	268	CCAACATGTGCAACATGACTC	60.024	21	GACAAAGTTCAGCCAGAGCC	59.997	20	363	218	580	CCAACATGTGCAACATGACTC	60.024	21	GGACAAAGTTCAGCCAGAGC	59.997	20	364	218	581	CCATTAGTCCCAACATGTGC	58.85	20	GACAAAGTTCAGCCAGAGCC	59.997	20	372	209	580
Unigene24196	1	p3	(CAC)6	18	66	83	CCAACCAAACACTAGCAGCA	59.904	20	AGCCGTCATTTTCCTTCCTT	60.074	20	170	40	209	CCAACCAAACACTAGCAGCA	59.904	20	AAGCCGTCATTTTCCTTCCT	60.074	20	171	40	210	CCAACCAAACACTAGCAGCA	59.904	20	ATCCCCCTTACAAAGGCATC	60.152	20	244	40	283
Unigene21207	1	p4	(AGCT)5	20	391	410	CCAACCGTCAACCACTTCTT	60.005	20	CGACCACAGACTCATTTCACA	59.736	21	166	300	465	GGATCAACAAAGCAAACCGT	59.978	20	CGACCACAGACTCATTTCACA	59.736	21	279	187	465	CGTTGGATGAAACCAGAGGT	59.966	20	CGACCACAGACTCATTTCACA	59.736	21	385	81	465
Unigene38160	1	p6	(GAAGAC)3	18	240	257	CCAACGCTGTGAGAAGAACA	60.025	20	TACGGTAGAATCCGGGACAG	59.948	20	137	162	298	CACCAACGCTGTGAGAAGAA	60.025	20	TACGGTAGAATCCGGGACAG	59.948	20	139	160	298	CCAACGCTGTGAGAAGAACA	60.025	20	AGCTCCGTCTACCCCAGAAT	60.096	20	119	162	280
Unigene33954	1	p3	(TCC)6	18	90	107	CCAACTCAACCTCCCTCAAA	60.081	20	CTAGAATTGAGCCGAGCCAC	59.978	20	337	47	383	CCAACTCAACCTCCCTCAAA	60.081	20	GAAGCAAAATCGCCATTGAT	60.045	20	163	47	209	CCAACTCAACCTCCCTCAAA	60.081	20	ATATGATGCCAAGCCTCCAG	60.059	20	362	47	408
Unigene61896	1	p5	(CAATA)4	20	80	99	CCAACTGAATTCCCAATGGA	60.692	20	GGGAAAGTTGTCAGGGATGA	59.903	20	145	3	147	TCCCAACTGAATTCCCAATG	60.692	20	GGGAAAGTTGTCAGGGATGA	59.903	20	147	1	147	CCAACTGAATTCCCAATGGA	60.692	20	CAAGGACACGTGGACTGCTA	59.897	20	328	3	330
Unigene29194	1	p6	(TCCAAT)4	24	245	268	CCAACTGCCCTGTCTCTCTC	59.986	20	ACAGCATTGTTGTTGGGTCA	60.008	20	333	55	387	CAACTGCCCTGTCTCTCTCC	59.986	20	ACAGCATTGTTGTTGGGTCA	60.008	20	332	56	387	ACATTTGCTCTTGCTGGCTT	60.022	20	ACAGCATTGTTGTTGGGTCA	60.008	20	168	220	387
Unigene22280	1	p6	(TTTTTA)3	18	214	231	CCAACTGTGCGTTGCTTAAA	59.911	20	ACCAAATCGGTTGTGATGGT	60.096	20	182	141	322	CCAACTGTGCGTTGCTTAAA	59.911	20	TCGGAGTGGTACTGGGACTC	60.112	20	234	141	374	CCAACTGTGCGTTGCTTAAA	59.911	20	GACTCGGAGTGGTACTGGGA	60.112	20	237	141	377
Unigene8671	1	p2	(AG)16	32	106	137	CCAAGAAGAGAGGGGGAGAG	60.319	20	GCGAACTCGAGCTTATCCAC	59.985	20	289	79	367	CCAAGAAGAGAGGGGGAGAG	60.319	20	TTGTGCCTCTTATGCTGTGC	60.019	20	330	79	408	CCAAGAAGAGAGGGGGAGAG	60.319	20	GAGGCTTTGTCTTTCGATGC	59.962	20	219	79	297
Unigene82833	1	p3	(CTC)6	18	464	481	CCAAGAAGCTCAAGACCTGG	59.982	20	TTCGGCCCTTACTTGTTGAC	60.11	20	294	297	590	AGAAGCTTTGCTCCTCCTCC	60.096	20	TTCGGCCCTTACTTGTTGAC	60.11	20	150	441	590	CCAAGAAGCTCAAGACCTGG	59.982	20	CTTCGGCCCTTACTTGTTGA	60.241	20	295	297	591
Unigene2896	1	p2	(TC)37	74	2075	2148	CCAAGGACAAGGGAGTTGAA	60.081	20	GTACTCTGGGAGGGAGGGAG	60.066	20	355	1840	2194	GTTGAAGATGGCCCCAGATA	59.894	20	GTACTCTGGGAGGGAGGGAG	60.066	20	341	1854	2194	TTGAAGATGGCCCCAGATAC	59.894	20	GTACTCTGGGAGGGAGGGAG	60.066	20	340	1855	2194
Unigene6863	1	p2	(TC)10	20	166	185	CCAAGGAGCTTTCAGCTGTC	60.134	20	ACGCAACAAAAAGGGAAATG	59.975	20	365	85	449	CCAAGGAGCTTTCAGCTGTC	60.134	20	CACGCAACAAAAAGGGAAAT	59.975	20	366	85	450	TTCTTGGGTTTGCTTGCTTT	59.861	20	ACGCAACAAAAAGGGAAATG	59.975	20	341	109	449
Unigene12171	1	p3	(CAA)6	18	212	229	CCAAGTACTGCAGCAAGCAA	60.195	20	GGAATGAGCTTGGAGCAGAG	60.096	20	245	36	280	CCAAGTACTGCAGCAAGCAA	60.195	20	GCTTGGAGCAGAGCGATAAC	60.125	20	238	36	273	GTACTGCAGCAAGCAAAGCA	60.346	20	GGAATGAGCTTGGAGCAGAG	60.096	20	241	40	280
Unigene7809	1	p6	(CAGGAG)3	18	140	157	CCAAGTCCAGGGAACAAAGA	60.081	20	TTACTGTGAGGACGAGCGTG	60.049	20	343	12	354	CCAAGTCCAGGGAACAAAGA	60.081	20	TTTGAAGGATGACCAGACCC	59.903	20	234	12	245	GAACCAACACCCCGTGTAAC	60.134	20	TTACTGTGAGGACGAGCGTG	60.049	20	277	78	354
Unigene34843	1	p3	(GAG)7	21	1129	1149	CCAAGTCCCCATATCCACAC	60.05	20	CCCTAGTCACACTCCCCTGA	60.104	20	203	971	1173	ACCAAGTCCCCATATCCACA	60.05	20	CCCTAGTCACACTCCCCTGA	60.104	20	204	970	1173	GCATCAGAAGGGAACCCATA	59.894	20	CCCTAGTCACACTCCCCTGA	60.104	20	387	787	1173
Unigene65167	1	p2	(GA)11	22	86	107	CCAAGTTGGATAACAAAAGCC	58.616	21	GGGAGAGACACAAGACAAGTGA	59.35	22	199	0	198	CCAAGTTGGATAACAAAAGCCT	59.539	22	GGGAGAGACACAAGACAAGTGA	59.35	22	199	0	198	TCTTTGTTTTCAAGATCAACGG	59.244	22	GGGAGAGACACAAGACAAGTGA	59.35	22	138	61	198
Unigene575	1	p6	(ACCGCC)4	24	2823	2846	CCAATCCCAACTTGAGTCGT	59.966	20	TTGGATTTGAAGGAAAACGG	59.91	20	384	2597	2980	GTCAACCTCCGCATCAGTTT	60.119	20	GGTTCGGATCCGGTTTTAAT	60.02	20	353	2738	3090	GTCAACCTCCGCATCAGTTT	60.119	20	CGGTTTTAATGGCTCGGATA	59.922	20	343	2738	3080
gi_50071530	1	p6	(AAGCAC)4	24	142	165	CCAATCTCTCTCCCCCTCTC	60.149	20	GGACCCAGTGAAAGCCAATA	59.933	20	214	7	220	CTCCAATCTCTCTCCCCCTC	60.149	20	GGACCCAGTGAAAGCCAATA	59.933	20	216	5	220	TCCAATCTCTCTCCCCCTCT	60.149	20	GGACCCAGTGAAAGCCAATA	59.933	20	215	6	220
Unigene3970	1	p3	(GGA)7	21	665	685	CCAATTACAGACGCCACCTT	59.993	20	GACAAATGGACGACGAGGTT	59.973	20	277	494	770	CCAATTACAGACGCCACCTT	59.993	20	AATGGACGACGAGGTTGTTC	59.973	20	273	494	766	CCAATTACAGACGCCACCTT	59.993	20	AGCAACAGCACTGGATTCCT	59.874	20	335	494	828
Unigene8611	2	p3	(TCC)7	21	2630	2650	CCAATTTGAAAACCACCACC	60.066	20	TTCTCCGTGATTCTCTCGCT	60.096	20	355	2394	2748	CCAATTTGAAAACCACCACC	60.066	20	CTTCTCCGTGATTCTCTCGC	60.096	20	356	2394	2749	GGTTTGGATTCGGAATGAGA	59.871	20	TTCTCCGTGATTCTCTCGCT	60.096	20	259	2490	2748
gi_50059969	1	p6	(CACAGC)3	18	52	69	CCACAAGCCAGGTCAAAGAT	60.111	20	GCCATCGTAGCCATTTCTGT	60.103	20	318	29	346	CCACAAGCCAGGTCAAAGAT	60.111	20	ACGGCCCATTAATGTGAAAG	59.823	20	268	29	296	CCACAAGCCAGGTCAAAGAT	60.111	20	AAGCATCTCCAAATGCAAGG	60.214	20	175	29	203
Unigene32517	1	p5	(CCTCT)4	20	115	134	CCACAATCATGCCATCTCAC	59.925	20	CCCCATGGATGTCGTATTTC	60.014	20	307	67	373	CCACAATCATGCCATCTCAC	59.925	20	TCCCCATGGATGTCGTATTT	60.014	20	308	67	374	CTCACAGCTCCGTCTTCCTC	60.135	20	CCCCATGGATGTCGTATTTC	60.014	20	347	27	373
Unigene5476	1	p4	(AAAG)5	20	169	188	CCACACCAGAAACGCCTATT	59.993	20	TGTCTCTGCTTTTTCTCCCC	59.405	20	126	138	263	AAAATCCACACCAGAAACGC	59.978	20	TGTCTCTGCTTTTTCTCCCC	59.405	20	131	133	263	TGAAGAAACCACCACCAACA	59.976	20	TGTCTCTGCTTTTTCTCCCC	59.405	20	253	11	263
gi_50067451	1	p3	(GTG)11	33	394	426	CCACACTTCCCACATCACAG	59.997	20	GGCCTCTTTGGCTTTGAACT	60.743	20	294	174	467	TTTAGAAAAATCATGGCGGC	60.04	20	GGCCTCTTTGGCTTTGAACT	60.743	20	100	368	467	CCACACTTCCCACATCACAG	59.997	20	TCGAGAGGTTGAGAAGCAGC	60.823	20	319	174	492
Unigene843	2	p6	(TTGGTG)3	18	2380	2397	CCACACTTTCGTCAGCTTCA	60.025	20	TCGTAAGCATGGCAGTCTTG	60.011	20	329	2182	2510	CCACACTTTCGTCAGCTTCA	60.025	20	CTTGCCATCCACAAAAACCT	59.971	20	268	2182	2449	CACCGGCAGTTGGAGATAAT	59.955	20	TCGTAAGCATGGCAGTCTTG	60.011	20	290	2221	2510
Unigene11818	1	p6	(TTCTTG)5	30	537	566	CCACAGAAGGGAAGTGGAAA	60.081	20	CACATTTTCACTGTTCGCCA	60.699	20	276	391	666	TGCAGAGAGTTCATGGCAAG	60.136	20	CACATTTTCACTGTTCGCCA	60.699	20	356	311	666	TGGAGGTTACGCTGTTGATG	59.716	20	CACATTTTCACTGTTCGCCA	60.699	20	378	289	666
gi_50061803	1	p4	(CTGT)6	24	375	398	CCACAGTTGACATTTCCGTG	60.001	20	TTCTGCATAGTGGAAAGGCA	59.42	20	323	173	495	CCACAGTTGACATTTCCGTG	60.001	20	TCTGCATAGTGGAAAGGCAA	59.42	20	322	173	494	TCTGTGCCCAATTAAGACCC	59.933	20	TCTGCATAGTGGAAAGGCAA	59.42	20	340	155	494
Unigene22843	1	p3	(ACA)6	18	178	195	CCACATCTCAGCCTCTCTCC	59.945	20	TGATGGGTTGTTCGGGTAAT	60.051	20	217	98	314	CCCACATCTCAGCCTCTCTC	59.945	20	TGATGGGTTGTTCGGGTAAT	60.051	20	218	97	314	CCACATCTCAGCCTCTCTCC	59.945	20	CCCATGGTATTCCACGAAAC	60.051	20	260	98	357
Unigene8188	1	p3	(TGC)7	21	160	180	CCACCACCACCTGAAAGTCT	60.002	20	CAACAACAAGGTGATGTGCC	60.008	20	197	42	238	CCACCACCACCTGAAAGTCT	60.002	20	GGAGGTGGAGAAAGAGGGTC	60.05	20	251	42	292	CCACCACCACCTGAAAGTCT	60.002	20	TCACAGCAACAGCAACAACA	60.071	20	209	42	250
Unigene7652	1	p2	(AC)11	22	216	237	CCACCATCAAAGTTGGGGTA	60.605	20	GGATGGTCCCACTTCATCAC	60.184	20	276	50	325	GGGGTACAAAGTTGGACAGG	59.304	20	GGATGGTCCCACTTCATCAC	60.184	20	262	64	325	GACCCAAAAGGACCGGTAAG	60.714	20	GGATGGTCCCACTTCATCAC	60.184	20	143	183	325
gi_50070945	1	p2	(CT)12	24	56	79	CCACCCCAATCCTCTCAAA	60.844	19	AGGTGCATCATCGCTCTTCT	59.981	20	267	34	300	CCACCCCAATCCTCTCAAA	60.844	19	TTGCCAACAACATTTGCATT	59.976	20	176	34	209	CCACCCCAATCCTCTCAAA	60.844	19	TGCCAACAACATTTGCATTT	59.976	20	175	34	208
Unigene2278	1	p2	(AG)12	24	87	110	CCACCCCACATTACCATCAT	60.317	20	GCTAGTTGCTAAAATGCGCC	60.013	20	367	50	416	CCACCCCACATTACCATCAT	60.317	20	CCATCTCAAACTCTTCCCCA	60.042	20	332	50	381	ATTACCATCATCTCCCACGG	59.629	20	GCTAGTTGCTAAAATGCGCC	60.013	20	358	59	416
Unigene49789	1	p2	(CT)14	28	129	156	CCACCCCTTGTTTTAACCCT	60.082	20	CATTCACACCACCAGCATAAA	59.454	21	171	95	265	AGCCACCCCTTGTTTTAACC	60.221	20	CATTCACACCACCAGCATAAA	59.454	21	173	93	265	CCACCCCTTGTTTTAACCCT	60.082	20	CATTCACACCACCAGCATAA	57.968	20	171	95	265
Unigene17461	1	p6	(CGTCAT)4	24	396	419	CCACCGTCGTCTATTCTCGT	60.134	20	AGATGATGGGGACAACGAAG	59.927	20	314	167	480	CCACCGTCGTCTATTCTCGT	60.134	20	GAGGAAGATGATGGGGACAA	59.862	20	319	167	485	AGGCGAAGCCATACTCCTTT	60.228	20	ATGATGGGGACAACGAAGAG	59.927	20	142	337	478
Unigene91152	1	p3	(TGC)6	18	1320	1337	CCACCTCTCTTTCTCCCCTC	60.186	20	CCCCTGGAGTAACAGAACCA	59.959	20	350	1144	1493	CACCTCTCTTTCTCCCCTCC	60.186	20	CCCCTGGAGTAACAGAACCA	59.959	20	349	1145	1493	CACCTCTCTTTCTCCCCTCC	60.186	20	CTCGCCTTTTATCCCCTCTC	60.166	20	257	1145	1401
Unigene21806	1	p2	(CT)11	22	110	131	CCACCTTAACAAACCGCCTA	59.99	20	ACTGTTGATTTAGCCCACGG	59.993	20	293	84	376	CCACCTTAACAAACCGCCTA	59.99	20	CTGCAAAAGCAGGTGATGAA	59.988	20	110	84	193	CCCTCCATTCAAAAAGCAAA	60.046	20	ACTGTTGATTTAGCCCACGG	59.993	20	354	23	376
Unigene24914	1	p3	(AAC)6	18	32	49	CCACCTTCTTCTTGTCCATTG	59.578	21	GGTTGAACAGGTGAATTGGG	60.21	20	201	0	200	CCACCTTCTTCTTGTCCATTG	59.578	21	GCTTAAGCCAGCAACATCCT	59.481	20	307	0	306	CCACCTTCTTCTTGTCCATTG	59.578	21	AGCTTAAGCCAGCAACATCC	59.481	20	308	0	307
Unigene38468	1	p6	(CTCAGC)3	18	160	177	CCACGCAAGAGAGGAAGAAC	59.989	20	ACATTTGGATTTGGCTGAGG	59.933	20	176	80	255	ATCCACGCAAGAGAGGAAGA	59.95	20	ACATTTGGATTTGGCTGAGG	59.933	20	178	78	255	CCACGCAAGAGAGGAAGAAC	59.989	20	CTCTCTGCTAATGAGCGCCT	59.882	20	395	80	474
gi_50071310	1	p3	(TCA)9	27	34	60	CCACTCACCCTCTCAAGCTC	59.986	20	CTATCCTTTGCTGGCGAGTC	59.978	20	268	11	278	CCACTCACCCTCTCAAGCTC	59.986	20	GCCATCAGTGGCCTTACAAT	59.962	20	394	11	404	CCACTCACCCTCTCAAGCTC	59.986	20	AATCCCTCAGCTGATGTTGG	60.073	20	196	11	206
Unigene8611	1	p3	(ATC)6	18	2295	2312	CCACTCCCGTCTCTCTTCAG	59.978	20	TCTCATTCCGAATCCAAACC	59.871	20	282	2228	2509	CCACTCCCGTCTCTCTTCAG	59.978	20	GGCAGTACAGCTCCACCATT	60.142	20	361	2228	2588	CCACTCCCGTCTCTCTTCAG	59.978	20	AATGGCAGTACAGCTCCACC	60.142	20	364	2228	2591
Unigene8710	1	p2	(CT)10	20	865	884	CCACTCTGCAGATTCATCCA	59.787	20	CTTTGTTCGGTTTTGCTGGT	60.147	20	303	605	907	TCTGCAGATTCATCCAATGC	59.763	20	CTTTGTTCGGTTTTGCTGGT	60.147	20	299	609	907	TCACCTGCCATTCTTTGTCA	60.24	20	CTTTGTTCGGTTTTGCTGGT	60.147	20	137	771	907
gi_50069032	1	p6	(CTCTCC)4	24	92	115	CCAGAAAATTAAAAGGGGGAA	59.319	21	AGAGTCCTGAGATTTGGCGA	59.95	20	389	15	403	CCAGAAAATTAAAAGGGGGAA	59.319	21	ATTTGGCGATATCAACGAGG	59.923	20	378	15	392	CCAGAAAATTAAAAGGGGGAA	59.319	21	GCACGCGTTTATGTTGCTTA	59.908	20	212	15	226
Unigene20876	1	p3	(AGG)6	18	322	339	CCAGAACCCATCTCTCCAAA	60.042	20	CAAACTGAAACCCTGGTGGT	59.861	20	327	155	481	GTCCAGAACCCATCTCTCCA	60.048	20	CAAACTGAAACCCTGGTGGT	59.861	20	329	153	481	GGACCTCAACTTCCCTCTCC	60.05	20	CAAACTGAAACCCTGGTGGT	59.861	20	352	130	481
Unigene21847	1	p6	(TTCTCC)3	18	924	941	CCAGATGAGACGGAGGGTAA	60.065	20	GTCGGAAGCAAAGCTCAAAC	60	20	274	778	1051	CCAGATGAGACGGAGGGTAA	60.065	20	GCTTAATGAATTTTGGCGGA	60.04	20	212	778	989	AATTCGAAAGCGGCTGTAAA	59.853	20	GTCGGAAGCAAAGCTCAAAC	60	20	322	730	1051
Unigene62865	1	p6	(CCCTCT)3	18	243	260	CCAGATTTCTCACTTCCCCA	60.042	20	GGTGAAAGAAGCCCATCAAA	60.051	20	396	125	520	TTTCTCACTTCCCCACAACC	59.943	20	GGTGAAAGAAGCCCATCAAA	60.051	20	391	130	520	CCAGATTTCTCACTTCCCCA	60.042	20	CACCAAACTGGGTCTTGGAT	59.82	20	234	125	358
Unigene24863	1	p2	(TC)12	24	199	222	CCAGCAACCTTAGCAACCTC	59.875	20	AGGCACTAGGCTGCCATCTA	60	20	378	174	551	CCAGCAACCTTAGCAACCTC	59.875	20	CTCCCAGACGTTCTTCTTCG	59.982	20	203	174	376	CCAGCAACCTTAGCAACCTC	59.875	20	CCTTTGCCATTTTGTCCACT	59.971	20	221	174	394
Unigene35722	1	p2	(TC)10	20	236	255	CCAGCAAGATAACCCCAAGA	60.066	20	GCAGGTGATGAGGGATAGGA	60.034	20	291	142	432	TTCCACCAGCAAGATAACCC	59.933	20	GCAGGTGATGAGGGATAGGA	60.034	20	296	137	432	CCAGCAAGATAACCCCAAGA	60.066	20	ATACAGGGCAGGTGATGAGG	59.95	20	298	142	439
Unigene67642	1	c	(AAG)6aataagtttatgatgaccaat(AAG)9	66	234	299	CCAGCAGAAAATAGACCCCA	60.066	20	AGCACTTTGGTTGGCTTGTT	59.78	20	226	185	410	CCAGCAGAAAATAGACCCCA	60.066	20	CACTTTGGTTGGCTTGTTGA	59.734	20	224	185	408	CCAGCAGAAAATAGACCCCA	60.066	20	AGCATTACCAGAAACAGCGG	60.27	20	325	185	509
Unigene37491	1	p3	(CTC)6	18	47	64	CCAGCATAGCATTCAAGAGC	58.627	20	AGTGGTGGTCTTTTTCACGG	60.005	20	273	5	277	CCAGCATAGCATTCAAGAGC	58.627	20	TTAGAACGAGTGGTTTGGGG	59.964	20	220	5	224	CCAGCATAGCATTCAAGAGC	58.627	20	TTAGAACGAGTGGTTTGGGG	59.964	20	300	5	304
gi_50066769	1	p6	(AGGTGA)3	18	318	335	CCAGCCATGTCTTTAGCTCC	59.836	20	TCTCTGCCCTTTGCAAACTT	59.993	20	344	66	409	CAAGCCAAGCAAATTCCACT	60.249	20	TCTCTGCCCTTTGCAAACTT	59.993	20	272	138	409	AGTGTCCAAGCCAAGCAAAT	59.74	20	TCTCTGCCCTTTGCAAACTT	59.993	20	278	132	409
Unigene18169	1	p3	(TTA)6	18	195	212	CCAGCTCTGCCTATTGCTTC	60.118	20	GGTTTGGCCTGGTTTTAGGT	60.221	20	211	94	304	TCCAGCTCTGCCTATTGCTT	60.118	20	GGTTTGGCCTGGTTTTAGGT	60.221	20	212	93	304	CAGCTCTGCCTATTGCTTCC	60.118	20	GGTTTGGCCTGGTTTTAGGT	60.221	20	210	95	304
Unigene36134	1	p3	(ACC)6	18	213	230	CCAGGCTTGAAGATCCTCTG	59.943	20	ATGACTCCCTCGTCATGGTC	59.928	20	188	106	293	CCAGGCTTGAAGATCCTCTG	59.943	20	CAACGAAAGTACTGGGCTCC	59.734	20	287	106	392	CGGCCCAATAGCATATCATC	60.276	20	ATGACTCCCTCGTCATGGTC	59.928	20	280	14	293
Unigene31729	1	p3	(TGA)6	18	491	508	CCAGGGCATTCTCTCTCTTG	59.943	20	GATGACCGTCCGTCGTCTAT	59.957	20	339	230	568	CCAGGGCATTCTCTCTCTTG	59.943	20	TCATCATGTTTCTTGCGAGC	59.955	20	377	230	606	GGGTGTGCTCTCCATTGATT	59.934	20	GATGACCGTCCGTCGTCTAT	59.957	20	301	268	568
Unigene38742	1	p6	(AATAAA)3	18	40	57	CCAGGTCACTTGTAACCCGTA	59.899	21	GGTCTGCTCTCCGTTTTCTG	59.989	20	286	5	290	CCAGGTCACTTGTAACCCGTA	59.899	21	GTCTGCTCTCCGTTTTCTGG	59.989	20	285	5	289	CCAGGTCACTTGTAACCCGTA	59.899	21	TTGCTCAACCAGTTCTGTGC	60.032	20	225	5	229
Unigene34541	1	p6	(CTCCAC)3	18	1224	1241	CCAGGTGTAACTCGGAGGAA	60.103	20	TCATATCTCGGGCATTAGCC	60.023	20	390	1007	1396	TTCCAGGTGTAACTCGGAGG	60.103	20	TCATATCTCGGGCATTAGCC	60.023	20	392	1005	1396	CCAAGGGTTCCTAAACCTCC	59.799	20	TCATATCTCGGGCATTAGCC	60.023	20	331	1066	1396
Unigene29140	1	p3	(AAG)6	18	177	194	CCAGTCTACCCCCTTTCCAT	60.183	20	GCAATTGCCGAGTTAGTGCT	60.416	20	201	75	275	CCAGTCTACCCCCTTTCCAT	60.183	20	TCTAAGCCCATGGATGCAAT	60.435	20	216	75	290	GACCAGTCTACCCCCTTTCC	59.795	20	GCAATTGCCGAGTTAGTGCT	60.416	20	203	73	275
Unigene21114	1	p3	(AAG)7	21	274	294	CCAGTGCACAGTGAGGAGAA	60.022	20	CCAAGGGCAGATGTTGAGAT	60.073	20	292	201	492	CCAGTGCACAGTGAGGAGAA	60.022	20	CGGGCTATCAGATCCACACT	60.096	20	198	201	398	CTCCAGTGCACAGTGAGGAG	59.597	20	CCAAGGGCAGATGTTGAGAT	60.073	20	294	199	492
Unigene23120	1	p2	(AG)14	28	129	156	CCAGTGGACTGTGTCCTGTC	59.113	20	TTCTGCCTTCTTGCCACTTT	59.993	20	157	23	179	CCAGTGGACTGTGTCCTGTC	59.113	20	CCTCATCATCGATAGCAGCA	59.931	20	263	23	285	CCAGTGGACTGTGTCCTGTC	59.113	20	ATCACCATCCTCCTCCTCCT	59.889	20	280	23	302
Unigene18103	1	p2	(AC)11	22	154	175	CCATAAAAACACACCCACCC	59.948	20	CTCTTGCTTTGGTTTCGGAG	59.986	20	300	54	353	CCATAAAAACACACCCACCC	59.948	20	GGTTTCGGAGTAAAGCACCA	60.11	20	290	54	343	CCATAAAAACACACCCACCC	59.948	20	TGGTTTCGGAGTAAAGCACC	60.11	20	291	54	344
Unigene37042	1	p6	(TCTTCC)3	18	48	65	CCATAACAGGGCTGATGCTT	60.096	20	GAGAAGTGAAGGCTTGGTCG	59.989	20	271	21	291	CCATAACAGGGCTGATGCTT	60.096	20	GAAGTGAAGGCTTGGTCGAG	59.989	20	269	21	289	CCATAACAGGGCTGATGCTT	60.096	20	GGTGAAAAACGTTTCGGAGA	60.088	20	345	21	365
Unigene62021	1	p3	(AGA)7	21	226	246	CCATACACGCCACTGAAATG	59.988	20	ATGGTTGACTTTTGGCGTTC	59.978	20	296	199	494	CCATACACGCCACTGAAATG	59.988	20	TCTTCTGCACAACTTGCACC	60.032	20	107	199	305	TCCTAGCCTGTGATGCTCCT	59.973	20	ATGGTTGACTTTTGGCGTTC	59.978	20	349	146	494
gi_50068824	1	p3	(GAC)8	24	221	244	CCATCAAGCGAAACCAGAAT	60.074	20	TGATCCTTGAAGACGCAGTG	59.984	20	231	143	373	CCATCAAGCGAAACCAGAAT	60.074	20	AAAGAAACCGCAGTCCTCAA	59.853	20	385	143	527	CCATCAAGCGAAACCAGAAT	60.074	20	TCCTCGAGAGAGACAGAGGC	59.817	20	159	143	301
Unigene49411	1	p4	(TCTT)7	28	116	143	CCATCACCTGTGGTGTTTGA	60.416	20	AAGAAAACAAGGAAGTTTGGTGA	59.205	23	161	15	175	CCATCACCTGTGGTGTTTGA	60.416	20	AAGAAAACAAGGAAGTTTGGTGAG	60.07	24	161	15	175	CCATCACCTGTGGTGTTTGA	60.416	20	GAAAACAAGGAAGTTTGGTGAG	57.895	22	159	15	173
Unigene63408	1	p3	(AAG)6	18	202	219	CCATCCAAAAGAAGGTGCAT	59.933	20	GACAATTTAGCGTCACGGGT	60	20	209	101	309	CCATCCAAAAGAAGGTGCAT	59.933	20	AGACAATTTAGCGTCACGGG	60.132	20	210	101	310	TGTTGCATGGAAGGACTGAA	60.24	20	GACAATTTAGCGTCACGGGT	60	20	282	28	309
Unigene15471	1	p6	(TTGGCT)3	18	101	118	CCATCCACTTTACACCCCTG	60.224	20	GGGGGCAGTATAACCCATCT	60.039	20	372	59	430	CCATCCACTTTACACCCCTG	60.224	20	TGTAGCCAGCAACAGTCTGG	60.049	20	245	59	303	CCATCCACTTTACACCCCTG	60.224	20	CAGGACTGGGGGCAGTATAA	59.948	20	379	59	437
Unigene28032	1	p3	(GAT)7	21	32	52	CCATCCATCCTCTGAAATTGA	59.879	21	TCAAAAGCATCTGCTTCCCT	59.955	20	182	3	184	CCATCCATCCTCTGAAATTGA	59.879	21	CTCAAAAGCATCTGCTTCCC	59.955	20	183	3	185	CCATCCATCCTCTGAAATTGA	59.879	21	ATCTCCGCATCTCCTCAAAA	59.773	20	196	3	198
Unigene36323	1	p3	(GAA)9	27	104	130	CCATCCTCTCCCCCTCTATC	59.851	20	CCCAACACGAAGATTAGGGA	59.926	20	234	41	274	CCATCCTCTCCCCCTCTATC	59.851	20	CTGGCACACCATCAACTGTC	60.162	20	385	41	425	CCATCCTCTCCCCCTCTATC	59.851	20	AGTCAACTGGCACACCATCA	60.162	20	391	41	431
Unigene39915	1	p6	(CTCCAG)3	18	61	78	CCATCCTTTTCTTGCACCTT	59.17	20	CGAGAAGGCAAAGGTGACTC	59.989	20	327	5	331	CCATCCTTTTCTTGCACCTT	59.17	20	GGAAATCAGCAGCTCCAAAG	59.955	20	271	5	275	CCATCCTTTTCTTGCACCTT	59.17	20	AGGAAATCAGCAGCTCCAAA	59.955	20	272	5	276
Unigene65810	1	p3	(TAC)8	24	87	110	CCATCTCAAAGTTTTCATCAACC	59.864	23	GAGGTCAAACCACAGGGAGA	60.088	20	168	41	208	CCATCTCAAAGTTTTCATCAACC	59.864	23	AGACCGAGGTCAAACCACAG	60.151	20	173	41	213	CCATCTCAAAGTTTTCATCAACC	59.864	23	GACAAGACCGAGGTCAAACC	59.555	20	177	41	217
Unigene37086	1	p6	(ACCCGA)4	24	249	272	CCATCTTTCCCTCAACCAAA	59.903	20	TCGCTCCACTTTGACTCCTT	59.989	20	355	123	477	TTCTGGATGGTCAGAAACCC	59.903	20	TCGCTCCACTTTGACTCCTT	59.989	20	373	105	477	ACCAAATCTTGTTTCCGCTG	60.11	20	TCGCTCCACTTTGACTCCTT	59.989	20	341	137	477
Unigene536	1	p2	(CT)12	24	1416	1439	CCATGAAACCCATCTCTGGT	59.779	20	TGGACTAATCCGAGGCAATC	60.036	20	250	1302	1551	CCATGAAACCCATCTCTGGT	59.779	20	GGGATCTAAATGGGAGGGAA	60.089	20	285	1302	1586	TCGCATATTCCATGAAACCC	60.67	20	TGGACTAATCCGAGGCAATC	60.036	20	259	1293	1551
Unigene17155	2	p6	(GACTTG)4	24	2274	2297	CCATGAATTACACGAGGGCT	59.955	20	GTGCTTTTTGCAAGCATTGA	59.999	20	152	2245	2396	ACCATGAATTACACGAGGGC	59.82	20	GTGCTTTTTGCAAGCATTGA	59.999	20	153	2244	2396	ACCATGAATTACACGAGGGC	59.82	20	TGGGAGATCATTAGGCCTTG	60.029	20	172	2244	2415
Unigene11808	1	p2	(GA)11	22	1959	1980	CCATGACCCCTTAGACCAGA	59.92	20	CCTCACATTACATGCCACACT	58.511	21	287	1779	2065	CCATGACCCCTTAGACCAGA	59.92	20	ACCTCACATTACATGCCACACT	59.405	22	288	1779	2066	GGATCAGACGGTGGAGAGAG	59.792	20	CCTCACATTACATGCCACACT	58.511	21	195	1871	2065
gi_50071140	1	p2	(AG)10	20	95	114	CCATGAGTACGAAGCAGCAC	59.47	20	GAAGGCGTATTGGAAGCAAG	59.845	20	287	19	305	CCATGAGTACGAAGCAGCAC	59.47	20	AAGGCGTATTGGAAGCAAGA	59.845	20	286	19	304	CCATGAGTACGAAGCAGCAC	59.47	20	CCGCACACTATTGCAGACAT	59.746	20	158	19	176
Unigene19995	1	p5	(CACAC)4	20	1721	1740	CCATGGATCACACACTTTGC	59.967	20	GGAAGATAGGGGGTCCAAAA	60.124	20	221	1632	1852	CCATGGATCACACACTTTGC	59.967	20	CGAAGGAAGAGAAAGGGTCC	60.183	20	159	1632	1790	CCATGGATCACACACTTTGC	59.967	20	GGTCCAAAAGGAGGTGGTTT	60.204	20	210	1632	1841
Unigene2023	1	p5	(TGTTC)4	20	88	107	CCATGGTTAGGTAGGTGACTGTT	59.332	23	CCAGAGAATCGGCTTATTGC	59.807	20	334	57	390	CCATGGTTAGGTAGGTGACTGTT	59.332	23	TCAATCCAGAGAATCGGCTT	59.773	20	339	57	395	CCATGGTTAGGTAGGTGACTGTT	59.332	23	AGTGACTGCCGAAAAAGCTC	59.621	20	189	57	245
Unigene38315	1	p3	(AAG)7	21	1448	1468	CCATGTCTTTGGTGTCCTCC	60.363	20	TCCCACAAAGCCAAAGAGAC	60.232	20	331	1420	1750	ATCTGCACAGCCCTTACAGC	60.428	20	TCCCACAAAGCCAAAGAGAC	60.232	20	398	1353	1750	CCATGTCTTTGGTGTCCTCC	60.363	20	ATCCCACAAAGCCAAAGAGA	59.67	20	332	1420	1751
Unigene17247	1	p4	(TAGC)5	20	850	869	CCATGTGCACAGAAGCTGAT	59.862	20	CCCAGCATGGTACGGTTTAG	60.378	20	371	592	962	ACCATGTGCACAGAAGCTGA	60.473	20	CCCAGCATGGTACGGTTTAG	60.378	20	372	591	962	GACCATGTGCACAGAAGCTG	60.473	20	CCCAGCATGGTACGGTTTAG	60.378	20	373	590	962
Unigene71267	1	p3	(AGG)6	18	109	126	CCATTCGTTCAACTCCACCT	59.966	20	TCAGGGATGGCTTCAGTTTC	60.195	20	394	40	433	CCATTCGTTCAACTCCACCT	59.966	20	CCTCAAGTGCCCTCCTCATA	60.21	20	144	40	183	CCATTCGTTCAACTCCACCT	59.966	20	TACCCACCATAGAGGATGGC	59.773	20	198	40	237
Unigene37174	2	p3	(TTC)8	24	335	358	CCATTGAGGCTGATTCTGGT	60.073	20	CGTTTTGAGGAAAAACCCAA	59.947	20	290	173	462	CCATTGAGGCTGATTCTGGT	60.073	20	GCCTCCACAAGTATTTCCCA	59.933	20	268	173	440	CCATTGAGGCTGATTCTGGT	60.073	20	TGCCTCCACAAGTATTTCCC	59.933	20	269	173	441
Unigene45225	1	p6	(CCAACT)3	18	288	305	CCATTGCCAGAACCAATACC	60.192	20	ATGGAGGTGGCTTTGGTGTA	60.375	20	146	245	390	GGAGAAGGTGGGAAAACTGA	59.112	20	AGGTGGCTTTGGTGTAGGTG	60.028	20	278	109	386	GGAGAAGGTGGGAAAACTGA	59.112	20	GTGTAGGAGGTGGTGCTGGT	60.033	20	255	109	363
Unigene9648	1	p3	(TCG)6	18	438	455	CCATTTCTCCACCGTGAACT	59.966	20	CCTCTTACCCCTCTCCCATC	59.89	20	203	347	549	CACCACCAACACAAACAAGC	60.049	20	CCTCTTACCCCTCTCCCATC	59.89	20	345	205	549	CCATTTCTCCACCGTGAACT	59.966	20	CCCTCTCCCATCACCCTTAT	60.147	20	195	347	541
gi_50069515	1	p3	(TCG)6	18	205	222	CCATTTCTCCACCGTGAACT	59.966	20	CCTCTTACCCCTCTCCCATC	59.89	20	203	114	316	CCATTTCTCCACCGTGAACT	59.966	20	CCCTCTCCCATCACCCTTAT	60.147	20	195	114	308	CAGTGAATGGGGGAGTAGGA	59.92	20	ACTGTCCAGACTGGCAATCC	60.12	20	390	157	546
Unigene62237	1	p6	(AGCAAC)3	18	269	286	CCATTTCTCTTCATTCATGGC	59.519	21	TTCAAGCGACACGATAGACG	60.011	20	341	245	585	AAAAGAGCCAAACCCAAACC	60.332	20	GCGCACGCTAGCAGTAACTC	61.265	20	285	54	338	CGCGAAAACAAGAGCAAAAT	60.376	20	GCGCACGCTAGCAGTAACTC	61.265	20	265	74	338
Unigene20327	1	p3	(GAT)9	27	566	592	CCATTTGGTCTACGATTCGC	60.469	20	TCAGAATCCGAATCAGACCC	60.011	20	327	378	704	CAACAACGTGTCGAGCAGTC	60.51	20	TCAGAATCCGAATCAGACCC	60.011	20	395	310	704	GACGATGTTGTTTGTTCCCA	59.394	20	TCAGAATCCGAATCAGACCC	60.011	20	344	361	704
Unigene48896	1	p2	(GA)12	24	321	344	CCATTTGGTTGGGGTACAAC	59.948	20	GAAGACCCCTCTCTCTTTGTCA	59.856	22	366	14	379	ACCATTTGGTTGGGGTACAA	59.948	20	GAAGACCCCTCTCTCTTTGTCA	59.856	22	367	13	379	TGGTTGGGGTACAACACCTT	60.126	20	GAAGACCCCTCTCTCTTTGTCA	59.856	22	361	19	379
Unigene70451	1	p3	(AGG)6	18	164	181	CCCAAACAAAACCTGCACTT	60.008	20	TTTTTCAGTCGCGTCATCTG	59.988	20	307	34	340	CCCAAACAAAACCTGCACTT	60.008	20	TTGTTGGTTGTTGTGGTCGT	59.897	20	173	34	206	GCACTTGCTCGTTCCTTCTC	60.142	20	GCAGGTTGCGGTTTGTATTT	60.003	20	182	48	229
Unigene48083	1	p3	(AAT)6	18	683	700	CCCAAAGGCGAGATTGATTA	60.031	20	TGCTGGAAATGTCAGCTTTG	59.988	20	264	623	886	AAAGGCCACACAAACGAATC	59.978	20	CTGCTCCAGAAATAGCAGGG	59.971	20	270	471	740	CCCAAAGGCGAGATTGATTA	60.031	20	CTGCTCCAGAAATAGCAGGG	59.971	20	118	623	740
Unigene66248	1	p6	(GCAGTA)3	18	114	131	CCCAAGAAAACTCACATTCTCC	59.976	22	TTAGACAAATCCATTCCGCC	59.901	20	341	3	343	CCCAAGAAAACTCACATTCTCC	59.976	22	CAAAACCGACACCGTCTTCT	60.149	20	247	3	249	CCCAAGAAAACTCACATTCTCC	59.976	22	CAGATTTGGCTGCATTTCAA	59.809	20	174	3	176
Unigene15812	1	p5	(TATTT)4	20	746	765	CCCAATACCTAACCCAACCC	60.291	20	TGCAGCAACTTTCTCCATGT	59.445	20	229	638	866	TTGTTGCGGTTGAAATGTTG	60.535	20	TGCAGCAACTTTCTCCATGT	59.445	20	373	494	866	GTTGCGGTTGAAATGTTGC	60.112	19	TGCAGCAACTTTCTCCATGT	59.445	20	371	496	866
Unigene7320	1	p2	(TC)10	20	221	240	CCCAATATACAGGTCCCTTCC	59.541	21	ATGCCCAAGTTTGGTTCTTG	59.971	20	364	194	557	CCCAATATACAGGTCCCTTCC	59.541	21	CATGCCCAAGTTTGGTTCTT	59.971	20	365	194	558	CCCAATATACAGGTCCCTTCC	59.541	21	CCCAAGTTTGGTTCTTGCAT	59.971	20	361	194	554
Unigene64839	1	p4	(AAAC)6	24	791	814	CCCAATATGGCTGCAAGAGT	60.096	20	CAAGCTGCTGATTGGTCTCA	60.136	20	365	551	915	GCCAGTGACAAATCGAGTCA	59.837	20	GGTCACTTTCTGTCGGCAAT	60.119	20	305	704	1008	TGCCAGTGACAAATCGAGTC	59.837	20	GGTCACTTTCTGTCGGCAAT	60.119	20	306	703	1008
Unigene87678	1	p3	(TAT)6	18	276	293	CCCAATGGCTAGACCCACTA	59.948	20	CCTTGTGATTGCAATGGATG	59.924	20	337	2	338	GTCCAGATGCTAGTTGGGGA	60.073	20	CCTTGTGATTGCAATGGATG	59.924	20	306	33	338	ACCATTTGCACTTCCTCGTC	60.119	20	CCTTGTGATTGCAATGGATG	59.924	20	172	167	338
Unigene1106	1	p6	(AGGTCA)3	18	544	561	CCCAATTTTCCGTTCATTTG	60.16	20	GGAGAGGAAGGGTCATAGGC	60.037	20	234	505	738	CCCAATTTTCCGTTCATTTG	60.16	20	CATAATGGGACGGAGAGGAA	59.887	20	245	505	749	CCCAATTTTCCGTTCATTTG	60.16	20	ATTGACTTGTGGTGGGGAAG	59.82	20	160	505	664
Unigene18227	1	p6	(CCACCG)3	18	834	851	CCCACAAGGACACACCTTCT	60.002	20	CTTTCTCAAGTTGCCCAAGC	59.993	20	315	793	1107	CCCACAAGGACACACCTTCT	60.002	20	CTCTCTCCGCTTCCAACATC	59.95	20	284	793	1076	CCCACAAGGACACACCTTCT	60.002	20	CAAGCTGAGTCCGAAGCTCT	59.891	20	300	793	1092
Unigene19865	1	p2	(CT)15	30	93	122	CCCACCACTCCCTTCACTAA	59.959	20	GAGGGGGTGTAATGGTTGTG	60.088	20	172	63	234	TTGGACCCTGACCTGATTTC	59.903	20	GAGGGGGTGTAATGGTTGTG	60.088	20	211	24	234	CCCACCACTCCCTTCACTAA	59.959	20	ACCACCAGAACTACCAAGCG	60.171	20	317	63	379
Unigene22413	1	p2	(CT)10	20	39	58	CCCACCCTCAAAACAACAAA	60.756	20	CGTCTTCCGTGGGTACTGTT	60.028	20	165	2	166	CCCACCCTCAAAACAACAAA	60.756	20	TAAGCGGCTGTAGAGGTCGT	60.037	20	185	2	186	CCCACCCTCAAAACAACAAA	60.756	20	GCACGAAGTAGCTCTCGCTT	59.927	20	277	2	278
Unigene4171	1	p6	(ACAAAA)3	18	1809	1826	CCCACCTGAAGATTTGCCTA	60.066	20	TACCAACCTGTTTTCAGCCC	59.971	20	385	1481	1865	TTCGTATACGGAGGAGGGAA	59.523	20	TACCAACCTGTTTTCAGCCC	59.971	20	363	1503	1865	TTTCGTATACGGAGGAGGGA	59.523	20	TACCAACCTGTTTTCAGCCC	59.971	20	364	1502	1865
Unigene29373	1	p6	(ACCATT)4	24	1282	1305	CCCACTATTTCCCGCAGTTA	59.953	20	TCAACAACATTCGAGGTGGA	60.088	20	248	1179	1426	ACCCCAGCTTTCTCTCCATT	60.074	20	TCAACAACATTCGAGGTGGA	60.088	20	313	1114	1426	AACCCCAGCTTTCTCTCCAT	60.074	20	TCAACAACATTCGAGGTGGA	60.088	20	314	1113	1426
Unigene39650	1	p5	(AGAAG)4	20	88	107	CCCACTCACTGTGAAACGAA	59.72	20	CTGTTCGCATCGAACGTAGA	60.011	20	157	26	182	CCCACTCACTGTGAAACGAA	59.72	20	TCTGTTCGCATCGAACGTAG	60.011	20	158	26	183	CCCACTCACTGTGAAACGAA	59.72	20	GCCTTTGCTACTTGGTCTGG	59.875	20	118	26	143
Unigene18550	1	c*	(CTCCAC)3(CCA)6*	32	75	106	CCCACTCTCACTCTCGCTCT	59.732	20	GGAGTAGGGGATGTGCAGAA	60.073	20	205	6	210	CCCACTCTCACTCTCGCTCT	59.732	20	GTAAGTGGCAGCACCACAGA	59.905	20	284	6	289	CCCACTCTCACTCTCGCTCT	59.732	20	TTGTAGGGGAGAGGGGTTTT	59.799	20	126	6	131
Unigene67719	1	p5	(TTGTT)6	30	825	854	CCCAGAAAAGCAAAAATCCA	60.046	20	TGGGAAACTCGCTCAAATTC	60.192	20	144	755	898	TAGCCGTTATCCTCCTCCCT	60.053	20	TGGGAAACTCGCTCAAATTC	60.192	20	288	611	898	CTAGCCGTTATCCTCCTCCC	60.053	20	TGGGAAACTCGCTCAAATTC	60.192	20	289	610	898
Unigene58472	1	p3	(AAG)6	18	1765	1782	CCCAGAAGCGTAGACGAAAG	60.008	20	CCCCTCGCTAACCTTCTCTT	59.842	20	163	1654	1816	TCAGTTGCTCCTGGTTCCTT	59.844	20	CCCCTCGCTAACCTTCTCTT	59.842	20	282	1535	1816	TTCAGTTGCTCCTGGTTCCT	59.844	20	CCCCTCGCTAACCTTCTCTT	59.842	20	283	1534	1816
Unigene32971	1	p3	(GAG)6	18	28	45	CCCAGCCAAAACCTAGAAGA	59.308	20	TTTTGGGGAGGTTTGATGAG	59.903	20	113	0	112	CCCAGCCAAAACCTAGAAGA	59.308	20	GCCAACTTTGCAATCTGTGA	59.847	20	361	0	360	CCCAGCCAAAACCTAGAAGA	59.308	20	TGGTGGATTGGTTTTGTGAA	59.792	20	180	0	179
Unigene5935	1	p6	(GCTGCC)3	18	589	606	CCCAGCTTTTATTGCTTCCA	60.202	20	CCATGAAAGTGACACGAGCA	60.873	20	340	311	650	TTCCCAGGATAAAATCCACG	59.756	20	CCATGAAAGTGACACGAGCA	60.873	20	129	522	650	TCCCAGGATAAAATCCACGA	60.266	20	CCATGAAAGTGACACGAGCA	60.873	20	128	523	650
Unigene58422	1	p3	(TCT)6	18	83	100	CCCAGTGCCCACTGTATTTC	60.375	20	TGGGGTTTCTGGAAACTGAG	60.081	20	394	20	413	CCCAGTGCCCACTGTATTTC	60.375	20	CAACTTCCATTTCCTTCCCA	59.903	20	191	20	210	CCCAGTGCCCACTGTATTTC	60.375	20	CATTTCCTTCCCATCCTTCA	59.864	20	184	20	203
Unigene18207	1	p3	(CAA)7	21	1206	1226	CCCAGTTGTTGCAGAGTTCA	59.873	20	AGGGAAGGAAGAAGCAGAGG	59.95	20	242	1161	1402	TTGCAGAGTTCAGGGGACTT	59.844	20	AGGGAAGGAAGAAGCAGAGG	59.95	20	234	1169	1402	TGCAGAGTTCAGGGGACTTT	59.844	20	AGGGAAGGAAGAAGCAGAGG	59.95	20	233	1170	1402
Unigene39716	1	p3	(CAA)7	21	54	74	CCCAGTTGTTGCAGAGTTCA	59.873	20	AGGGAAGGAAGAAGCAGAGG	59.95	20	242	9	250	TTGCAGAGTTCAGGGGACTT	59.844	20	AGGGAAGGAAGAAGCAGAGG	59.95	20	234	17	250	TGCAGAGTTCAGGGGACTTT	59.844	20	AGGGAAGGAAGAAGCAGAGG	59.95	20	233	18	250
Unigene92655	1	p3	(CTG)7	21	200	220	CCCATACGCTTTACGCTTGT	60.152	20	CAGGGAAGAAAATGGAGAAGAA	59.698	22	179	76	254	CAGAAATAGTTGGCGCATCA	59.833	20	CAGGGAAGAAAATGGAGAAGAA	59.698	22	246	9	254	CTCAACTGGGAGACCCTCTG	59.828	20	CAGGGAAGAAAATGGAGAAGAA	59.698	22	122	133	254
gi_50070196	1	p5	(AAAAG)4	20	273	292	CCCATCACTGCTACGGATTT	59.955	20	TCTGCAATTTCATCATAAATAAAAAGA	59.508	27	205	158	362	CCCATCACTGCTACGGATTT	59.955	20	TCTCTGCAATTTCATCATAAATAAAAA	59.508	27	207	158	364	CGGCGTAGGAATATTGGAGA	60.053	20	TCTCTGCAATTTCATCATAAATAAAAA	59.508	27	352	13	364
gi_50068643	1	p3	(TGA)6	18	240	257	CCCATCGCTTCCACTTCTAA	60.206	20	CCTTGAAAATCCCGAACTCA	60.044	20	278	23	300	CCCATCGCTTCCACTTCTAA	60.206	20	AATCCCGAACTCATTTTCCC	60.131	20	271	23	293	CAGTGGAACTGGGGAGAAGA	60.229	20	GTCTTCCATTGCAGCAAACA	59.847	20	235	206	440
Unigene55632	1	p5	(GGAGA)4	20	213	232	CCCATGGAACGGTAAGAGAA	59.926	20	TTGGGCGTCTTAATTTTGGA	60.427	20	190	110	299	CCCATGGAACGGTAAGAGAA	59.926	20	GGGCGTCTTAATTTTGGACC	60.673	20	188	110	297	CCCATGGAACGGTAAGAGAA	59.926	20	ATTGGGCGTCTTAATTTTGG	58.943	20	191	110	300
Unigene25777	1	p3	(CAT)6	18	56	73	CCCATGTGCACAGTACTAAATGT	58.964	23	CGTGTGAGCAATTTCACGTT	59.764	20	131	23	153	CCCATGTGCACAGTACTAAATGT	58.964	23	GGCATCTCGTCCTTGTTTTC	59.676	20	279	23	301	ACCCATGTGCACAGTACTAAATGT	59.759	24	CGTGTGAGCAATTTCACGTT	59.764	20	132	22	153
Unigene2104	1	p3	(TCC)7	21	1789	1809	CCCATTGCTACACACATTGC	59.995	20	TGACGATGACGACGAAGAAG	59.984	20	164	1701	1864	CCCATTGCTACACACATTGC	59.995	20	AACGGACTCTGTGCTTTGCT	60.058	20	277	1701	1977	CCCCATTGCTACACACATTG	59.84	20	TGACGATGACGACGAAGAAG	59.984	20	165	1700	1864
Unigene25240	1	p6	(AGAGGG)4	24	739	762	CCCATTTGCCTTGTGTTTCT	59.971	20	GCCCAGATGTAAAGCAAGGA	60.214	20	222	707	928	CCCATTTGCCTTGTGTTTCT	59.971	20	TGACGACAACGCCTTAATGA	60.257	20	137	707	843	CTTCCCATTTGCCTTGTGTT	59.971	20	TGACGACAACGCCTTAATGA	60.257	20	140	704	843
Unigene79067	1	c	(GGAGGT)3gggga(TGATGG)4	47	353	399	CCCCAAAAACTCCAACTTGA	59.942	20	ACAGCAACAGCAGCAAACAC	60.104	20	276	210	485	CCCCAAAAACTCCAACTTGA	59.942	20	GCAACAGCAGCAAACACAGT	60.104	20	273	210	482	CCCCAAAAACTCCAACTTGA	59.942	20	ACGAAATGCAAGGGAAACAG	60.11	20	292	210	501
Unigene26973	1	c	(AG)11ggtaagggaagttttggtgatgttta(AAAAG)4	68	213	280	CCCCACTCACTTTTCCTTGA	60.081	20	AATTCTCTCGCTTCTGTGCG	60.678	20	332	32	363	TTCTCGATCCCTTTGTCCC	59.995	19	GTTTATGCACTCCTTGCCGT	60.14	20	339	122	460	CCCCTCCCTCTCTAGAGGATT	60.04	21	GTTTATGCACTCCTTGCCGT	60.14	20	323	138	460
gi_50065582	1	p3	(GAA)6	18	488	505	CCCCACTTTCCCATTTCTTT	60.159	20	GTGCCCAAAACGTTGTTCTT	60.015	20	386	169	554	CCCCACTTTCCCATTTCTTT	60.159	20	AATTCAAAGTGCCCAAAACG	59.975	20	394	169	562	TCGGGTATACACACGGATGA	59.799	20	GTGCCCAAAACGTTGTTCTT	60.015	20	131	424	554
Unigene56367	1	p6	(GTTTTG)3	18	322	339	CCCCAGATGGAAAGATTGAA	59.864	20	ACATCCAAAACACACGCAAA	60.011	20	190	229	418	CCAGCCTCATAAACACCCAT	59.813	20	ACATCCAAAACACACGCAAA	60.011	20	243	176	418	CATTATGCTGCTGCTGCTGT	60.188	20	ACATCCAAAACACACGCAAA	60.011	20	362	57	418
Unigene9003	1	p3	(ACC)6	18	1182	1199	CCCCATATGCCACAAATGTT	60.448	20	GAAATGAATGCAAGGGGAAA	59.878	20	269	1131	1399	GAGCCCAACAACAAGTTTGG	60.529	20	GAAATGAATGCAAGGGGAAA	59.878	20	328	1072	1399	CCCCATATGCCACAAATGTT	60.448	20	AATGAATGCAAGGGGAAATG	59.762	20	267	1131	1397
gi_50071324	1	p6	(GATGAC)3	18	186	203	CCCCCAAAGAAGAGGAAGAA	60.54	20	GTCTTGACCTTCGCCATCAT	60.081	20	191	99	289	GAAGATGATGACGACGACGA	59.794	20	TCTGGAGTGAGGAGGCTTTC	59.53	20	319	161	479	AGATGATGGCGAAGGTCAAG	60.218	20	TCTGGAGTGAGGAGGCTTTC	59.53	20	350	130	479
Unigene54657	1	p2	(CT)11	22	81	102	CCCCCAATCCTCTTGAAAAC	60.663	20	GAAGTGGGCTAGCGTTTGAG	60.015	20	187	25	211	CCCCCAATCCTCTTGAAAAC	60.663	20	TTTTGATTGGGTTTCCCGTA	60.16	20	151	25	175	CAATCCTCTTGAAAACGACCA	60.096	21	GAAGTGGGCTAGCGTTTGAG	60.015	20	183	29	211
Unigene96	1	p3	(GGT)6	18	1743	1760	CCCCCACCCCTTCTATTCTA	60.138	20	CTTCCAGAACACCTCCCTCA	60.229	20	338	1679	2016	CCCCCACCCCTTCTATTCTA	60.138	20	TTTCTCCCTTCTCCTCCTCC	59.749	20	296	1679	1974	TCGCTAAGGTCCGATAGGTG	60.227	20	CTTCCAGAACACCTCCCTCA	60.229	20	391	1626	2016
Unigene81280	1	p2	(TA)21	42	86	127	CCCCCATGTTTCCTTCTTTT	60.159	20	GGAAGATGGGATTTCAAGCTC	60.032	21	185	46	230	ATCCCCCATGTTTCCTTCTT	59.629	20	GGAAGATGGGATTTCAAGCTC	60.032	21	187	44	230	CCCCCATGTTTCCTTCTTTT	60.159	20	AAGGAAGATGGGATTTCAAGC	59.546	21	187	46	232
Unigene2663	1	p2	(TC)11	22	66	87	CCCCCTCACTTGTAGCCTTT	60.488	20	AGTGACCTAATGACCGTGGC	59.997	20	290	33	322	CCCCCTCACTTGTAGCCTTT	60.488	20	GCAACCATCTCCATCCTTGT	59.934	20	252	33	284	CCCCCTCACTTGTAGCCTTT	60.488	20	AACCATCTCCATCCTTGTCG	59.927	20	250	33	282
Unigene7452	1	p2	(AC)11	22	174	195	CCCCCTCCTTACATCTTATGG	59.669	21	CTGGAAAGTGCATCTCCGAT	60.218	20	239	13	251	CCCCCTCCTTACATCTTATGG	59.669	21	GAACTGGACCCTGGAAAGTG	59.549	20	249	13	261	GGTTTCCTTTTCTCCCTCTTG	59.2	21	GAGGCAGCTGTAAAAGCCAC	60.022	20	299	124	422
Unigene87601	1	p3	(GTG)6	18	512	529	CCCCCTTCTCTCTCCAAATC	60.008	20	GGGTTGTTTAAGCCTGATGG	59.429	20	328	272	599	CCCCTTCTCTCTCCAAATCC	60.008	20	GGGTTGTTTAAGCCTGATGG	59.429	20	327	273	599	CCCTTCTCTCTCCAAATCCC	60.008	20	GGGTTGTTTAAGCCTGATGG	59.429	20	326	274	599
Unigene20958	1	p5	(TTTTC)4	20	1813	1832	CCCCTCCCTTTTTCTTTCTG	60.04	20	AGATGAAGCGACTTTGCGAT	59.985	20	204	1711	1914	CTTTCCACTTCTTCCCCTCC	60.045	20	AGATGAAGCGACTTTGCGAT	59.985	20	217	1698	1914	CCTTTCCACTTCTTCCCCTC	60.045	20	AGATGAAGCGACTTTGCGAT	59.985	20	218	1697	1914
Unigene80323	1	p3	(AAC)6	18	82	99	CCCCTCTCCTCTTCCTCAAC	60.186	20	TCCATTTTACTTTGCGAGGG	60.067	20	290	16	305	CCCTCTCCTCTTCCTCAACC	60.186	20	TCCATTTTACTTTGCGAGGG	60.067	20	289	17	305	CCTCTCCTCTTCCTCAACCC	60.186	20	TCCATTTTACTTTGCGAGGG	60.067	20	288	18	305
Unigene26999	1	p6	(ACACAA)3	18	150	167	CCCCTGCATTAAAACATCTCA	59.946	21	CAGAAGGCAGGAATCAGGAG	59.943	20	174	101	274	CCCCTGCATTAAAACATCTCA	59.946	21	AAGGAAGCCTTTGGAATGGT	59.94	20	102	101	202	CCCCTGCATTAAAACATCTCA	59.946	21	TGACATCAGGTTCCCAACAA	59.935	20	208	101	308
Unigene6722	1	p3	(CCA)6	18	117	134	CCCCTGTCTTGTGCTCTCTC	59.986	20	TTTTCAGGGGAAAACTGTGG	59.942	20	249	22	270	AAACCCCAAACCCTCATTTC	60.032	20	TTTTCAGGGGAAAACTGTGG	59.942	20	199	72	270	AAACCCTCATTTCCAAACCC	60.032	20	TTTTCAGGGGAAAACTGTGG	59.942	20	192	79	270
Unigene89929	1	c	(CAGCAA)4caccaccaccaccaccagctgcaacccgcccctgcggggggggg(GCA)7	89	114	202	CCCCTTCACTCTTCACTCCA	60.229	20	CGGTGGAAGTCATTACCAGG	60.366	20	210	46	255	CCCCTTCACTCTTCACTCCA	60.229	20	CGGCTGATGTTGCATATGTT	59.572	20	187	46	232	CCCCTTCACTCTTCACTCCA	60.229	20	GAAGTCATTACCAGGTGGCG	60.517	20	205	46	250
Unigene76328	1	p5	(AAGCC)4	20	116	135	CCCGACACGGTCATTAAATC	60.192	20	TTCAAAGTCTGAGCAGCAGG	59.314	20	128	80	207	AAAACCCGACACGGTCATTA	60.227	20	TTCAAAGTCTGAGCAGCAGG	59.314	20	132	76	207	AACCCGACACGGTCATTAAA	60.227	20	TTCAAAGTCTGAGCAGCAGG	59.314	20	130	78	207
Unigene36955	1	p3	(TTG)7	21	2265	2285	CCCGATCTGTAGTCAGGGAA	60.065	20	CGGTCCTTCCATATTCGCTA	60.053	20	380	2065	2444	CCCGATCTGTAGTCAGGGAA	60.065	20	TTAAGACCGTGTTTGGGTCC	59.83	20	283	2065	2347	CCCGATCTGTAGTCAGGGAA	60.065	20	TGTTTGGGTCCTTCTGCTTC	60.232	20	274	2065	2338
Unigene45174	1	p3	(AAC)9	27	277	303	CCCGCCGTAACACTAACACT	60.052	20	GGTAAGCGAGTGAATGGAGG	59.694	20	225	234	458	ACCCGCCGTAACACTAACAC	59.92	20	GGTAAGCGAGTGAATGGAGG	59.694	20	226	233	458	TCCTCCTCCTCCACAACAAC	60.088	20	GGTAAGCGAGTGAATGGAGG	59.694	20	206	253	458
Unigene27290	1	p3	(CTC)6	18	121	138	CCCGGTTCCTTTTACCATCT	60.18	20	CCACTGGTCACAGCGTAGAA	59.897	20	221	62	282	CCCGGTTCCTTTTACCATCT	60.18	20	TTCAGTCCACTGGTCACAGC	59.872	20	227	62	288	CCCGGTTCCTTTTACCATCT	60.18	20	GAGGTCTTGAGTCCGCTGAG	60.135	20	121	62	182
Unigene19758	1	p6	(CCACAA)3	18	101	118	CCCGTAAAACGCTTCACTTT	59.267	20	AACTGGCTGTGTGGATAGGG	59.989	20	294	62	355	CCCGTAAAACGCTTCACTTT	59.267	20	ACGCCATTCAATTCGGTTAG	59.96	20	221	62	282	CCCGTAAAACGCTTCACTTT	59.267	20	TGTGTGGATAGGGGTGGTTT	60.088	20	287	62	348
Unigene38193	1	p6	(ATCTCC)3	18	136	153	CCCTAAAAACCCATCCACCT	60.046	20	GCGGAGTAGATGGCTAGTGC	60.007	20	196	19	214	TTAACTCCCAGAATGGCGTC	60.074	20	GCGGAGTAGATGGCTAGTGC	60.007	20	143	72	214	ACCCTAAAAACCCATCCACC	59.919	20	GCGGAGTAGATGGCTAGTGC	60.007	20	197	18	214
Unigene36642	1	p2	(TC)12	24	120	143	CCCTAAACCCTAGCCAGCTT	59.741	20	CGCGTAATTTCTCCTCCAAG	59.839	20	294	54	347	AACCCTAAACCCTAGCCAGC	59.615	20	CGCGTAATTTCTCCTCCAAG	59.839	20	296	52	347	CCCTAAACCCTAGCCAGCTT	59.741	20	TAGGCCCCATGGTAACTTGA	60.323	20	388	54	441
Unigene48611	1	p6	(CTGAAA)4	24	45	68	CCCTAACTTACAATTTTCTCCAATG	59.389	25	TTTGAAGGTATGTCAGGGGC	59.933	20	181	11	191	CCCTAACTTACAATTTTCTCCAATG	59.389	25	GAAGGTATGTCAGGGGCAGA	60.073	20	178	11	188	CCCTAACTTACAATTTTCTCCAATG	59.389	25	ATTGACGCAAAGTTTGGAGC	60.257	20	201	11	211
Unigene34148	1	p3	(CTG)6	18	142	159	CCCTAATCCCAAACCTAACCC	60.748	21	CGCTGACAGTGTATGCGTCT	60.08	20	205	7	211	CCCTAATCCCAAACCTAACCC	60.748	21	GTGTATGCGTCTGCTGCTGT	60.088	20	197	7	203	CCCTAATCCCAAACCTAACCC	60.748	21	ACAGTGTATGCGTCTGCTGC	60.088	20	200	7	206
Unigene40738	1	p3	(TGT)6	18	33	50	CCCTAGCATCACTAGGGTCAA	59.205	21	GCATATTTCCTGTTCGGGAG	59.528	20	129	4	132	GCATCACTAGGGTCAATGGTT	58.925	21	GCATATTTCCTGTTCGGGAG	59.528	20	124	9	132	AGCATCACTAGGGTCAATGGTT	59.892	22	GCATATTTCCTGTTCGGGAG	59.528	20	125	8	132
Unigene24394	1	p2	(AT)10	20	1142	1161	CCCTAGCCACTACTTGCAGC	60.037	20	AGCCAGAAACCACAAACACC	60.012	20	132	1078	1209	TTGCAGCAAATATGGGTTGA	60.073	20	AGCCAGAAACCACAAACACC	60.012	20	119	1091	1209	GGAATGCAGGAGCTATGGAA	60.177	20	AGCCAGAAACCACAAACACC	60.012	20	384	826	1209
Unigene91326	1	p3	(CTT)6	18	60	77	CCCTAGGAACGTGAAAACGA	60.103	20	GCCTTGTTAGCCTGCTCATC	59.985	20	265	16	280	CCCTAGGAACGTGAAAACGA	60.103	20	GGAGGGAAGTAGGAAAACGG	59.934	20	103	16	118	CCCTAGGAACGTGAAAACGA	60.103	20	GAGGGAAGTAGGAAAACGGC	60.074	20	102	16	117
Unigene51840	1	p6	(TAGCCA)3	18	388	405	CCCTAGTGACAGCCTTCAGC	60.012	20	GAACTAGCACTCTCGGGCAC	60.02	20	117	351	467	CCCTAGTGACAGCCTTCAGC	60.012	20	CCAGGACTTGAACCCAGAAA	60.081	20	139	351	489	ACCGATATGGATGAAGGCAG	59.917	20	GAACTAGCACTCTCGGGCAC	60.02	20	386	82	467
Unigene31170	1	p2	(GT)10	20	367	386	CCCTCAGCCACTTCTCTCAG	60.127	20	CAAAATGCACATGCAACCAT	60.388	20	278	308	585	TCTCTCAGAAGGAAAGCGGA	60.21	20	CAAAATGCACATGCAACCAT	60.388	20	266	320	585	ATCCAGGATGTGAGAGGCTG	60.223	20	CAAAATGCACATGCAACCAT	60.388	20	348	238	585
gi_50071579	1	p6	(CGTCTT)3	18	373	390	CCCTCATCTTCATCAGCTCC	59.761	20	ACTAATCGGCCAAGAACACG	60.132	20	315	209	523	CCCCTCATCTTCATCAGCTC	59.761	20	ACTAATCGGCCAAGAACACG	60.132	20	316	208	523	CCCTCATCTTCATCAGCTCC	59.761	20	ATAGGCAATGGTTGTTTCCG	59.823	20	345	209	553
Unigene26097	1	p3	(TCA)7	21	653	673	CCCTCATGTTCTTCTTCCCA	60.042	20	ATTTTGGCAACACGTCCTTC	59.978	20	295	515	809	ACCCTCCAGTACCAGATCCC	60.194	20	ATTTTGGCAACACGTCCTTC	59.978	20	312	498	809	CCCTCATGTTCTTCTTCCCA	60.042	20	TTGATATCCTTGCTCCTGGC	60.177	20	221	515	735
Unigene46071	1	p2	(TC)11	22	37	58	CCCTCCATTTCTCTTCAGCA	60.331	20	ATCTCTGGTTGCTGCTTCGT	60.02	20	158	3	160	CCCTCCATTTCTCTTCAGCA	60.331	20	AATCTTGAGCATCCTCCCCT	60.037	20	386	3	388	CCCTCCATTTCTCTTCAGCA	60.331	20	TATATGCACCGACAACCCAA	59.809	20	203	3	205
Unigene23424	1	p3	(ATT)6	18	139	156	CCCTCCTCTCCTCTGCTCTT	60.088	20	GATGTCGGGTCTGGTTGACT	59.969	20	370	80	449	CCCTCCTCTCCTCTGCTCTT	60.088	20	CCGGTGATTAGTCAGGGAAA	59.926	20	144	80	223	CGATCTACTTTCCTGTCGGC	59.836	20	GATGTCGGGTCTGGTTGACT	59.969	20	338	112	449
Unigene93324	1	p3	(CAA)6	18	87	104	CCCTCTCTACCTCCTCCACC	60.066	20	TCTTGTTTCCTGGCAGCTTT	59.993	20	228	62	289	CCCTCTCTACCTCCTCCACC	60.066	20	TTCCTGGCAGCTTTTGAAGT	59.993	20	222	62	283	CCCTCTCTACCTCCTCCACC	60.066	20	TTCTTGTTTCCTGGCAGCTT	59.993	20	229	62	290
Unigene23869	1	p3	(GAA)8	24	196	219	CCCTCTGTTCCACCACCTAA	59.959	20	CAACCCATGTTTCCTTTGCT	59.971	20	244	126	369	CCCTCTGTTCCACCACCTAA	59.959	20	ATTCCACCAACAACCCATGT	59.95	20	254	126	379	TCCACCACCTAATGCTCTCC	60.073	20	CAACCCATGTTTCCTTTGCT	59.971	20	236	134	369
Unigene16862	1	p6	(AAATAA)3	18	1883	1900	CCCTGAATCCATAATGGGAA	59.576	20	CCCTCAACACCTCCTCCTTC	61.021	20	222	1721	1942	TGTTGCTGGGACCTGTATTG	59.566	20	CCCTCAACACCTCCTCCTTC	61.021	20	335	1608	1942	CCCTGAATCCATAATGGGAA	59.576	20	CCTCCTCCTTCTTCCTCTTCA	59.936	21	213	1721	1933
Unigene19397	1	p4	(TTTC)6	24	86	109	CCCTGCATCAGCATTTAACA	59.688	20	TAAAGACCAACCCTCCCCTC	60.298	20	148	1	148	CCCTGCATCAGCATTTAACA	59.688	20	GATAAAGACCAACCCTCCCC	59.629	20	150	1	150	CCCCTGCATCAGCATTTAAC	60.469	20	TAAAGACCAACCCTCCCCTC	60.298	20	149	0	148
Unigene68715	1	p3	(CAA)8	24	134	157	CCCTGGGAAGAACAAGAACA	60.081	20	CCATGAATCCAAGGAGGTGT	59.779	20	159	109	267	CCCTGGGAAGAACAAGAACA	60.081	20	TCCATGAATCCAAGGAGGTG	60.86	20	160	109	268	TCCCTGGGAAGAACAAGAAC	59.112	20	CCATGAATCCAAGGAGGTGT	59.779	20	160	108	267
gi_50064860	1	c	(AT)11gtata(TG)13	53	212	264	CCCTGGTTTATTCTGTCCGA	59.926	20	TCATGTGCATTATCTCCCCA	59.883	20	214	121	334	TGCTCGCTGTAGTGAAATGC	60.165	20	TACAGACAGAACACGCCAGC	60.056	20	148	156	303	CCCTGGTTTATTCTGTCCGA	59.926	20	CAGCCAGCAGAAGCATTACA	60.157	20	167	121	287
Unigene24568	1	p3	(GCT)6	18	117	134	CCCTTACCTTGAAGTGGCAA	60.103	20	AACTGGGGAATTTGGGAAAC	60.032	20	385	76	460	CCCTTACCTTGAAGTGGCAA	60.103	20	ACTGGGGAATTTGGGAAACT	59.668	20	384	76	459	CCCTTACCTTGAAGTGGCAA	60.103	20	TCGCTACCTTTGCTCGTACC	60.407	20	284	76	359
Unigene85172	1	p6	(CTCTCC)3	18	293	310	CCCTTCACCGCATTTGTATT	59.823	20	CACAAGCAACAAAAGGAGCA	60.027	20	216	200	415	TGGATTCTTTTTCCGACAGC	60.192	20	CACAAGCAACAAAAGGAGCA	60.027	20	146	270	415	AAGGCAAAAGGAAACTGGCT	60.242	20	CACAAGCAACAAAAGGAGCA	60.027	20	375	41	415
Unigene20954	1	p6	(TTGATT)3	18	142	159	CCCTTCACCTACAACACCGT	59.884	20	CATTTGAGCTTTGCAACCAA	59.849	20	359	108	466	CCCTTCACCTACAACACCGT	59.884	20	GAGCTTTGCAACCAACCCTA	60.249	20	354	108	461	CCCTTCACCTACAACACCGT	59.884	20	TAAAACCAACACGACGAGCA	60.293	20	195	108	302
gi_50067628	1	p3	(CAC)8	24	247	270	CCCTTCTCCTTTCTCTGCCT	59.95	20	AATCGGGAGGTAACCGAAAC	60.187	20	219	154	372	TCCCGCCAGAATATTACCAG	59.916	20	AATCGGGAGGTAACCGAAAC	60.187	20	184	189	372	CCCTTCTCCTTTCTCTGCCT	59.95	20	TGACTTGACTTCCTTTCCCG	60.224	20	166	154	319
Unigene4027	1	p6	(GATACC)3	18	112	129	CCCTTCTCGCTCCTTTTCTT	59.955	20	ATCTTTCACATCGGTCAGGG	59.927	20	295	41	335	CCCTTCTCGCTCCTTTTCTT	59.955	20	GAAATCTTGCATTGCCCATT	59.907	20	112	41	152	CCCTTCTCGCTCCTTTTCTT	59.955	20	GAGCTTTAGCACGGTCATCC	59.843	20	260	41	300
gi_50071714	1	c	(CTC)7tgcaacagc(AACAGA)3	48	198	245	CCCTTCTTTCATCCTGTCCA	60.042	20	GGCTTCATCACCCTAACGAA	60.074	20	390	14	403	CTTTCATCCTGTCCATGGCT	60.073	20	GGCTTCATCACCCTAACGAA	60.074	20	385	19	403	CCCTTCTTTCATCCTGTCCA	60.042	20	TGCTCAAGAACCTCCCTGTT	59.844	20	299	14	312
Unigene37688	2	p6	(AGGAAG)3	18	361	378	CCCTTGCACGCTCATTATCT	60.235	20	GGCTAGGGGGTAGTGCTTCT	59.735	20	270	141	410	CCCTTGCACGCTCATTATCT	60.235	20	AAGCTCCAACACCCTTTTGA	59.711	20	317	141	457	CCCTTGCACGCTCATTATCT	60.235	20	GAAGCTCCAACACCCTTTTG	59.711	20	318	141	458
gi_50066228	2	p2	(TC)12	24	298	321	CCCTTGCCCATGTTGTAGTT	59.853	20	GAAAAGGGAGAGATGCGAGA	59.508	20	148	235	382	CCCTTGCCCATGTTGTAGTT	59.853	20	GAGAAAAGGGAGAGATGCGA	59.508	20	150	235	384	ACCTTCTCACTCCAAAGCCA	59.844	20	GAAAAGGGAGAGATGCGAGA	59.508	20	113	270	382
Unigene34210	2	p6	(CCACCT)4	24	766	789	CCCTTTCTACCCCCATTCAT	60.011	20	CAAATCATGGTTAATGGCCC	60.016	20	350	642	991	GAAGCTGGCAGACCTTGAAC	59.997	20	GATAAATATGGGTGGCGGTG	60.038	20	330	507	836	GAAGCTGGCAGACCTTGAAC	59.997	20	ATAAATATGGGTGGCGGTGA	60.038	20	329	507	835
Unigene3328	1	p2	(TC)44	88	670	757	CCCTTTCTCTTGCTGACAGG	59.982	20	TAGAGAGGAGACTTGGGCGA	60.088	20	286	530	815	CCCTTTCTCTTGCTGACAGG	59.982	20	TGGTTTAATAGAGGCCGTGC	60.096	20	260	530	789	CCCTTTCTCTTGCTGACAGG	59.982	20	TTGAGGACAGGAAGGAGCAT	59.803	20	331	530	860
Unigene87625	1	p5	(AAAAT)4	20	105	124	CCCTTTGTTGGAGCAACATC	60.495	20	GGACTGGGCAGTGTTCGTAT	59.997	20	213	76	288	CCCTTTGTTGGAGCAACATC	60.495	20	GGGTGCTCTCTTCTCCTTCC	60.336	20	171	76	246	CCCTTTGTTGGAGCAACATC	60.495	20	TCATGGGTGCTCTCTTCTCC	60.349	20	175	76	250
Unigene68176	1	p6	(CAAAAA)3	18	129	146	CCCTTTTCTCCATTCCCATT	60.124	20	GGCAAAAGTGAAGCCAAGAG	59.993	20	399	24	422	CCATTCCCATTTCTCTTCCA	59.864	20	GGCAAAAGTGAAGCCAAGAG	59.993	20	390	33	422	CCCTTTTCTCCATTCCCATT	60.124	20	ATGCAATCAATGCAGCTGAG	59.979	20	198	24	221
Unigene39094	1	p6	(TCATGA)3	18	567	584	CCGAAAACACTACCCAGGAA	59.964	20	TCTCCACTTCCTCCGCTAAA	59.948	20	306	397	702	TCTACAAATTCCCACCTGCC	59.933	20	TCTCCACTTCCTCCGCTAAA	59.948	20	333	370	702	CTCGAAAGAGCCCCTTCTCT	60.088	20	TCTCCACTTCCTCCGCTAAA	59.948	20	388	315	702
Unigene8334	1	p3	(GCG)6	18	468	485	CCGAAACCAAGCCTCAAATA	60.067	20	TGAAGGAGTTGACGGATGTG	59.676	20	398	164	561	CCGAAACCAAGCCTCAAATA	60.067	20	TGTGAAGGAGTTGACGGATG	59.676	20	400	164	563	CAAGAAAAGTTGGGACTCGC	59.853	20	TGAAGGAGTTGACGGATGTG	59.676	20	169	393	561
Unigene7489	1	p6	(TTTTTC)3	18	442	459	CCGAATAGACCAGAATCGGA	60.029	20	TGCACTCGTCCTTTCTCCTT	59.989	20	158	340	497	TCGGAAGAGAACCATCAACC	60.05	20	TGCACTCGTCCTTTCTCCTT	59.989	20	106	392	497	GGACTTTGCCGAATAGACCA	60.074	20	TGCACTCGTCCTTTCTCCTT	59.989	20	166	332	497
Unigene69543	1	p6	(TGTATA)5	30	392	421	CCGAGAAGGTGAGACTTTGC	59.989	20	CACAGCTCCCTCCATGATTT	60.073	20	287	212	498	TGAAAGTGAATTGGCTGCTG	59.988	20	CACAGCTCCCTCCATGATTT	60.073	20	359	140	498	ATGTGGTCCGAGAAGGTGAG	60.112	20	CACAGCTCCCTCCATGATTT	60.073	20	294	205	498
Unigene8179	2	p6	(AGAGCC)3	18	377	394	CCGAGACCTTGTTCAGAAGC	59.989	20	CTGGTACAAGCTGGCAGACA	60.049	20	202	337	538	CCGAGACCTTGTTCAGAAGC	59.989	20	TACAAGCTGGCAGACAATGG	59.864	20	198	337	534	AAACCAATAGCACCATTGCC	59.829	20	CTGGTACAAGCTGGCAGACA	60.049	20	264	275	538
gi_50069665	1	p6	(GGAGGT)3	18	297	314	CCGAGACTACTGGCTCCAAG	60.005	20	ACCCCAACTGGGTTATCCTC	60.052	20	349	158	506	TGATCCCGAAACTGAACCTC	60.05	20	ACCCCAACTGGGTTATCCTC	60.052	20	319	188	506	TGATCCCGAAACTGAACCTC	60.05	20	TCTCCAAATACCTTGGTGCC	59.933	20	218	188	405
Unigene23839	1	p4	(CATA)5	20	178	197	CCGAGAGCACATAGCATAACC	59.744	21	ACAGGCGAAAAGCACAACTT	59.92	20	297	7	303	GAAATCCGAGAGCACATAGCA	60.367	21	ACAGGCGAAAAGCACAACTT	59.92	20	302	2	303	CCGAGAGCACATAGCATAACC	59.744	21	CTGCAATGCATGCTCCATAC	60.251	20	351	7	357
Unigene22316	1	p3	(CGT)7	21	194	214	CCGAGTCAAAACACGGAGAT	60.111	20	CTTCTCTCGATCCCTCCCTC	60.292	20	133	108	240	CCGAGTCAAAACACGGAGAT	60.111	20	CTCCTTCTCTCGATCCCTCC	60.292	20	136	108	243	AAAATCGCGTGAAACTACGG	60.131	20	CTTCTCTCGATCCCTCCCTC	60.292	20	113	128	240
gi_50072094	1	p6	(GATCCC)3	18	291	308	CCGATCATTACTGTAGGATGAACA	60.257	24	GGCAAGGTACTCTTTCCTGC	58.936	20	146	207	352	CCGATCATTACTGTAGGATGAACA	60.257	24	CCTGCAAAGCATACAAGGAA	58.917	20	131	207	337	CCGATCATTACTGTAGGATGAACA	60.257	24	TTCCTGCAAAGCATACAAGG	58.917	20	133	207	339
Unigene65177	1	p3	(TCG)6	18	668	685	CCGATCCGATGTGAGAAGTT	60.073	20	GGTTTGTTTCCTGTGCCAGT	60.012	20	335	486	820	GCCTCCCGTTTGTAAGAACA	60.11	20	GGTTTGTTTCCTGTGCCAGT	60.012	20	198	623	820	CCGATCCGATGTGAGAAGTT	60.073	20	TTTCCTGTGCCAGTCAAGTG	59.873	20	329	486	814
Unigene7928	1	c	(GAGG)5tagaggagatgaatagagagagagaaattgagaccgttggagcagaggatttttgagctcttcaagacaagagagagcccg(TC)10	121	733	853	CCGATCTCACCTTGATCAGC	60.769	20	GCCCCCATAAAAGACAGACA	59.933	20	249	635	883	AAGATCCCATCAACAACACCA	60.225	21	GCCCCCATAAAAGACAGACA	59.933	20	190	694	883	AGATCCCATCAACAACACCA	58.774	20	GCCCCCATAAAAGACAGACA	59.933	20	189	695	883
Unigene38242	1	p3	(CAA)6	18	806	823	CCGCAACAACAACAACAAAC	60.05	20	GAATGGGTTATCTGCCAGGA	59.894	20	307	648	954	CGCAACAACAACAACAAACC	60.05	20	GAATGGGTTATCTGCCAGGA	59.894	20	306	649	954	GGTTCTTTGCCGGATTTACA	59.938	20	ACTGTTGCTTGCACAGTTGC	60.104	20	346	708	1053
gi_50065416	1	p2	(CT)11	22	210	231	CCGCACTCTTTCTCTTCTCG	60.269	20	ACGAAGATCTCCTTGCTGGA	59.95	20	315	50	364	CCGCACTCTTTCTCTTCTCG	60.269	20	CGGTGGCAGAAATTGAAAAT	59.938	20	274	50	323	CCGCACTCTTTCTCTTCTCG	60.269	20	CTAATGCTGCTTTCAACCCC	59.708	20	336	50	385
Unigene38611	1	p6	(CAGCAA)3	18	86	103	CCGCAGCTCGTCTTCTTATC	60.118	20	TTTTGCTGCTGCTGTTTTTG	60.169	20	180	32	211	CCGCAGCTCGTCTTCTTATC	60.118	20	TACGACGTCGAATCGATGAA	60.22	20	128	32	159	CCGCAGCTCGTCTTCTTATC	60.118	20	TTGCTGCTGCTGTTTTTGAT	59.614	20	178	32	209
Unigene23501	1	p3	(AGG)10	30	165	194	CCGCCTCCAACAACAACTAT	59.993	20	TGGTGAAGGTACAGACGCAG	59.897	20	202	116	317	CTCAAATTCGCAAAGCAACA	59.992	20	TGGTGAAGGTACAGACGCAG	59.897	20	274	44	317	CCGCCTCCAACAACAACTAT	59.993	20	GGAGGTGGAGGAAGAGGAAG	60.186	20	241	116	356
Unigene57849	1	p2	(AC)13	26	75	100	CCGCGTAATTAATTGGAAACA	59.848	21	TGAATTACCATGGCATTTTGT	57.885	21	255	2	256	CCGCGTAATTAATTGGAAACA	59.848	21	CCATGGCATTTTGTAATCTCTC	58.582	22	248	2	249	CCGCGTAATTAATTGGAAACA	59.848	21	CCATGGCATTTTGTAATCTCTCT	59.515	23	248	2	249
Unigene23669	1	p2	(GT)15	30	424	453	CCGCTCAATCCAAGTCATTT	60.074	20	TGGATTTGCAACAAGCAAAG	59.849	20	134	352	485	CCGCTCAATCCAAGTCATTT	60.074	20	TGGATTTGCAACAAGCAAAG	59.849	20	229	257	485	CATAAATTCTTGCCTTCCGC	59.682	20	TGGATTTGCAACAAGCAAAG	59.849	20	245	241	485
gi_50065352	1	p6	(ACCGAA)3	18	182	199	CCGCTCACTTTCTCGTCTTC	60.134	20	AAATGTTGAGTCGGTGAGGG	59.966	20	234	4	237	ACTTCACCGCAGTTCCAAAC	60.156	20	AAATGTTGAGTCGGTGAGGG	59.966	20	126	112	237	CCTTGGTTTTCCTTTCCCTC	59.912	20	AAGGATTTGACACGTGAGGC	60.119	20	291	74	364
Unigene17668	1	p3	(AAC)6	18	150	167	CCGCTCTGTAACTCACAATGG	60.695	21	GCCATTCCCTTCCTTCTTTC	60.017	20	233	3	235	CCGCTCTGTAACTCACAATGG	60.695	21	CCATTCCCTTCCTTCTTTCC	59.875	20	232	3	234	CGCTCTGTAACTCACAATGGC	60.842	21	GCCATTCCCTTCCTTCTTTC	60.017	20	232	4	235
Unigene33117	1	p6	(TGGCCA)3	18	465	482	CCGGCATTCGTATTGCTTAT	59.95	20	TCACCCACTTGCCTTTTTCT	59.711	20	353	295	647	CCGGCATTCGTATTGCTTAT	59.95	20	CTCACCCACTTGCCTTTTTC	59.711	20	354	295	648	CACAAACCTCCCAAGCAAAT	59.971	20	TTCCTTTTGGCCTCTGATGT	59.67	20	385	234	618
Unigene65809	1	p2	(CT)11	22	1080	1101	CCGGCCTCTGAGTACAAAAA	60.241	20	TGCATGAGATGCAGGAGAAC	59.95	20	393	1017	1409	CCGGCCTCTGAGTACAAAAA	60.241	20	TGAGATGCAGGAGAACGATG	59.942	20	389	1017	1405	CCGGCCTCTGAGTACAAAAA	60.241	20	CATGAGATGCAGGAGAACGA	59.942	20	391	1017	1407
Unigene48968	1	p6	(AAGGAA)3	18	753	770	CCGGCCTTAAAATAAAAGGG	59.806	20	TTGGGGAATTGGTTAGATGC	59.762	20	201	597	797	CCCCGGCCTTAAAATAAAAG	59.806	20	TTGGGGAATTGGTTAGATGC	59.762	20	203	595	797	CCCCGGCCTTAAAATAAAAG	59.806	20	AACCTTCTTGGGGAATTGGT	59.668	20	210	595	804
Unigene46459	1	p3	(GTC)6	18	248	265	CCGGCTAAGAAACATGCAAT	60.096	20	CAGTTGTGGTGCTTTCCTCA	59.873	20	298	41	338	AAGGACCAAGCTGAAGCAAA	59.993	20	TGGTGCTTTCCTCACATGAA	60.24	20	212	121	332	AAGGACCAAGCTGAAGCAAA	59.993	20	GTTGTGGTGCTTTCCTCACA	59.726	20	216	121	336
Unigene34530	1	p6	(AAAAAT)3	18	36	53	CCGGGAAAAATAACGACAAA	59.805	20	TGGTGTTTGTGACGTGTGTG	60.088	20	195	2	196	CCGGGAAAAATAACGACAAA	59.805	20	TGTTTGTGACGTGTGTGGTG	60.088	20	192	2	193	CCGGGAAAAATAACGACAAA	59.805	20	AGAAGGATTGCCTGTTGTGG	60.111	20	219	2	220
Unigene39501	1	p4	(TCTT)6	24	335	358	CCGTGTAGAACCTCCGTTGT	60.028	20	TGCAAATCAAAGGGGGTAAA	60.294	20	185	237	421	CCGTGTAGAACCTCCGTTGT	60.028	20	TTGCAAATCAAAGGGGGTAA	60.294	20	186	237	422	TGGACCCCATTCTTGCTTAC	59.933	20	TGCAAATCAAAGGGGGTAAA	60.294	20	334	88	421
Unigene71586	1	p4	(TCTT)6	24	324	347	CCGTGTAGAACCTCCGTTGT	60.028	20	TGCAAATCAAAGGGGGTAAA	60.294	20	186	225	410	CCGTGTAGAACCTCCGTTGT	60.028	20	TTGCAAATCAAAGGGGGTAA	60.294	20	187	225	411	TGGACCCCATTCTTGCTTAC	59.933	20	TGCAAATCAAAGGGGGTAAA	60.294	20	335	76	410
Unigene60838	1	p6	(AAAAAT)3	18	219	236	CCGTTTGGCTTACATTGGTA	58.556	20	TTTCCAAGTTAAAAATGATGCG	59.151	22	131	169	299	CCGTTTGGCTTACATTGGTA	58.556	20	TTTCCAAGTTAAAAATGATGCGT	59.898	23	131	169	299	CCGTTTGGCTTACATTGGTA	58.556	20	TTCCAAGTTAAAAATGATGCG	57.846	21	130	169	298
Unigene79472	1	p3	(ACC)7	21	327	347	CCGTTTTTGACCAGGACCTA	59.964	20	CGAGTCTTGGGAGAGGACTG	59.978	20	346	82	427	CCGTTTTTGACCAGGACCTA	59.964	20	ATCGTTGAAATAACCGCCTG	59.96	20	394	82	475	CCCAATCTCAAAACGACGAT	59.933	20	CGAGTCTTGGGAGAGGACTG	59.978	20	292	136	427
Unigene21425	1	p3	(CAT)6	18	72	89	CCTAAAAAGAATTCAGAATCAGAAAA	58.56	26	CCTGCAACTGGAAAGAGACC	59.844	20	251	24	274	CCTAAAAAGAATTCAGAATCAGAAAA	58.56	26	CTGCAACTGGAAAGAGACCC	59.844	20	250	24	273	CCTAAAAAGAATTCAGAATCAGAAAA	58.56	26	GATATTGCAAGCTTCCAGGC	59.813	20	319	24	342
gi_50064614	1	p3	(AGG)6	18	144	161	CCTAAACCCGGTGACAAGAA	59.964	20	AGCATTGTCAAGGGTCATCC	59.934	20	291	54	344	TTGTAGAGGACCATGTGCCA	60.112	20	AGGTGGTGCCATTTTCTTTG	59.971	20	169	80	248	CCTAAACCCGGTGACAAGAA	59.964	20	CAGTGCTCTTCAGCATCAGC	59.887	20	371	54	424
Unigene13140	1	p6	(GAGAGG)3	18	136	153	CCTACCTTGGTTTTCCCCTT	59.322	20	CGACAAATGAGTTGAGCGAA	59.988	20	225	75	299	CCTACCTTGGTTTTCCCCTT	59.322	20	GTCCTGCAACCTCGACAAAT	60.119	20	237	75	311	AACCTACCTTGGTTTTCCCC	59.191	20	CGACAAATGAGTTGAGCGAA	59.988	20	227	73	299
Unigene38001	1	p3	(CTC)7	21	416	436	CCTAGAGGCTCCATTCCCTC	60.169	20	ATCGAAGGAGGAGATCATCA	57.159	20	152	314	465	CGCCCGAAAGACGTAAGATA	60.223	20	ATCGAAGGAGGAGATCATCA	57.159	20	331	135	465	TAATGGTTCCCTTTTCGGTG	59.795	20	CGAAGGAGGAGATCATCATGG	61.901	21	396	68	463
Unigene50587	1	p3	(ACA)6	18	180	197	CCTAGGGCTATTTGCTGCTG	59.996	20	TTGGATCACCTTGCCCTAAC	59.933	20	322	32	353	CCTAGGGCTATTTGCTGCTG	59.996	20	ATGCATTGAATGTTGCCTCA	60.08	20	194	32	225	CCTAGGGCTATTTGCTGCTG	59.996	20	ACAAGCTGGTGGCAGTTCTT	59.914	20	264	32	295
Unigene36158	1	p6	(TTAGGG)3	18	287	304	CCTATTCGCTCTCTTCCACG	59.971	20	GCGATGCATAAGGTGGAGAT	60.066	20	201	186	386	GCTCCTCACAAATTGAAGCC	59.82	20	GCGATGCATAAGGTGGAGAT	60.066	20	380	7	386	CCACGAATTCCTCTGCTTTC	59.813	20	GCGATGCATAAGGTGGAGAT	60.066	20	186	201	386
Unigene37831	1	p6	(GAAGAT)3	18	1190	1207	CCTCAATCATCCAAGCCTGT	60.073	20	CAAGCCACCCATCATTTCTT	59.933	20	367	1144	1510	CACCTCAATCATCCAAGCCT	60.073	20	CAAGCCACCCATCATTTCTT	59.933	20	369	1142	1510	AGCCACCTCAATCATCCAAG	60.073	20	CAAGCCACCCATCATTTCTT	59.933	20	372	1139	1510
Unigene1559	1	p6	(GCAATG)3	18	1212	1229	CCTCACCAAATCCTCCTTCA	60.042	20	ATAATATAACGGCGGTTGCG	59.846	20	327	1005	1331	TCTTGCCCTTCTTCTCAGGA	60.065	20	ATAATATAACGGCGGTTGCG	59.846	20	176	1156	1331	TTGCCCTTCTTCTCAGGAAA	59.926	20	ATAATATAACGGCGGTTGCG	59.846	20	174	1158	1331
Unigene5962	1	p3	(AAC)7	21	222	242	CCTCATCACCGTCCTCTTTC	59.655	20	CTGTTCGACGTAAGGGCTGT	60.312	20	346	49	394	CCTCATCACCGTCCTCTTTC	59.655	20	AGTAACTCGGCCCCAAATTC	60.32	20	375	49	423	CCTCATCACCGTCCTCTTTC	59.655	20	TCCTCTTTCTAGCTGGTGGC	59.574	20	250	49	298
Unigene1309	1	p3	(TCT)7	21	227	247	CCTCATCCTCACCACCAGTT	59.962	20	CCACAAAACGGTTTATGCCT	59.861	20	306	197	502	CCTCATCCTCACCACCAGTT	59.962	20	AACGGTTTATGCCTGAGCAC	60.14	20	300	197	496	TCATCCTCACCACCAGTTCA	60.088	20	CCACAAAACGGTTTATGCCT	59.861	20	304	199	502
Unigene855	1	p6	(AGAAGG)3	18	592	609	CCTCATGTCCAGGGAACTGT	59.962	20	TTCTGTTCAGCTTTGCTCTTTC	58.906	22	310	342	651	ACAGGATCCTCATGTCCAGG	59.92	20	TTCTGTTCAGCTTTGCTCTTTC	58.906	22	317	335	651	CCTCATGTCCAGGGAACTGT	59.962	20	TCTGTTCAGCTTTGCTCTTTCTT	59.833	23	309	342	650
gi_50065721	1	p3	(CCT)7	21	72	92	CCTCCACCAACTTGCCTTTA	60.103	20	CACCACCCTGAGGTTGTTCT	60.002	20	187	39	225	CCTCCACCAACTTGCCTTTA	60.103	20	GCTAGGTTCTTGTGGGGTGA	60.111	20	157	39	195	CATGGCCACTATCCCTCATC	60.303	20	CACCACCCTGAGGTTGTTCT	60.002	20	211	15	225
Unigene35107	1	p3	(CTC)6	18	149	166	CCTCCAGGTTCCAAGAACAA	60.081	20	GCAGAACCCACAAAACCACT	60.012	20	293	68	360	CCTCCAGGTTCCAAGAACAA	60.081	20	CAGCTTCTGCATAGCTGCAC	59.918	20	193	68	260	CCTCCAGGTTCCAAGAACAA	60.081	20	AGCCGATAAGGAAAGGAAGC	59.82	20	122	68	189
Unigene35315	1	p4	(AAGA)5	20	135	154	CCTCCATTTTCACCTCCATC	59.336	20	GGTTGTGGTGGTTCTGGACT	59.859	20	352	33	384	CCTCCATTTTCACCTCCATC	59.336	20	GAGCCGCCATTAAAGACAAA	60.209	20	321	33	353	CCTCCATTTTCACCTCCATC	59.336	20	AGCCGCCATTAAAGACAAAA	59.72	20	320	33	352
Unigene4993	1	p3	(AGC)6	18	174	191	CCTCCCTCACTGTTTCAAGC	59.844	20	CAAGAAAGAGAGCCAGTGGG	59.982	20	178	47	224	CCTCCCTCACTGTTTCAAGC	59.844	20	AAACCAAAACCAGGAGCCTT	59.976	20	347	47	393	CCTCCCTCACTGTTTCAAGC	59.844	20	AAAGAGAGCCAGTGGGTGTG	60.298	20	174	47	220
Unigene33703	1	p2	(CT)10	20	40	59	CCTCCTCTTCATTTCCTCTCC	59.266	21	AAGCTACAACCATGCCAACC	60	20	326	13	338	CCTCCTCTTCATTTCCTCTCC	59.266	21	GCAGGTCAAGAAGACTTCGG	59.989	20	234	13	246	CCTCCTCTTCATTTCCTCTCC	59.266	21	GCAGGTGAACTACACGCAAA	59.911	20	200	13	212
Unigene19982	1	p3	(GAA)6	18	94	111	CCTCGCCTCACTCAACTCTC	60.135	20	TTTGGGATTCGAGGTCTTTG	60.044	20	176	11	186	TCCTCGCCTCACTCAACTCT	60.135	20	TTTGGGATTCGAGGTCTTTG	60.044	20	177	10	186	CTCCTCGCCTCACTCAACTC	60.135	20	TTTGGGATTCGAGGTCTTTG	60.044	20	178	9	186
Unigene6384	1	p6	(CCGCCT)3	18	42	59	CCTCGCTGCAAGTTGCTTAT	60.543	20	CCTTTCTTTGACTCGCCAAG	59.986	20	257	0	256	CCTCGCTGCAAGTTGCTTAT	60.543	20	TGGCTGACGACAGATGAAAG	59.984	20	139	0	138	CCTCGCTGCAAGTTGCTTAT	60.543	20	CACCAGCCTTGACTTCAACA	59.873	20	181	0	180
Unigene11345	1	p6	(TTGATT)3	18	217	234	CCTCGTCTTCATCTTCCTCG	59.943	20	GCACTTTCACATTGTACCCAA	58.541	21	266	6	271	CCTCGTCTTCATCTTCCTCG	59.943	20	AGCACTTTCACATTGTACCCAA	59.54	22	267	6	272	CGTCCTCGTCTTCATCTTCC	59.803	20	GCACTTTCACATTGTACCCAA	58.541	21	269	3	271
Unigene41041	1	p3	(CTT)7	21	44	64	CCTCTAACTGTTCCAGACAACG	58.909	22	GGATGTTATGGTGGACCCTG	60.05	20	276	16	291	CCTCTAACTGTTCCAGACAACG	58.909	22	CAAAACCCTGAGGGAATCAA	59.903	20	138	16	153	CCTCTAACTGTTCCAGACAACG	58.909	22	CCGCCTAGACACGTCAATTT	60.132	20	168	16	183
Unigene16413	1	p6	(CTCCAC)3	18	142	159	CCTCTAGCGCTTGGAGAAGA	59.853	20	CTGTGGGAATGGAGTCAGGT	59.962	20	388	107	494	CCTCTAGCGCTTGGAGAAGA	59.853	20	GGGAATGGAGTCAGGTGAGA	60.048	20	384	107	490	CCTCTAGCGCTTGGAGAAGA	59.853	20	GAGGGTTCCGACAAGTCAAA	60.088	20	299	107	405
Unigene44533	1	p2	(GT)14	28	85	112	CCTCTATTTCGTTCTGGGCA	60.206	20	TCCACTCACCGTGATGTCTC	59.665	20	201	44	244	GCTACAAAACACACCTGGCA	59.764	20	TCCACTCACCGTGATGTCTC	59.665	20	240	5	244	CCTCTATTTCGTTCTGGGCA	60.206	20	TCTTCTCAGCACGCCCTAAC	60.538	20	163	44	206
Unigene790	1	p4	(AAGA)5	20	155	174	CCTCTCCCTCTCTGCATTTG	59.943	20	TCGGAGAAAATATCATCGGC	60.001	20	371	118	488	CCTCTCCCTCTCTGCATTTG	59.943	20	TGAATTTGGCTTCTGCCTCT	59.955	20	202	118	319	CCTCTCCCTCTCTGCATTTG	59.943	20	TGCGGTTCAGTTTCAGTACG	59.904	20	100	118	217
Unigene35526	1	p4	(TTGT)5	20	2819	2838	CCTCTCGACAAGCTGGCTAC	60.156	20	TGCTGAATACAAATCACAACCA	59.087	22	200	2666	2865	ACGCTTTTGAGGATGTGGAA	60.636	20	TGCTGAATACAAATCACAACCA	59.087	22	103	2763	2865	AACGCTTTTGAGGATGTGGA	60.636	20	TGCTGAATACAAATCACAACCA	59.087	22	104	2762	2865
gi_50066799	1	p2	(CT)10	20	29	48	CCTGAAACCCACTTGCTAGG	59.728	20	CTGGTATTGCTGTGGTGGTG	60.025	20	162	2	163	CCTGAAACCCACTTGCTAGG	59.728	20	TGGAATAGAAGCCTGATGGG	60.029	20	267	2	268	CCTGAAACCCACTTGCTAGG	59.728	20	AATAGAAGCCTGATGGGCCT	60.06	20	264	2	265
Unigene6087	1	p6	(TTTTAA)3	18	397	414	CCTGAAATCCCGAGCAATTA	60.031	20	GGCCCAGCCTGTTGATTAT	59.909	19	371	151	521	CCTGAAATCCCGAGCAATTA	60.031	20	GGCCCAGCCTGTTGATTATT	61.203	20	371	151	521	CCTGAAATCCCGAGCAATTA	60.031	20	GCCAGACGCACGGTTAGTTA	61.215	20	321	151	471
Unigene8066	2	p3	(CTC)6	18	346	363	CCTGACCTCTTCCTCACAGC	59.986	20	AATGGTGGCTGTTTTTCGTC	59.978	20	193	304	496	AAACCCACCACTACCTTCCC	60.088	20	AATGGTGGCTGTTTTTCGTC	59.978	20	211	286	496	GATCCGAAACTCAAAGCAGC	59.962	20	AGAAAAGGGAGTTTGGGGAA	59.912	20	380	37	416
Unigene60826	1	p3	(CAT)6	18	590	607	CCTGACTACCAGCTTCACCC	59.721	20	GCCATGCTGAAACTTTGGAT	60.081	20	324	394	717	CCTGACTACCAGCTTCACCC	59.721	20	GCAGGAAGTGGAAAGGTGAG	59.844	20	345	394	738	CCTGACTACCAGCTTCACCC	59.721	20	GGAAACGGCGACATTATTTG	60.323	20	399	394	792
Unigene33449	1	p5	(AGAAA)4	20	1456	1475	CCTGATTCCCACTTACCGAA	59.926	20	AGCGTGGAAATGTTGGTTTC	59.978	20	223	1317	1539	TTCCTGATTCCCACTTACCG	59.926	20	AGCGTGGAAATGTTGGTTTC	59.978	20	225	1315	1539	TTCCTGATTCCCACTTACCG	59.926	20	GGTGCTTTTCAAAACAGGGA	60.088	20	266	1315	1580
Unigene35570	1	p4	(ATAA)6	24	855	878	CCTGATTCCCGTTTCAAAGA	60.044	20	CATCGGTTTAAGGCGTTGTT	59.996	20	286	761	1046	CTTCCTGATTCCCGTTTCAA	60.044	20	CATCGGTTTAAGGCGTTGTT	59.996	20	289	758	1046	TCCTGATTCCCGTTTCAAAG	60.044	20	CATCGGTTTAAGGCGTTGTT	59.996	20	287	760	1046
Unigene20623	1	p3	(TTG)6	18	2518	2535	CCTGCAGTAGAAGTAGCGGG	60.03	20	TCCACTCACAAACCCTCCTC	60.088	20	185	2418	2602	CCTGCAGTAGAAGTAGCGGG	60.03	20	TCCTCCACTCACAAACCCTC	60.088	20	188	2418	2605	CAGTGTTAGGCTTTGGGGAA	60.103	20	TCCACTCACAAACCCTCCTC	60.088	20	151	2452	2602
Unigene56821	1	p2	(CT)14	28	78	105	CCTGCCTTGCTTGCTTTTAC	60.018	20	TCATGAAACGGGACATCAAA	59.9	20	226	24	249	CCTGCCTTGCTTGCTTTTAC	60.018	20	AGCAAAGTTCATGAAACGGG	60.11	20	234	24	257	AATTAATGCATCCACGCACA	59.96	20	TCATGAAACGGGACATCAAA	59.9	20	206	44	249
Unigene35360	1	p3	(CAG)6	18	973	990	CCTGCTTCTTCCTTCACTGG	59.982	20	GGGGTCCTCATACCAATCCT	60.015	20	299	769	1067	GCCTGCTTCTTCCTTCACTG	60.134	20	GGGGTCCTCATACCAATCCT	60.015	20	300	768	1067	CAGAATGGAAAGGGGAATGA	59.864	20	GGGGTCCTCATACCAATCCT	60.015	20	138	930	1067
Unigene61496	1	p6	(TTTTTA)3	18	898	915	CCTGGGAAGTTGAGGACAAA	60.081	20	CCGAATGCATGAACAAGAAA	59.664	20	308	669	976	CATCTCTGAGCATGGTGCAT	59.819	20	CCGAATGCATGAACAAGAAA	59.664	20	261	716	976	CTGAGCATGGTGCATTTGAG	60.413	20	CCGAATGCATGAACAAGAAA	59.664	20	256	721	976
Unigene21900	1	p4	(TTTC)5	20	137	156	CCTGTCTCCATTGCCATCTC	60.622	20	GCCGGAAATTTCTGAGTCAA	60.192	20	367	43	409	CCTGTCTCCATTGCCATCTC	60.622	20	GGGGGTTTGGTTTCTTTCTC	59.783	20	206	43	248	CCTGTCTCCATTGCCATCTC	60.622	20	GGGGTTTGGTTTCTTTCTCC	59.783	20	205	43	247
Unigene77111	1	p2	(GT)12	24	207	230	CCTGTTGGGATCCTTTCTCA	60.042	20	GGCCAAAACCTGAAGTGAAG	59.711	20	296	11	306	GATCCTTTCCCTGTTGGGAT	60.133	20	GGCCAAAACCTGAAGTGAAG	59.711	20	305	2	306	TTGGGATCCTTTCTCACAGC	60.195	20	GGCCAAAACCTGAAGTGAAG	59.711	20	292	15	306
Unigene53086	1	p3	(CAT)6	18	32	49	CCTTCACTATGGAACATAAATCCTG	60.133	25	AAATCATTTGCTCCCTTCCC	60.265	20	213	4	216	CCTTCACTATGGAACATAAATCCTG	60.133	25	AGCAGTCTGCACAATCTGGA	59.577	20	108	4	111	CCTCCTTCACTATGGAACATAAA	57.343	23	CACAATCTGGATTTGCGTTG	60.111	20	102	1	102
Unigene82199	1	p6	(CCCTTG)11	66	425	490	CCTTGCTGCCTTTGTTGATT	60.249	20	CGGTGGCTATTATCAAGGGA	59.916	20	153	368	520	ACTTTCGGTGTTCTCATCGC	60.263	20	CGGTGGCTATTATCAAGGGA	59.916	20	283	238	520	CCTTGCTGCCTTTGTTGATT	60.249	20	GAGCAATGAACGGTGGCTAT	60.103	20	163	368	530
Unigene1079	1	p3	(TCG)6	18	1863	1880	CCTTGGCCAGAACATCCTTA	60.066	20	AGTTGGACGATGGTGAGGAC	59.969	20	351	1605	1955	GGAAGCAAAAATGCCACAGT	60.118	20	AGTTGGACGATGGTGAGGAC	59.969	20	391	1565	1955	TCCAGTGCCTGTTTTAGCCT	59.875	20	AGTTGGACGATGGTGAGGAC	59.969	20	368	1588	1955
Unigene17408	1	p3	(TCT)6	18	2191	2208	CCTTGTCAAACTTTTCCCCA	59.942	20	GCAAGCTTTGAGCAACATCA	60.142	20	244	2050	2293	CTGATTCCAGCTCCTTCAGC	60.096	20	GCAAGCTTTGAGCAACATCA	60.142	20	394	1900	2293	ATGATCCATTTCCCCAGACA	60.135	20	GCAAGCTTTGAGCAACATCA	60.142	20	216	2078	2293
gi_50239902	1	p6	(TTATTT)3	18	121	138	CCTTGTCACGGCTCACAGAT	61.279	20	CAAAGTCGCCAGGTAAGCAC	60.827	20	149	19	167	CCTTGTCACGGCTCACAGAT	61.279	20	ACAAAGTCGCCAGGTAAGCA	60.827	20	150	19	168	CCTTGTCACGGCTCACAGAT	61.279	20	CACAAAGTCGCCAGGTAAGC	60.827	20	151	19	169
Unigene7324	1	p5	(AGAAG)4	20	61	80	CCTTTCAGGCACACAGACAG	59.461	20	AATCCAGGCATATGGGACAA	60.155	20	292	26	317	CCTTTCAGGCACACAGACAG	59.461	20	ATCCAGGCATATGGGACAAA	60.155	20	291	26	316	CCTTTCAGGCACACAGACAG	59.461	20	AAATCCAGGCATATGGGACA	60.155	20	293	26	318
Unigene12997	1	p2	(AG)11	22	44	65	CCTTTCCAGCCAAAATTCAA	60.046	20	AGGGGTGTTGTTATCAAGCG	59.993	20	275	12	286	CCTTTCCAGCCAAAATTCAA	60.046	20	CGATTCGTTAGGGGTGTTGT	59.853	20	284	12	295	CCTTTCCAGCCAAAATTCAA	60.046	20	GGTTTGCTGTCAACGGAAGT	60.156	20	316	12	327
Unigene37853	1	p6	(CCTGTC)4	24	528	551	CCTTTGAACGATGACGACCT	60.111	20	TGTTAATGCTGAATCTGGCG	59.833	20	334	398	731	CCTTTGAACGATGACGACCT	60.111	20	GCTGAGGGAGAAGCAAGAGA	59.827	20	240	398	637	ACGATCCTGGGCCTTTATTC	60.286	20	AGGAAATTCCACGGGCTACT	59.962	20	310	492	801
Unigene4062	1	p3	(CCA)6	18	552	569	CCTTTGGTTTGCATCGTCTT	60.11	20	GTGGTAGGGAAGCCATTGAA	59.933	20	279	483	761	CCTTTGGTTTGCATCGTCTT	60.11	20	AGCATTTGAAGATTGGCACC	60.081	20	259	483	741	ACTGTTCGTGGAATTGCTCC	60.119	20	AGCATTTGAAGATTGGCACC	60.081	20	347	395	741
Unigene5304	1	p3	(GGT)7	21	210	230	CCTTTTTGTTTTGTTTTGTTTCG	59.938	23	CAATAGCCAAGCAAAGGCTC	59.982	20	385	122	506	CCTTTTTGTTTTGTTTTGTTTCG	59.938	23	GAGGCCATGACAGAAAGAGC	59.957	20	296	122	417	CCTTTTTGTTTTGTTTTGTTTCG	59.938	23	CTTTCATCCTCACTCTCGGC	59.95	20	205	122	326
Unigene39357	1	p3	(AGA)6	18	67	84	CGAAAACATGCTGAAGCTGA	60.134	20	GGTGCACTGCTTTCTTGTCA	60.032	20	392	8	399	CGAAAACATGCTGAAGCTGA	60.134	20	TCAACCGCAATGAAAAACAA	60.088	20	206	8	213	CGAAAACATGCTGAAGCTGA	60.134	20	CTCCAAAATTGCCGAGTAGC	59.845	20	133	8	140
gi_27260876	1	p3	(AGA)7	21	108	128	CGAAAACATGCTGAAGCTGA	60.134	20	TCAACCGCAATGAAAAACAA	60.088	20	211	49	259	CGAAAACATGCTGAAGCTGA	60.134	20	AGCGAGGAACCCCTACTTGT	60.132	20	119	49	167	CGAAAACATGCTGAAGCTGA	60.134	20	CTCCAAAATTGCCGAGTAGC	59.845	20	136	49	184
Unigene68424	1	p6	(CAGCAA)3	18	372	389	CGAAAACCTGGTCTTGGAGT	59.183	20	TTCCACACCTGTGGGTGATA	59.806	20	377	131	507	ACGAAAACCTGGTCTTGGAG	59.183	20	TTCCACACCTGTGGGTGATA	59.806	20	378	130	507	AAGCCAAGAGTTCAGCATTCA	60.008	21	TTCCACACCTGTGGGTGATA	59.806	20	339	169	507
Unigene28512	2	p4	(AGAA)5	20	2279	2298	CGAAAACGGCGTCGTATAGT	60.152	20	ACACCGACTCTCTCGCTGAT	60.017	20	280	2114	2393	AGCGATGCTGAGAAGAGGAG	59.851	20	GGCATAACTCTCTCCCTCCC	60.037	20	363	1993	2355	CGAAAACGGCGTCGTATAGT	60.152	20	GGCATAACTCTCTCCCTCCC	60.037	20	242	2114	2355
Unigene3965	1	p6	(CCCTAA)3	18	72	89	CGAAAAGAAAAATCCCCCTT	59.415	20	GGACAGAAGCAAAGCTGGAG	60.134	20	216	30	245	CGAAAAGAAAAATCCCCCTT	59.415	20	CTGCCAAGGAACGTGCTATT	60.27	20	160	30	189	TCCTGCGAAAAGAAAAATCC	59.273	20	GGACAGAAGCAAAGCTGGAG	60.134	20	221	25	245
gi_50069870	1	p2	(AC)11	22	97	118	CGAAACGTTTACTCGTCGTT	57.961	20	GCTGTGCTTGAGGATGATGA	59.95	20	346	0	345	CGAAACGTTTACTCGTCGTT	57.961	20	TGCCATTGAAACTGAAACCA	60.088	20	182	0	181	CGAAACGTTTACTCGTCGTT	57.961	20	GCATCTGAAAGCTGTGCTTG	59.746	20	356	0	355
Unigene36595	1	p2	(GA)11	22	69	90	CGAAACTCCTTCCCCCTATC	59.897	20	TCGGCTAGTGAAACCTTGCT	60.015	20	297	31	327	CGAAACTCCTTCCCCCTATC	59.897	20	CATCACTGGATCTGGCCTTT	60.073	20	254	31	284	AAACTCCTTCCCCCTATCCA	59.761	20	TCGGCTAGTGAAACCTTGCT	60.015	20	295	33	327
Unigene21435	1	p6	(CCAACC)3	18	1087	1104	CGAAAGAAACCCAGAAACCA	60.081	20	AGCGATTTTGATAGGGGCTT	60.061	20	304	1016	1319	CGAAAGAAACCCAGAAACCA	60.081	20	ATTCCGTGCCTTACTATGCG	60.117	20	146	1016	1161	CTTCGCTTCACATCCACAAA	59.84	20	TTCAGGGTTCTCGTATTCCG	60.066	20	396	780	1175
Unigene17359	1	p6	(GTGGCT)4	24	1462	1485	CGAAAGAGTGGATTTGGGAA	60.044	20	CACCATCATCCTCACCACAC	59.801	20	381	1177	1557	GAATTGTGGGGCTTCTTTGA	60.051	20	CATCATCCTCACCACACCAC	59.801	20	131	1424	1554	GAATTGTGGGGCTTCTTTGA	60.051	20	CACCATCATCCTCACCACAC	59.801	20	134	1424	1557
gi_50068317	1	p3	(TCC)6	18	35	52	CGAACAAAAGATGAAGCTCCC	61.103	21	GCTGGACCAGGAAATGGTTA	59.933	20	145	8	152	CGAACAAAAGATGAAGCTCCC	61.103	21	TGTGATCATGGTCATGGCTT	59.925	20	368	8	375	CGAACAAAAGATGAAGCTCCC	61.103	21	TTGTGATCATGGTCATGGCT	59.925	20	369	8	376
Unigene1226	1	p6	(CAAGAG)4	24	414	437	CGAACGACCCTTCAACACTT	60.149	20	GCATCTACTCTGGAGGTGGG	59.679	20	233	355	587	AACGACCCTTCAACACTTGC	60.156	20	GCATCTACTCTGGAGGTGGG	59.679	20	231	357	587	GAGGCCACTTGATCAGGAAA	60.195	20	GCATCTACTCTGGAGGTGGG	59.679	20	208	380	587
Unigene82199	3	p6	(GCCACC)4	24	1753	1776	CGAACTCATCGTCGAACTCA	59.984	20	GCAGAGTTATGGGGAGGTCA	60.073	20	323	1528	1850	CGAACTCATCGTCGAACTCA	59.984	20	TGCAGAGTTATGGGGAGGTC	60.073	20	324	1528	1851	CGAACTCATCGTCGAACTCA	59.984	20	GAAATGTAGATCCGGCCAAA	59.901	20	376	1528	1903
Unigene23902	1	p3	(ATC)6	18	1247	1264	CGAAGACGAAGTTGGAAAGG	59.846	20	CGGGCAATGAAGATGATTCT	60.036	20	374	1156	1529	CCGAAGACGAAGTTGGAAAG	59.846	20	CGGGCAATGAAGATGATTCT	60.036	20	375	1155	1529	AACAAACCCACAGATGGAGG	59.82	20	CGGGCAATGAAGATGATTCT	60.036	20	400	1130	1529
Unigene38459	2	p3	(GGA)6	18	498	515	CGAAGCAACTCTCATCCTCC	59.95	20	CCATTCACCACCCCTAAATG	60.044	20	376	309	684	CGTCTCGATTCGTTCTCCTC	59.95	20	CCATTCACCACCCCTAAATG	60.044	20	275	410	684	CGAAGCAACTCTCATCCTCC	59.95	20	CCCTAAACAGGCAACTCCAA	60.103	20	338	309	646
Unigene14044	1	p6	(ATGCAT)3	18	167	184	CGAAGGATTTACAAACGGGA	59.931	20	GTCATGTGTTTTCACCGTGC	60.016	20	157	126	282	CGAAGGATTTACAAACGGGA	59.931	20	TCCCATTATCCTTAGGCACG	59.916	20	242	126	367	CGAAGGATTTACAAACGGGA	59.931	20	TCATGTGTTTTCACCGTGCT	60.16	20	156	126	281
Unigene7701	1	p6	(GGAAGA)4	24	1735	1758	CGAAGTTGTTGTGGATGTGG	60.001	20	CATACAGCATGGTCCAAACG	59.988	20	241	1641	1881	TGAGAAACCCTAGGCAATGG	60.066	20	CATACAGCATGGTCCAAACG	59.988	20	388	1494	1881	TGGGGATGATTAGGGCTATG	59.739	20	CATACAGCATGGTCCAAACG	59.988	20	313	1569	1881
Unigene26954	1	p6	(ACCGCT)3	18	133	150	CGAATCAAATCAAGCTCCGT	60.214	20	GTTGATGTTGCGAGCAAAGA	59.995	20	237	93	329	ACGAATCAAATCAAGCTCCG	60.214	20	GTTGATGTTGCGAGCAAAGA	59.995	20	238	92	329	TGTTGCAAAGAGAGAAGCCA	59.716	20	GTTGATGTTGCGAGCAAAGA	59.995	20	327	3	329
Unigene89082	1	c	(GAG)9gaatccatt(GGA)6	54	111	164	CGACAACATGGGGAAAAGAA	60.863	20	CAGAGAGAGGGCAACAACAA	59.007	20	190	68	257	CGACAACATGGGGAAAAGAA	60.863	20	ACAGAGAGAGGGCAACAACAA	59.899	21	191	68	258	CGACAACATGGGGAAAAGAA	60.863	20	AACAGAGAGAGGGCAACAACA	59.899	21	192	68	259
Unigene35382	1	p6	(AGAAGC)3	18	655	672	CGACAAGACGAACGCATAGA	60.011	20	GGCTGAGATTGTTCCTTGGT	59.141	20	345	418	762	GATCGGAAATTAGGGGGAAA	60.089	20	GGCTGAGATTGTTCCTTGGT	59.141	20	169	594	762	TAGAATTCGCGATCATGCAC	59.799	20	GGCTGAGATTGTTCCTTGGT	59.141	20	231	532	762
Unigene79610	1	p6	(GGGAGC)3	18	582	599	CGACCCGAACCTCTACTTCA	60.246	20	CTCTGCAACAACGAACGAGA	60.175	20	389	251	639	TGGCTAGTTCAGGAGGCAAC	60.397	20	CTCTGCAACAACGAACGAGA	60.175	20	118	522	639	TGTTGGCTAGTTCAGGAGGC	60.397	20	CTCTGCAACAACGAACGAGA	60.175	20	121	519	639
gi_50070897	1	p2	(AG)13	26	114	139	CGACGGGGAAGTATCTACCA	59.948	20	TAGTTGCTCCAATTCCCGAC	60.074	20	217	19	235	CGACGGGGAAGTATCTACCA	59.948	20	GAGCAGCGGCTACTATCGTC	60.147	20	271	19	289	CGACGGGGAAGTATCTACCA	59.948	20	CAGCAGGGATCCAAGACTTC	59.803	20	298	19	316
Unigene35692	1	p3	(TTC)6	18	434	451	CGACTGAGGTGATGCTTTCA	59.984	20	GCATCGAAAACCATCCAAGT	59.939	20	268	282	549	GATGGGTGCATGGAGCTAAT	59.923	20	GCATCGAAAACCATCCAAGT	59.939	20	367	183	549	TGCAACACATGCCAAAATCT	60.119	20	GCATCGAAAACCATCCAAGT	59.939	20	314	236	549
Unigene39257	1	p6	(ACCAGA)3	18	444	461	CGAGAACCAGCAGAAGAACC	59.989	20	AAATGGCCAATTTGAAGTGC	59.945	20	322	303	624	CCGAGAACCAGCAGAAGAAC	59.989	20	AAATGGCCAATTTGAAGTGC	59.945	20	323	302	624	GAGAACCAGCAGAAGAACCG	59.989	20	AAATGGCCAATTTGAAGTGC	59.945	20	321	304	624
Unigene33384	1	p4	(ATCG)5	20	2268	2287	CGAGAACTCGCGTACTTTCC	60.015	20	TCTCCCCAATCTCATGGAAG	60.003	20	377	2008	2384	CTACCAGAGAAATGCCGCTC	59.978	20	TCTCCCCAATCTCATGGAAG	60.003	20	240	2145	2384	TTTCTTAGCGGTGGAGGCTA	59.975	20	TCTCCCCAATCTCATGGAAG	60.003	20	317	2068	2384
Unigene55260	1	p5	(AGAAA)4	20	168	187	CGAGACCGAAAAGGATGTTC	59.67	20	CCCATAATGAAATCAACCAGG	59.145	21	270	4	273	TGCTCTTCTGAAATGCCTTG	59.148	20	CCCATAATGAAATCAACCAGG	59.145	21	140	134	273	ACGAGACCGAAAAGGATGTT	58.646	20	CCCATAATGAAATCAACCAGG	59.145	21	271	3	273
Unigene8082	1	p6	(CCATAG)3	18	1672	1689	CGAGAGGAGGCTTACAATGG	59.83	20	CATAAACGGGCCACTGACTT	59.993	20	385	1402	1786	CGAGAGGAGGCTTACAATGG	59.83	20	ATAAACGGGCCACTGACTTG	59.993	20	384	1402	1785	TCAAAGAGCCACCCTCATTC	60.195	20	CATAAACGGGCCACTGACTT	59.993	20	273	1514	1786
Unigene71172	1	p6	(AACAAG)3	18	41	58	CGAGATCAAAGTTTACAAATTCAA	57.6	24	TATGAAGCAACACCATGGGA	59.924	20	132	0	131	CGAGATCAAAGTTTACAAATTCAA	57.6	24	AACACCATGGGATTTCTGGA	60.173	20	124	0	123	CGAGATCAAAGTTTACAAATTCAA	57.6	24	CATGTCATGAACTGTGGGGA	60.378	20	203	0	202
Unigene27755	1	p3	(GGT)7	21	213	233	CGAGCAAGAGCAAAAAGACC	60.132	20	CGCCGGACTTGAGATAGAAG	59.971	20	290	46	335	CCGAGCAAGAGCAAAAAGAC	60.132	20	CGCCGGACTTGAGATAGAAG	59.971	20	291	45	335	CGAGCAAGAGCAAAAAGACC	60.132	20	TAAGAGGGATATGCCAACGG	59.916	20	268	46	313
Unigene60210	1	p3	(ATC)7	21	409	429	CGAGCTGCCAAATCATCATA	59.792	20	TCAACTGCAATGAAGCAAGG	59.988	20	397	86	482	CGAGCTGCCAAATCATCATA	59.792	20	CAACTGCAATGAAGCAAGGA	59.988	20	396	86	481	CTGTGCTGAAACAGCTCGAC	59.776	20	CAACTGCAATGAAGCAAGGA	59.988	20	334	148	481
Unigene38371	1	p4	(TTCT)5	20	41	60	CGAGCTTCAAAGCAAGCACT	60.847	20	GCCTTGCCAACATCTTTAGC	59.851	20	301	15	315	CGAGCTTCAAAGCAAGCACT	60.847	20	TGCCTGAAATAGCTTGGACC	60.214	20	198	15	212	CGAGCTTCAAAGCAAGCACT	60.847	20	AGGCCTTGCCAACATCTTTA	59.708	20	303	15	317
Unigene33904	1	p6	(TGTTTT)3	18	196	213	CGAGGAAGTGGGTTTTCTCA	60.224	20	CTGGCTTCCTCTGGGTTGTA	60.246	20	207	63	269	CGAGGAAGTGGGTTTTCTCA	60.224	20	ACTCTGGCTTCCTCTGGGTT	60.252	20	210	63	272	CGAGGAAGTGGGTTTTCTCA	60.224	20	AACTCTGGCTTCCTCTGGGT	60.252	20	211	63	273
gi_50071056	1	p2	(GA)13	26	51	76	CGAGGGAGAGGAAAGGACTG	61.286	20	GATTTGTTCGAGGCCATTGT	59.939	20	102	0	101	CGAGGGAGAGGAAAGGACTG	61.286	20	ATTTGTTCGAGGCCATTGTC	59.939	20	101	0	100	CGAGGGAGAGGAAAGGACTG	61.286	20	CAGATTTGTTCGAGGCCATT	60.074	20	104	0	103
Unigene6459	2	p4	(TTCT)5	20	923	942	CGAGTCCGACACCATTTCTT	60.111	20	TGCATTGCATGAGAGGAGAC	59.95	20	162	857	1018	AAACCCACTCACTCACTCGG	60.151	20	TGCATTGCATGAGAGGAGAC	59.95	20	125	894	1018	ATTTTCCTCGTCATCAACGG	59.933	20	CTCGCACTCTCAAAACAGCA	60.324	20	380	620	999
Unigene8800	1	p6	(GGAGCA)3	18	472	489	CGATACCAGCAAGCAACAGA	60.011	20	TCAAGGCTCTCCAACCACTT	59.844	20	253	279	531	CGATACCAGCAAGCAACAGA	60.011	20	CAAGGCTCTCCAACCACTTC	59.844	20	252	279	530	CGATACCAGCAAGCAACAGA	60.011	20	GTATGAAGCTGAGTTCCGGC	59.843	20	291	279	569
Unigene20728	1	p3	(GTG)6	18	532	549	CGATCCATCAAAAGCACCTT	60.074	20	TCACATTTCCCACTGTCCAA	59.935	20	327	352	678	CGATCCATCAAAAGCACCTT	60.074	20	TTCACATTTCCCACTGTCCA	59.935	20	328	352	679	GAGAAGCGGTTGCTGGATAG	59.978	20	TCTCTCTCCCCCTCCAAAGT	60.186	20	326	474	799
Unigene8279	1	p3	(GAG)6	18	517	534	CGATCTCGTCGAGGGAGTAG	59.966	20	CTCAAAACCCAGAACTCCCA	60.081	20	236	349	584	CGATCTCGTCGAGGGAGTAG	59.966	20	GTCGCGACCCTATACAAGGA	60.096	20	370	349	718	CGATCTCGTCGAGGGAGTAG	59.966	20	CAGCAACCCCTTGTTCTCTC	59.844	20	216	349	564
Unigene67129	1	p3	(CCA)6	18	502	519	CGATCTGGGTTCACCAGTTT	59.966	20	TCCTAAAACATCCGCTTTGG	60.067	20	394	439	832	CGATCTGGGTTCACCAGTTT	59.966	20	TCTGGCTGGTAATTTGACCC	59.933	20	272	439	710	CTCGATCTGGGTTCACCAGT	60.112	20	TCCTAAAACATCCGCTTTGG	60.067	20	396	437	832
gi_50063749	1	p2	(GT)11	22	164	185	CGATCTTCCAATCATGCCTT	60.036	20	TTGTCACCAGTTTCGCTTTG	59.881	20	237	112	348	CATCTACCTCCGTCTTCCCA	60.065	20	TTGTCACCAGTTTCGCTTTG	59.881	20	263	86	348	CATCTACCTCCGTCTTCCCA	60.065	20	GTTTGAGTGCAGGAGGAAGG	59.844	20	127	86	212
Unigene25758	1	p2	(TC)10	20	859	878	CGATGAAATCGAAGTTGGGT	59.933	20	AACGTGAGTTGGTCACATGC	59.603	20	254	676	929	CGATGAAATCGAAGTTGGGT	59.933	20	TGAGTTGGTCACATGCGAAG	60.873	20	250	676	925	TCACCTCACCTGCTACTCCA	59.415	20	AACGTGAGTTGGTCACATGC	59.603	20	372	558	929
Unigene36575	1	p2	(CT)10	20	1040	1059	CGATGCAGAGGAAAAGGAAG	59.948	20	CACGCCGAGAATTTCTGTTT	60.249	20	305	876	1180	AGGAGGAAGACGGCGATTAT	60.06	20	CACGCCGAGAATTTCTGTTT	60.249	20	278	903	1180	CGATGCAGAGGAAAAGGAAG	59.948	20	GTCACGCCGAGAATTTCTGT	60.263	20	307	876	1182
Unigene64537	1	p3	(GAA)6	18	244	261	CGATGCATCAATGAAAGTGG	60.073	20	ATCATTCCCCAAAACAACCA	60.029	20	314	18	331	GCGATGCATCAATGAAAGTG	60.228	20	ATCATTCCCCAAAACAACCA	60.029	20	315	17	331	GCTGCTGCTATACCATTCCC	59.696	20	ATCATTCCCCAAAACAACCA	60.029	20	249	83	331
Unigene15068	2	p3	(GGC)6	18	343	360	CGATGGCAGACGAGACAGTA	60.008	20	GAGGAGAACTGCTGAGGTGG	59.986	20	342	148	489	CGATGGCAGACGAGACAGTA	60.008	20	GGAGGAGAACTGCTGAGGTG	59.986	20	343	148	490	CGATGGCAGACGAGACAGTA	60.008	20	TGGTTTCACCAATACCAGCA	59.964	20	387	148	534
Unigene2393	1	p6	(CATGAC)4	24	1764	1787	CGATTGGTGGACTTGTTGTG	60.001	20	GATGATGGTCATGGCATCTG	59.882	20	396	1464	1859	AGCATGCTCCCACTCTCAGT	60.017	20	GATGATGGTCATGGCATCTG	59.882	20	317	1543	1859	AGCATGCTCCCACTCTCAGT	60.017	20	TGAAGTTCATGAGCATTGGC	59.805	20	342	1543	1884
Unigene70273	1	p2	(CT)11	22	182	203	CGATTTCCAAGAAACGTGGT	59.971	20	TCCTCCTCCTGGTAAATGGA	59.478	20	172	96	267	ATCAAGAAATGGCGAACTGG	60.074	20	TCCTCCTCCTGGTAAATGGA	59.478	20	210	58	267	TCCCAGAGAGGGACAGAGAA	59.913	20	TCCTCCTCCTGGTAAATGGA	59.478	20	133	135	267
Unigene22041	1	p3	(CTC)8	24	74	97	CGATTTCTCTGACCCGTTCT	59.284	20	ACTTCATCCTCGCCATTGTC	60.081	20	228	47	274	CGATTTCTCTGACCCGTTCT	59.284	20	ATTGAGAAAGCACGGAAGGA	59.813	20	185	47	231	CGATTTCTCTGACCCGTTCT	59.284	20	GATTGAGAAAGCACGGAAGG	59.813	20	186	47	232
Unigene61729	1	c	(TC)19catatttttgaaggtgttttatgtgtgttttttttcttcttttcctccttccttgttt(TTTC)6	120	86	205	CGCAAAAAGCTATGCGTGTA	60.038	20	CCATCGAACGAAATCCAAAA	60.807	20	352	5	356	CATCTGACCTCTCGGAGACC	59.792	20	CCATCGAACGAAATCCAAAA	60.807	20	312	45	356	CGCAAAAAGCTATGCGTGTA	60.038	20	ATAGTCATAATCGGCTCGGG	59.022	20	390	5	394
Unigene80740	1	p6	(TCTTTT)5	30	74	103	CGCAAACCAAAGGAATCTCT	59.312	20	CTTTACGTTTGCGAAGAGGG	59.876	20	155	17	171	CGCAAACCAAAGGAATCTCT	59.312	20	AGCGCTTTTAAGCAACCAAG	59.669	20	182	17	198	CGCAAACCAAAGGAATCTCT	59.312	20	AGAGGGGAGAGACAGAGCGT	60.548	20	141	17	157
Unigene31607	1	p5	(CCTCT)5	25	25	49	CGCAACTCTCTTTAGCCCAA	60.514	20	CAGTATCAACGAGCTGGCAA	60.011	20	359	2	360	CGCAACTCTCTTTAGCCCAA	60.514	20	ATGCCTGGACCTCTCTGCTA	59.973	20	380	2	381	CGCAACTCTCTTTAGCCCAA	60.514	20	CAACGAGCTGGCAAACAGTA	60.05	20	353	2	354
Unigene81762	1	p3	(AGG)7	21	116	136	CGCAAGAAACACAGGAGGTT	60.291	20	CGCTTCCTGCATCTTCTTCT	59.717	20	157	57	213	AAAGGAAATCTGTCCCGTCC	60.306	20	CGCTTCCTGCATCTTCTTCT	59.717	20	186	28	213	CGCAAGAAACACAGGAGGTT	60.291	20	GTCATCGCTTCCTGCATCTT	60.37	20	162	57	218
Unigene40366	1	p6	(GGGTGC)3	18	765	782	CGCAAGAAGGCAACTTTAGC	60.152	20	TCTCTACCTGCGCTTTCTGC	60.817	20	376	446	821	GGTGATCGAGAGGAGACCAG	59.792	20	TCTCTACCTGCGCTTTCTGC	60.817	20	399	423	821	TTCAGTCTCGCTTGCTTCCT	60.277	20	TCTCTACCTGCGCTTTCTGC	60.817	20	323	499	821
Unigene618	1	p6	(CGGTGG)3	18	1114	1131	CGCAGCGTTATGCTTCATTA	60.002	20	ACCCAATCCCTCTCTCCACT	59.929	20	326	936	1261	CGCAGCGTTATGCTTCATTA	60.002	20	ATGATCCAACATCAGCACCA	59.925	20	372	936	1307	CGCAGCGTTATGCTTCATTA	60.002	20	ATCAGCACCAGCAAACCTCT	59.874	20	362	936	1297
Unigene93749	1	p3	(AGG)6	18	163	180	CGCAGCTTGACATGATGAGT	60.016	20	GCCTTTTGCTTTCTGCTTTG	60.131	20	185	82	266	GCAAAAGTTGCAAGGGATGT	60.118	20	GCCTTTTGCTTTCTGCTTTG	60.131	20	235	32	266	GGAACACTCACCGCAAGAAC	60.7	20	GCCTTTTGCTTTCTGCTTTG	60.131	20	261	6	266
Unigene19392	1	p5	(TTTGC)4	20	516	535	CGCAGGCCTCTTTTAACATC	59.845	20	GAGTGACACTGCACCCTGAA	59.872	20	181	455	635	TCGCAGGCCTCTTTTAACAT	59.845	20	GAGTGACACTGCACCCTGAA	59.872	20	182	454	635	ATTTCAACCGGTTTCACCAG	59.83	20	GAGTGACACTGCACCCTGAA	59.872	20	387	249	635
Unigene85666	1	p3	(GAA)6	18	63	80	CGCAGGTTTCCAATTATGGT	59.823	20	GCTTCGGAGCTTTATCCAGA	59.551	20	208	21	228	ACGCAGGTTTCCAATTATGG	59.823	20	GCTTCGGAGCTTTATCCAGA	59.551	20	209	20	228	CGCAGGTTTCCAATTATGGT	59.823	20	GAAGGAGAGGAAGCTTCGGA	60.979	20	220	21	240
gi_50065532	1	p3	(GCA)6	18	32	49	CGCCAGAATTTAATGCAGAA	58.912	20	GAGCCAGTGCTTGTGAAACA	60.032	20	169	2	170	CGCCAGAATTTAATGCAGAA	58.912	20	GGAGACAGAGATTTCACCGC	59.81	20	335	2	336	ACGCCAGAATTTAATGCAGAA	59.734	21	GAGCCAGTGCTTGTGAAACA	60.032	20	170	1	170
Unigene86760	1	p5	(CAAAT)4	20	193	212	CGCCCAAACACAACCTTAAT	59.861	20	AAGAATCGGAGTTGGCCATT	60.826	20	229	10	238	AACAACCAAACGGACAGCAT	60.419	20	AAGAATCGGAGTTGGCCATT	60.826	20	159	80	238	CATCTCAACAACCAAACGGA	59.541	20	AAGAATCGGAGTTGGCCATT	60.826	20	165	74	238
Unigene32553	1	p6	(CCAGAT)3	18	712	729	CGCCCCTGAGTTAATGATGT	59.955	20	CAGGCTAATCCTGACCTGCT	59.454	20	285	497	781	CGCCCCTGAGTTAATGATGT	59.955	20	AGGCTAATCCTGACCTGCTG	59.454	20	284	497	780	AGCAGCTCGTTCATCTACCC	59.459	20	AAACATAAAGCGTGCCCAAG	60.131	20	373	620	992
Unigene29112	1	p6	(GGGGGA)3	18	386	403	CGCCTTCTCAACTAAATCGC	59.982	20	GATTGGATCCAGACTGGGG	60.272	19	312	125	436	GCAACAACACATGGTCGAAG	60.16	20	GATTGGATCCAGACTGGGG	60.272	19	139	298	436	CAGGCTCAACTACCAGGGAC	59.721	20	GATTGGATCCAGACTGGGG	60.272	19	107	330	436
Unigene6618	1	p2	(CT)12	24	1942	1965	CGCGAATTCTTGGAGAAGAG	60.088	20	TTAGAACATTGATGATTTAACCAAAA	58.21	26	203	1811	2013	CCAGCCTCCTTTTTACCACA	60.103	20	TTAGAACATTGATGATTTAACCAAAA	58.21	26	226	1788	2013	TATTGAACTGCCATTGCTGC	59.839	20	TTAGAACATTGATGATTTAACCAAAA	58.21	26	138	1876	2013
gi_50071333	1	p3	(CCT)8	24	24	47	CGCGTGTGCTTTTAACCTC	59.478	19	ACTAGTCACACCACCCCTGC	60.033	20	241	2	242	CGCGTGTGCTTTTAACCTC	59.478	19	GCAAACCATGCTTTCCTCAT	60.081	20	177	2	178	CGCGTGTGCTTTTAACCTC	59.478	19	CTCCTGAACCAGCATTGTGA	59.831	20	218	2	219
Unigene54870	1	c	(CCCTTC)3ccctcct(CCTCTC)3	43	25	67	CGCTAGGTTGTCCAACATCT	57.826	20	ACTCACTTTTCCAGGAGCCA	59.844	20	229	1	229	CGCTAGGTTGTCCAACATCT	57.826	20	CACTCACTTTTCCAGGAGCC	59.844	20	230	1	230	CGCTAGGTTGTCCAACATCT	57.826	20	CACTTTTCCAGGAGCCAAAA	60.22	20	226	1	226
Unigene30631	1	p3	(CTC)6	18	47	64	CGCTATGGAGAGAAGGGACA	60.353	20	AGCCAATTTCATTCCCACAG	59.933	20	247	16	262	CGCTATGGAGAGAAGGGACA	60.353	20	GCCAATTTCATTCCCACAGT	59.797	20	246	16	261	GGACGTCGCTATGGAGAGAA	60.362	20	GCCAATTTCATTCCCACAGT	59.797	20	252	10	261
Unigene6084	1	p3	(ACC)6	18	181	198	CGCTCTCACTTCCTCCACTC	60.135	20	AAGTCGTTCCCATCAACTCG	60.111	20	164	144	307	CGCTCTCACTTCCTCCACTC	60.135	20	TCCCATCAACTCGAAAATCC	59.871	20	157	144	300	CGCTCTCACTTCCTCCACTC	60.135	20	CTCTTGAATGGCCGACAAGT	60.255	20	180	144	323
Unigene23639	1	p4	(ACAG)5	20	1205	1224	CGCTGATGTTGAAAGGGATT	60.074	20	AAAGCTAAAGGCTGGCTTCC	59.987	20	365	953	1317	AGGCAGAGGAGGACCAAAAT	60.074	20	AAAGCTAAAGGCTGGCTTCC	59.987	20	306	1012	1317	CGCTGATGTTGAAAGGGATT	60.074	20	AAGGCTGGCTTCCCTACTTC	59.848	20	358	953	1310
Unigene17090	2	p3	(TCC)7	21	431	451	CGCTTCCTGCATCTTCTTCT	59.717	20	ACCTTCTCCCACCTCACCTT	59.968	20	241	353	593	TTTACGCCATACGTGCTGAG	59.895	20	CGCAAGAAACACAGGAGGTT	60.291	20	380	135	514	GTCATCGCTTCCTGCATCTT	60.37	20	ACCTTCTCCCACCTCACCTT	59.968	20	246	348	593
Unigene18444	1	p3	(CTT)8	24	1637	1660	CGGAACATTGCATCATCATC	59.89	20	TGGATGTCCTTTTGGACACA	59.935	20	370	1497	1866	TCAGGCAGCTCTTTTCCAGT	60.134	20	TGGATGTCCTTTTGGACACA	59.935	20	322	1545	1866	CTGTGCAAGATAAGCGTCCA	60.011	20	GACTTCTTCGGATGTTGCGT	60.263	20	281	1475	1755
Unigene9031	1	p6	(AAAAAG)3	18	106	123	CGGAACTCACCCATCACTAAA	59.978	21	TATTCCGCCATTTCTTTTGG	59.901	20	132	56	187	CGGAACTCACCCATCACTAAA	59.978	21	AGACAGCTTTTATTCCGCCA	59.845	20	142	56	197	CGGAACTCACCCATCACTAAA	59.978	21	TGTTCGTCTCCGCATGAATA	60.22	20	366	56	421
Unigene63133	1	p2	(AG)17	34	91	124	CGGACACAAACAGATGGAGA	59.676	20	ATTGAAATGGTCGGTCTGAA	57.991	20	125	55	179	CGGACACAAACAGATGGAGA	59.676	20	TTGAAATGGTCGGTCTGAAT	57.991	20	124	55	178	ACACGGACACAAACAGATGG	59.441	20	ATTGAAATGGTCGGTCTGAA	57.991	20	128	52	179
Unigene84801	1	p3	(ATG)7	21	76	96	CGGAGAATAGAAGGCCACAA	60.206	20	ACCAGGCAGTCACCGTTATC	59.997	20	247	38	284	CAACGGAGAATAGAAGGCCA	60.206	20	ACCAGGCAGTCACCGTTATC	59.997	20	250	35	284	CGGAGAATAGAAGGCCACAA	60.206	20	AATTTACCAGGCAGTCACCG	59.993	20	252	38	289
Unigene10553	1	p5	(AAAAG)4	20	246	265	CGGAGCTCTCCAAATGAGAC	59.95	20	ATGATATCCAACCAAACTTCTTCT	57.338	24	113	185	297	CGGAGCTCTCCAAATGAGAC	59.95	20	TGATATCCAACCAAACTTCTTCTA	57.063	24	112	185	296	TTCGGAGCTCTCCAAATGAG	60.474	20	ATGATATCCAACCAAACTTCTTCT	57.338	24	115	183	297
Unigene61444	1	p6	(CGCAAC)5	30	32	61	CGGAGGAGATGCTCCTTCTAA	60.841	21	TTCCTCTCCTTCTCTCTGCG	59.82	20	100	5	104	CGGAGGAGATGCTCCTTCTAA	60.841	21	GTTTCTGCGCTTTCTCGATT	59.597	20	152	5	156	CGGAGGAGATGCTCCTTCTAA	60.841	21	GAGAGGAAAAAGCGTGGAGA	59.55	20	218	5	222
Unigene44589	1	p6	(GAAGAC)3	18	623	640	CGGATATTCCTCGCAGTTGT	60.096	20	CCCTCATCTTCATCAGCTCC	59.761	20	221	583	803	CGGATATTCCTCGCAGTTGT	60.096	20	CCCCTCATCTTCATCAGCTC	59.761	20	222	583	804	ACTAATCGGCCAAGAACACG	60.132	20	CCCTCATCTTCATCAGCTCC	59.761	20	314	490	803
Unigene85772	1	p6	(CTCGAC)3	18	685	702	CGGATCTGGATGTAGTCGGT	59.95	20	TTCGTCCATATTCGCAATCA	60.035	20	178	561	738	CTGGCGGATCTGGATGTAGT	60.096	20	TTCGTCCATATTCGCAATCA	60.035	20	182	557	738	CGGATCTGGATGTAGTCGGT	59.95	20	GCAATCATGTCTGACAACGG	60.12	20	165	561	725
Unigene12551	1	p5	(AATCG)4	20	100	119	CGGATTCAATCTGTTTGGCT	60.074	20	GTCCCTAATCAGCAGGCAAG	59.836	20	149	69	217	CAATCTGTTTGGCTTGACGA	59.84	20	GTCCCTAATCAGCAGGCAAG	59.836	20	143	75	217	TCAATCTGTTTGGCTTGACG	59.84	20	GTCCCTAATCAGCAGGCAAG	59.836	20	144	74	217
gi_50063658	1	p6	(TTTTTC)3	18	388	405	CGGCACAGTCTGTCTTCAAA	60.025	20	CAATTCCAATAACCCACAACG	60.096	21	245	191	435	TCCTCTTGGCCTTCTCTTCA	60.065	20	CAATTCCAATAACCCACAACG	60.096	21	320	116	435	CGGAAATAACTTTGGCCTCA	60.067	20	CAATTCCAATAACCCACAACG	60.096	21	146	290	435
Unigene20709	1	p3	(GCT)7	21	621	641	CGGCTAGAATTGGCATTCAT	60.06	20	GCAGGCAGAAGGATCAGAAG	60.096	20	297	526	822	AAATGCGGAGTGAACCAGTC	60.119	20	GCAGGCAGAAGGATCAGAAG	60.096	20	326	497	822	AGGCAGGAAAAGTAGTGGCA	59.875	20	GCAGGCAGAAGGATCAGAAG	60.096	20	374	449	822
Unigene71525	1	p6	(TTCACA)3	18	1775	1792	CGGCTTCACCATTACCAACT	59.993	20	GCTATCCCAATCGTAGCAGC	59.835	20	399	1638	2036	CGGCTTCACCATTACCAACT	59.993	20	AGGTTCGAGAAGAAGAGGGG	59.811	20	336	1638	1973	TTCACCATTACCAACTGCCA	59.964	20	GCTATCCCAATCGTAGCAGC	59.835	20	395	1642	2036
Unigene26313	1	c	(CAC)7cgcgggtgccatcagaaatgccaatggcaacaactacaagactcaa(CAC)6	85	936	1020	CGGGAAATCACAATTTGGTC	60.17	20	GCAGGCATCTCCACTTTCTC	59.957	20	358	809	1166	GGCCAAACGAATTCTTGGTA	59.938	20	CTGGACTGTTGTTGCCATTG	60.152	20	299	762	1060	TAATTTTGGCGGGAAATCAC	59.773	20	GCAGGCATCTCCACTTTCTC	59.957	20	367	800	1166
Unigene31618	1	p3	(CAA)7	21	180	200	CGGGAGATTTCATATCCTGC	59.486	20	CCTTGCCTATCAACTCCTCG	59.83	20	102	155	256	CGGGAGATTTCATATCCTGC	59.486	20	GCTGATCATGTGCCTCGTAA	59.83	20	192	155	346	CGGGAGATTTCATATCCTGC	59.486	20	TGCCATTCATCAACATGGAC	60.339	20	156	155	310
Unigene5764	1	c	(GACGAT)3tcactgatg(GAC)6	45	222	266	CGGGCGATATAGAAAAACCA	59.922	20	TCCTCGTCTTCCTCCTCAGA	60.064	20	315	7	321	TGTAATGGCAGACGAGAACG	59.864	20	CCAAATACAACTCCCAGCGT	59.993	20	357	130	486	TGTAATGGCAGACGAGAACG	59.864	20	ACCAAATACAACTCCCAGCG	59.993	20	358	130	487
Unigene35589	1	p3	(AAG)7	21	226	246	CGGGTTTATTTGCGTGAAGT	59.996	20	CCATTTATCGGAAGAAGCCA	60.031	20	168	155	322	TCAAGCTAAGGCAAGAGGGA	60.088	20	CCATTTATCGGAAGAAGCCA	60.031	20	126	197	322	TTCGGAAATGGAGCTATTCG	60.167	20	CCATTTATCGGAAGAAGCCA	60.031	20	186	137	322
gi_50069391	1	p3	(AAG)7	21	514	534	CGGGTTTATTTGCGTGAAGT	59.996	20	CCATTTATCGGAAGAAGCCA	60.031	20	155	456	610	TCAAGCTAAGGCAAGAGGGA	60.088	20	CCATTTATCGGAAGAAGCCA	60.031	20	126	485	610	TGCAACCATGTGCTTGATTT	60.119	20	CCATTTATCGGAAGAAGCCA	60.031	20	380	231	610
Unigene37468	1	p3	(GTC)8	24	878	901	CGGTATGGCCGGTAAATATG	60.054	20	GACGAAGTCGCTGTTGATGA	59.992	20	100	840	939	TCCAAAGAAACCCTTTGTCG	60.081	20	GACGAAGTCGCTGTTGATGA	59.992	20	184	756	939	GAGCTCAGATGCCCAATCTC	59.917	20	GACGAAGTCGCTGTTGATGA	59.992	20	216	724	939
gi_50070266	1	p3	(GAA)7	21	79	99	CGGTCGTTACCTCTCCAAGT	59.208	20	TGGCGTTTGAGTGAGAGTTG	60.025	20	153	14	166	CGGTCGTTACCTCTCCAAGT	59.208	20	ATCGGAAGACATTGTTTGGC	59.939	20	282	14	295	CGGTCGTTACCTCTCCAAGT	59.208	20	GCGATCTGGTGATTTTCGTT	60.081	20	124	14	137
Unigene34545	1	c	(TTGGAG)3caggagcaggagcaggatttgtattcgggtcgggcgttgacgttgtctctgttgtcatggttttcaagagagtt(AG)12	116	1023	1138	CGGTGGAGATCTGGAGAGAG	59.937	20	GGACCACCATCCATCGTTAC	60.057	20	349	842	1190	GGGGATTGGTAAGAGTCCGT	60.19	20	GGACCACCATCCATCGTTAC	60.057	20	237	954	1190	CGGTGGAGATCTGGAGAGAG	59.937	20	AGGACCACCATCCATCGTTA	60.195	20	350	842	1191
Unigene6222	1	p6	(TTTTCG)5	30	759	788	CGGTTAGCCGCCATATTTTA	59.948	20	GCCCGATAAAGACTCAACTCA	59.326	21	399	474	872	CGGTTAGCCGCCATATTTTA	59.948	20	TGCCCGATAAAGACTCAACTC	59.326	21	400	474	873	GACACCGATAGACTCTCGCC	59.834	20	GCCCGATAAAGACTCAACTCA	59.326	21	325	548	872
Unigene69871	1	p5	(AACCG)4	20	288	307	CGGTTCATTAAAGCTGGCAT	60.096	20	TGCATGTGAGAGTAGGGCTG	60.008	20	374	59	432	TTTTCCAATCTTCCATTGGC	59.878	20	TGCATGTGAGAGTAGGGCTG	60.008	20	394	39	432	CGGTTCATTAAAGCTGGCAT	60.096	20	GAACCGAACCGAACTGAAAA	60.088	20	289	59	347
Unigene33897	1	p2	(TC)11	22	2705	2726	CGGTTCGACCGGATTAGATA	59.916	20	CTCACTATACGCGCACCTCA	60.035	20	348	2473	2820	ATGATCACTGATTCCCTCCG	59.886	20	CTCACTATACGCGCACCTCA	60.035	20	194	2627	2820	CGGTTCGACCGGATTAGATA	59.916	20	TCACTATACGCGCACCTCAC	59.895	20	347	2473	2819
Unigene87962	1	p3	(AAG)8	24	306	329	CGGTTCTTGTTGACGTCCTT	60.149	20	ATCCTCCCTTTGCTTCCTTC	59.651	20	254	112	365	GTTTGTGAGCATGACGTTGG	60.16	20	ATCCTCCCTTTGCTTCCTTC	59.651	20	146	220	365	GAATCTTGATAGGGCCGGTT	60.286	20	ATCCTCCCTTTGCTTCCTTC	59.651	20	269	97	365
Unigene92116	1	p6	(TTAGGG)3	18	172	189	CGGTTTGCTTAGTACGAGCC	59.904	20	TCTTCCTCATCCTCCATCCC	61.345	20	157	67	223	CGGTTTGCTTAGTACGAGCC	59.904	20	CTCTTCCTCATCCTCCATCC	58.612	20	158	67	224	CGGTTTGCTTAGTACGAGCC	59.904	20	CCTCTTCCTCATCCTCCATC	58.612	20	159	67	225
Unigene34980	1	p3	(TAT)8	24	1313	1336	CGGTTTTTGATGGCTTGTTT	59.975	20	TTCCCCAGCCTCCTTTATCT	60.032	20	135	1271	1405	AGGACTCGGATTCAAGAGCA	59.95	20	TTCCCCAGCCTCCTTTATCT	60.032	20	315	1091	1405	GGACTCGGATTCAAGAGCAG	59.95	20	TTCCCCAGCCTCCTTTATCT	60.032	20	314	1092	1405
Unigene25161	1	p3	(CTT)11	33	209	241	CGTAATTACAATGCCTGCCA	59.585	20	TCAGAGGGAAAAACTGGGGT	60.852	20	276	169	444	CGTAATTACAATGCCTGCCA	59.585	20	CAGAGGGAAAAACTGGGGTA	59.024	20	275	169	443	CGTAATTACAATGCCTGCCA	59.585	20	TCAGAGGGAAAAACTGGGG	60.027	19	276	169	444
Unigene23145	1	p3	(GAA)10	30	130	159	CGTACGTGGGACATGTTTTG	59.881	20	TTAATCTCAACCACCCCTCG	59.926	20	104	96	199	TACGTGGGACATGTTTTGGT	58.749	20	TTAATCTCAACCACCCCTCG	59.926	20	102	98	199	GTACGTGGGACATGTTTTGG	58.749	20	TTAATCTCAACCACCCCTCG	59.926	20	103	97	199
Unigene50949	1	p3	(GCT)7	21	139	159	CGTATTTGCAAGTGCGTGTT	59.799	20	TTCAGGGTTGAGCAAATCGT	60.636	20	214	70	283	ATCTACCAGCGGAGAAACCC	60.464	20	TTCAGGGTTGAGCAAATCGT	60.636	20	252	32	283	GCAAGTGCGTGTTATTGCTG	60.467	20	TTCAGGGTTGAGCAAATCGT	60.636	20	207	77	283
gi_50070855	1	p3	(TGA)6	18	41	58	CGTCAATGTTTCCACCACAG	60.001	20	CCCTAACAAAAGAAAGGCCC	59.939	20	199	16	214	CGTCAATGTTTCCACCACAG	60.001	20	GGCCCAGCAATAAAAATCAA	59.907	20	184	16	199	CGTCAATGTTTCCACCACAG	60.001	20	GATCCGATGATCAAACAGGG	60.281	20	119	16	134
Unigene21563	1	p3	(GAA)6	18	544	561	CGTCCAAAATGGCGTCTTAT	59.96	20	GGAGTTGAATTGCCCAGAAA	60.051	20	218	418	635	CGTCCAAAATGGCGTCTTAT	59.96	20	TAGGGAGTTGAATTGCCCAG	60.066	20	221	418	638	GATTCAATCGCGTCCAAAAT	59.907	20	GGAGTTGAATTGCCCAGAAA	60.051	20	228	408	635
Unigene12677	2	p3	(CAT)6	18	203	220	CGTCCTTGCTGTTGTTGAAA	59.881	20	TCACTATTGCTGCTGCTGCT	59.918	20	188	97	284	CCATTGTCTTCCCCTCTCAG	59.649	20	TCACTATTGCTGCTGCTGCT	59.918	20	261	24	284	CGTCCTTGCTGTTGTTGAAA	59.881	20	TCGATCCATGTTGATGTTGG	60.33	20	217	97	313
Unigene17165	1	p3	(CCT)6	18	456	473	CGTCTCAAAACAAGGGGTGT	60.005	20	CGATCTAAGAGGATGGGCTG	59.79	20	235	271	505	CGTCTCAAAACAAGGGGTGT	60.005	20	TCTAAGAGGATGGGCTGGAA	59.767	20	232	271	502	CGTCTCAAAACAAGGGGTGT	60.005	20	GGTAATGTGAAGGGATCCGA	59.75	20	252	271	522
Unigene25727	1	p4	(TTTC)6	24	740	763	CGTCTTTCTCCACATCAGCA	59.984	20	CTTTGCTTGAAGCCTTTGGA	60.493	20	322	496	817	CGTCTTTCTCCACATCAGCA	59.984	20	TCTTTGCTTGAAGCCTTTGG	60.493	20	323	496	818	TCTCCACATCAGCATGAAGG	59.787	20	CTTTGCTTGAAGCCTTTGGA	60.493	20	316	502	817
Unigene3270	1	p6	(TGACGA)4	24	736	759	CGTGATGAGGCTGTTTCAGA	59.984	20	TATATGGCAGATTGCGGACA	60.058	20	307	649	955	CGTGATGAGGCTGTTTCAGA	59.984	20	TGTATATGGCAGATTGCGGA	60.058	20	309	649	957	CGTGATGAGGCTGTTTCAGA	59.984	20	ATTGCGGACAAAAAGACGAC	60.118	20	297	649	945
Unigene75144	1	p3	(GCT)8	24	175	198	CGTGGAATGTGATGGTGAAG	59.96	20	TCCACACCTTTCTCTCCAGC	60.386	20	207	35	241	TGCCGACATTGATGAGTGAT	60.08	20	CCGTTTCATCCACACCTTTC	60.353	20	195	55	249	AGGAGTGGATTCTGGTGTCG	60.112	20	CCGTTTCATCCACACCTTTC	60.353	20	158	92	249
Unigene865	1	p5	(ATTTT)4	20	1768	1787	CGTGGATTTCCAGGTCTGTT	59.966	20	CCCCCTTATCCCTGAAATGT	60.011	20	272	1587	1858	TCTTCGTGGATTTCCAGGTC	60.05	20	CCCCCTTATCCCTGAAATGT	60.011	20	276	1583	1858	GGCATGGTAACCGAAAGAAA	59.938	20	CCCCCTTATCCCTGAAATGT	60.011	20	129	1730	1858
Unigene23124	1	p2	(AC)14	28	565	592	CGTGGCTATGGAGGTTTGAT	59.955	20	GCCTCTGGATGACCAAATGA	61.016	20	279	443	721	CGTGGCTATGGAGGTTTGAT	59.955	20	AAAGCTGTCGCCTCTGGAT	59.965	19	288	443	730	AAGAATGGATGAGGCTGGTG	60.073	20	GCCTCTGGATGACCAAATGA	61.016	20	313	409	721
Unigene27838	1	p6	(ATTTTA)3	18	27	44	CGTGGTCAAAGGTATTGAAGAA	59.131	22	GGCATAACCTGCAAACACCT	60	20	111	0	110	CGTGGTCAAAGGTATTGAAGAAA	60.381	23	GGCATAACCTGCAAACACCT	60	20	111	0	110	CGTGGTCAAAGGTATTGAAGAA	59.131	22	GCATAACCTGCAAACACCTG	59.199	20	110	0	109
Unigene46900	1	p3	(TTC)7	21	314	334	CGTGGTTTTCTCTCCATCGT	60.111	20	ATCATCTCCAGCAAACCCAC	59.934	20	220	170	389	CGTGGTTTTCTCTCCATCGT	60.111	20	ACCATCATCTCCAGCAAACC	59.934	20	223	170	392	GCGTGCATTGTCTGTCCTAA	59.871	20	ATCATCTCCAGCAAACCCAC	59.934	20	102	288	389
Unigene18626	1	p3	(CAC)10	30	359	388	CGTGTGCTGCAGAGCTTAAA	60.338	20	TGTTGTGTCCACCTCGGTAA	60.001	20	330	228	557	TCTCTTCTCCGTCGTCACCT	59.986	20	TGGGGTTAGAGGTATGGTGG	59.665	20	391	43	433	CTTCACGTTTCGCCATCTCT	60.397	20	TGTTGTGTCCACCTCGGTAA	60.001	20	252	306	557
Unigene19173	1	p6	(AAAAAC)3	18	554	571	CGTTATCCTCCTCCCTCCTC	60.03	20	CCTCCCTGACCCATTACAAA	59.784	20	371	344	714	CGTTATCCTCCTCCCTCCTC	60.03	20	CATTCCAAGCAAAACAGCCT	60.249	20	280	344	623	CGTTATCCTCCTCCCTCCTC	60.03	20	GCAACTTCATTTGCTTCCGT	60.257	20	312	344	655
Unigene28683	2	p3	(GGC)6	18	1336	1353	CGTTCAAGAACCCCAGATGT	59.966	20	TCCAAGTTGCTGATTAGCCC	60.214	20	163	1262	1424	CGGAAACAATTGAAGCCAGT	60.11	20	TCCAAGTTGCTGATTAGCCC	60.214	20	356	1069	1424	ACGGAAACAATTGAAGCCAG	60.11	20	TCCAAGTTGCTGATTAGCCC	60.214	20	357	1068	1424
Unigene6344	1	p3	(CAT)6	18	524	541	CGTTTTTCATTTCGTTCCGT	59.975	20	GGTGGCTATTTGCATGGTCT	59.962	20	397	364	760	TCGTTCCGTGTTTTTCATCA	60.088	20	GGTGGCTATTTGCATGGTCT	59.962	20	386	375	760	TCGTTCCGTGTTTTTCATCA	60.088	20	GTTTCAGTCCCTGGTGGCTA	60.111	20	398	375	772
Unigene13359	1	c	(GCT)6cctcctcctctgctccaccaccttctaagccccttttccttctagccatgctattagttctctccatatacctagtatgcatgtctcaaaaccctaaccc(CTT)6	136	2342	2477	CTAAAGCACGCTCCACTTCC	60.015	20	CTCTCACCAAACACGGATCA	59.676	20	330	2209	2538	TAAAGCACGCTCCACTTCCT	60.015	20	CTCTCACCAAACACGGATCA	59.676	20	329	2210	2538	ACGAAGAATTGGTTCCAACG	59.971	20	CTCTCACCAAACACGGATCA	59.676	20	296	2243	2538
Unigene38400	1	p3	(AGG)6	18	192	209	CTAAGAATCCTGTAGCGCGG	59.996	20	CGATTGCCCCTTTAAGTTCA	60.067	20	329	0	328	CCTGACCACAGAACATCCCT	59.962	20	CGATTGCCCCTTTAAGTTCA	60.067	20	184	145	328	CTAAGAATCCTGTAGCGCGG	59.996	20	AAGCGTCCTAGGAAACGACA	59.875	20	248	0	247
Unigene66593	1	p5	(GAAAG)4	20	91	110	CTACCAGAGCACCCATTCGT	60.134	20	TGGATGGAGCATACCCATTT	60.155	20	304	13	316	CTACCAGAGCACCCATTCGT	60.134	20	GGATGGAGCATACCCATTTG	60.155	20	303	13	315	CTACCAGAGCACCCATTCGT	60.134	20	CCGGATGAGATCAAGCTTTC	59.773	20	254	13	266
Unigene33669	1	c	(AAAGAA)3gaaggcagctgaagaggaagctgctgaagacttgtttgatgtg(GGTGAT)3	79	1028	1106	CTACCATGGCTGGGACACTT	59.989	20	TCACCAACCACATCGTCATC	60.388	20	388	750	1137	CTACCATGGCTGGGACACTT	59.989	20	TCATCACCAACCACATCGTC	60.388	20	391	750	1140	CCAGCCAAGAAGCTTGACAT	60.397	20	TCTGTTAGGGCATCCACCTC	60.073	20	398	896	1293
Unigene81316	1	p3	(GAA)6	18	317	334	CTACCCTCACACCCTGCAAT	59.989	20	GAGCTATCGTCAACTTCGGC	59.985	20	321	284	604	ACCCTCACACCCTGCAATAG	59.989	20	GAGCTATCGTCAACTTCGGC	59.985	20	319	286	604	CCCTCACACCCTGCAATAGT	59.989	20	GAGCTATCGTCAACTTCGGC	59.985	20	318	287	604
Unigene3755	1	p5	(CAAAC)5	25	281	305	CTACCCTTGAAAGCGAAACG	59.876	20	TTGTTTTCTTGTGGCTGTGG	59.734	20	223	149	371	CTACCCTTGAAAGCGAAACG	59.876	20	TGTTTTCTTGTGGCTGTGGA	60.278	20	222	149	370	CGAGAACGACGTCAACAAGA	60.025	20	GTCTCCGGGTTTGTCAGTTC	59.555	20	201	251	451
Unigene34294	1	p6	(CGAACT)3	18	701	718	CTACGAAGCCGAAAAACTGG	59.876	20	CGGTGTCGAGACAATGTTTG	60.152	20	286	539	824	CCTACGAAGCCGAAAAACTG	59.876	20	CGGTGTCGAGACAATGTTTG	60.152	20	287	538	824	TGAATCACGAAGTCTCGCAG	60.136	20	CGGTGTCGAGACAATGTTTG	60.152	20	242	583	824
Unigene42174	1	p6	(GTTTTT)3	18	251	268	CTAGGTAGCAAGCGCGAAAC	60.173	20	CGTTATCCTCCTCCCTCCTC	60.03	20	386	36	421	ACGAAACAAGCGTTTCAGGT	59.78	20	CGTTATCCTCCTCCCTCCTC	60.03	20	368	54	421	ACTGCATTTGCTTCCGTTTT	59.752	20	CGTTATCCTCCTCCCTCCTC	60.03	20	254	168	421
Unigene28525	1	p3	(CTT)6	18	48	65	CTATCAAATCCAAGCCCTGC	59.668	20	AGGTTGGGTGTTCGTCAAAG	60.005	20	147	10	156	GCTATCAAATCCAAGCCCTG	59.668	20	AGGTTGGGTGTTCGTCAAAG	60.005	20	148	9	156	TATCAAATCCAAGCCCTGCT	59.668	20	AGGTTGGGTGTTCGTCAAAG	60.005	20	146	11	156
Unigene41092	1	p2	(GA)10	20	286	305	CTATCCTTTTGGCTTCAGCG	59.975	20	GCTGACAAGTATATCGGTGGTT	58.149	22	126	209	334	CTTTTGGCTTCAGCGATTTC	59.96	20	GCTGACAAGTATATCGGTGGTT	58.149	22	121	214	334	CTATCCTTTTGGCTTCAGCG	59.975	20	AGCTGACAAGTATATCGGTGGTT	59.104	23	127	209	335
gi_50065071	1	p2	(CT)10	20	191	210	CTATCTCTCTCCCCCATCCC	59.851	20	TGATGGCCTTTAAAACCTGG	59.931	20	367	53	419	CTATCTCTCTCCCCCATCCC	59.851	20	AGGAAGGAGTGATGGCCTTT	60.074	20	376	53	428	CTATCTCTCTCCCCCATCCC	59.851	20	AAAGGAAGGAGTGATGGCCT	60.074	20	378	53	430
Unigene26045	1	p3	(CAA)7	21	704	724	CTATGGAGAGTGCAGGGAGC	59.973	20	TTAGGCTGTTGTGGTTGCTG	59.904	20	378	402	779	CTGGACCTCCACCTCCTGTA	60.104	20	TTAGGCTGTTGTGGTTGCTG	59.904	20	250	530	779	TGGACCTCCACCTCCTGTAG	60.104	20	TTAGGCTGTTGTGGTTGCTG	59.904	20	249	531	779
Unigene89592	1	p6	(CCTCCA)3	18	89	106	CTATGGGTCCCACTCCAAAA	59.784	20	CGGAGGTTTGAATCCCAGTA	59.926	20	174	51	224	TATGGGTCCCACTCCAAAAC	59.647	20	CGGAGGTTTGAATCCCAGTA	59.926	20	173	52	224	CTATGGGTCCCACTCCAAAA	59.784	20	CGCCATCCCAAGCTAGTAGA	60.365	20	140	51	190
Unigene702	1	p2	(TC)12	24	645	668	CTATGTGCTTCACCACCCCT	59.989	20	GTGTGGGTTCGCTATTGCTT	60.14	20	156	594	749	ACTTGGCCAGGACTATGTGC	60.142	20	GTGTGGGTTCGCTATTGCTT	60.14	20	168	582	749	ACTATGTGCTTCACCACCCC	59.851	20	GTGTGGGTTCGCTATTGCTT	60.14	20	157	593	749
Unigene24643	1	p3	(CTC)8	24	2111	2134	CTCAATTGCCACAACACCAC	60.008	20	GAAAGAGGAGGGGGAGATTG	60.008	20	263	1920	2182	ATTCCAACACAACGCATCAA	59.972	20	GAAAGAGGAGGGGGAGATTG	60.008	20	335	1848	2182	CTCAATTGCCACAACACCAC	60.008	20	GTTTGAGAAAGAGGAGGGGG	60.045	20	269	1920	2188
Unigene64365	1	p3	(GCA)7	21	229	249	CTCACAAGGACACAGCCTCA	60.022	20	TGGGTAGTGCTGAACTTGGA	59.288	20	270	7	276	GACACAGCCTCAAGCAACAA	60.032	20	TGGGTAGTGCTGAACTTGGA	59.288	20	262	15	276	AGATCATGAGCCCAACAACC	59.934	20	TGGGTAGTGCTGAACTTGGA	59.288	20	103	174	276
Unigene1756	1	p3	(GCA)6	18	695	712	CTCACAGACATGTTCCCTGC	59.261	20	CTTTGCTTCAGCTTCCAAGG	60.125	20	341	566	906	CTCACAGACATGTTCCCTGC	59.261	20	ATCCCTCTGAAACCCCTTGT	59.795	20	285	566	850	CTCACAGACATGTTCCCTGC	59.261	20	TGACCCCTCCTATGAAGCTG	60.21	20	314	566	879
Unigene17120	1	p2	(TC)10	20	226	245	CTCACCGAATTATGTGGGCT	59.955	20	AGGGCAAGGGAGAGGAAATA	60.032	20	219	140	358	CTCACCGAATTATGTGGGCT	59.955	20	GATGAGATCGAGGAGGGTGA	60.16	20	136	140	275	CTCCAACCAAACCCACCTTA	59.824	20	AGGGCAAGGGAGAGGAAATA	60.032	20	348	11	358
Unigene68183	1	p2	(TG)11	22	205	226	CTCACTCCTGGCGTCCTAAC	59.867	20	TAACCTGGGACAAAGGGACA	60.345	20	222	28	249	CTCACTCCTGGCGTCCTAAC	59.867	20	TTCAAATTGCTTGTTGGTGG	59.561	20	304	28	331	GACTGGAACCTCACTCCTGG	59.682	20	TAACCTGGGACAAAGGGACA	60.345	20	231	19	249
Unigene21023	1	p6	(AAAAAT)3	18	191	208	CTCACTCTCCTTCCTCGCAC	60.135	20	GTGGTGGTTAGGTCTTCGGA	59.966	20	359	1	359	CTCTCCTTCCTCGCACTCAC	60.135	20	GTGGTGGTTAGGTCTTCGGA	59.966	20	355	5	359	ACTCTCCTTCCTCGCACTCA	60.135	20	GTGGTGGTTAGGTCTTCGGA	59.966	20	356	4	359
Unigene43204	1	p3	(TAT)6	18	2290	2307	CTCATGGGAGGGCATTCTAA	60.029	20	GCTCTCGCTCTCGCTCTCTA	60.285	20	257	2240	2496	TCATGGGAGGGCATTCTAAG	60.029	20	GCTCTCGCTCTCGCTCTCTA	60.285	20	256	2241	2496	AAATCGCAAATCCTCCACTG	60.074	20	GCTCTCGCTCTCGCTCTCTA	60.285	20	311	2186	2496
Unigene81975	1	p3	(GCA)6	18	781	798	CTCCAAACAGCAGGGCTTAG	60.008	20	TGTCCTTGTCCACGTCCATA	59.96	20	295	568	862	CTCCAAACAGCAGGGCTTAG	60.008	20	ACTGCATCTGTGGCTGTCTG	60.055	20	391	568	958	AGAACCAACCCACCAACAAG	59.861	20	GCCTGAGCTGATTGTTAGGC	59.985	20	386	639	1024
Unigene32657	1	p3	(TCA)7	21	600	620	CTCCAAGTTCACCTTCCAGC	59.844	20	CTCCCATCCTTTTACAGCCA	60.066	20	332	430	761	AAGTTCACCTTCCAGCCTGA	59.844	20	CTCCCATCCTTTTACAGCCA	60.066	20	328	434	761	CTCCAAGTTCACCTTCCAGC	59.844	20	CCCATCCTTTTACAGCCAAA	59.931	20	330	430	759
Unigene23476	1	p3	(TGC)6	18	421	438	CTCCACCCTCTCACGCTTAC	59.867	20	CATTCTAAAGCAGAACAGCCAA	59.536	22	196	307	502	CACCCTCTCACGCTTACCAT	60.134	20	CATTCTAAAGCAGAACAGCCAA	59.536	22	193	310	502	CCCTCTCACGCTTACCATGT	60.134	20	CATTCTAAAGCAGAACAGCCAA	59.536	22	191	312	502
Unigene35970	1	c	(CCA)8gtttacttccattctccgccaccattgtcgcctccatcgccaattccatgtga(ACCCCC)3	95	627	721	CTCCACCTCCCCCAGTTTAT	60.183	20	TGGTGGTAATGGTCCCTCAT	60.05	20	284	498	781	CCCCAGTTTATTCATCACCG	60.184	20	TGGTGGTAATGGTCCCTCAT	60.05	20	275	507	781	CCCCAGTTTATTCATCACCG	60.184	20	CAATAAAAGGGTGGTGGTGG	60.081	20	322	507	828
Unigene29446	1	p3	(GCA)7	21	1103	1123	CTCCAGTAGGGTCTGCAAGG	59.861	20	AGCGAGTGCCTTACACGAAT	59.904	20	320	1059	1378	CCTCCAGTAGGGTCTGCAAG	59.861	20	AGCGAGTGCCTTACACGAAT	59.904	20	321	1058	1378	CTCCAGTAGGGTCTGCAAGG	59.861	20	CTGCTATTGCGGGTTTGAAT	60.096	20	161	1059	1219
Unigene42308	1	p3	(CCA)7	21	757	777	CTCCATCACCATCTCCACCT	59.92	20	CGTTCACGTTGCTCGTTCTA	60.05	20	363	649	1011	CCATCTCCACCTCCACCTTA	59.92	20	CGTTCACGTTGCTCGTTCTA	60.05	20	355	657	1011	ATCACCATCTCCACCTCCAC	59.774	20	CGTTCACGTTGCTCGTTCTA	60.05	20	359	653	1011
Unigene77028	1	p5	(TAAAC)4	20	180	199	CTCCATCAGATCAACGAGCA	59.942	20	CAGCTTCAAGCACACGTCAT	60.056	20	141	110	250	GGCATTTGAGTAACCGGAAA	59.938	20	CAGCTTCAAGCACACGTCAT	60.056	20	174	77	250	TCCATCAGATCAACGAGCAC	59.794	20	CAGCTTCAAGCACACGTCAT	60.056	20	140	111	250
Unigene8840	1	p6	(CCTCCG)4	24	207	230	CTCCCAGAACCATCACCACT	59.962	20	ACAAGGAGGGGTCGTCTTTT	59.972	20	384	125	508	CTCCCAGAACCATCACCACT	59.962	20	AACAAGGAGGGGTCGTCTTT	59.972	20	385	125	509	CTCCCAGAACCATCACCACT	59.962	20	TGTTGACCAGATCCTCCCTC	60.048	20	294	125	418
Unigene31129	1	p3	(AAG)6	18	196	213	CTCCCATCTCCCATGAAAAA	59.864	20	AACTCCCTGATCTCCCGATT	59.896	20	359	124	482	CTCCCATCTCCCATGAAAAA	59.864	20	AAACTCCCTGATCTCCCGAT	59.896	20	360	124	483	TTTTCCCACTATTCCCTCCC	60.124	20	CAACTTCTTCTTTGAGCGCC	60.132	20	260	73	332
Unigene34133	1	p3	(TAT)8	24	90	113	CTCCCCTAACAGCTTGCTTG	60.008	20	CTAGTCCCCCATTACCCGAT	60.032	20	266	22	287	GGATTGCATTTGACGAACCT	59.939	20	CTAGTCCCCCATTACCCGAT	60.032	20	245	43	287	CTCCCCTAACAGCTTGCTTG	60.008	20	GCTCCCTAGTCCCCCATTAC	59.789	20	271	22	292
Unigene4739	1	p3	(TCT)6	18	279	296	CTCCCCTCTGTTTTCCATCA	60.042	20	ATGTTTGCAGCAGGTGTCAG	59.905	20	245	153	397	CTCCCCTCTGTTTTCCATCA	60.042	20	AATACTGCAGGCGTCGTCTT	59.904	20	191	153	343	CCTGCATTTTCTGCCTTCTC	59.955	20	ATGTTTGCAGCAGGTGTCAG	59.905	20	352	46	397
gi_50068018	1	p2	(CT)12	24	51	74	CTCCCTCCTTTTAACCCCCT	60.647	20	CCACCACAACTCCCTCTGTT	60.002	20	230	1	230	CCTCCTTTTAACCCCCTCAT	59.28	20	CCACCACAACTCCCTCTGTT	60.002	20	227	4	230	CTCCCTCCTTTTAACCCCCT	60.647	20	AACTCCCTCTGTTGTCGTGG	60.151	20	223	1	223
Unigene16929	1	p3	(AGA)6	18	1261	1278	CTCCCTTGATGAAGCTTTGC	59.955	20	GCCTCTCTCGAACCAGTCAC	59.993	20	328	1008	1335	GTAGAAACCCCACGACGAAA	59.971	20	AGTCACAAGTCCACGCCTCT	59.907	20	389	933	1321	CTCCCTTGATGAAGCTTTGC	59.955	20	AGTCACAAGTCCACGCCTCT	59.907	20	314	1008	1321
gi_50066311	1	p2	(AT)12	24	513	536	CTCCCTTGGCATGTGCTATT	60.096	20	GCCTTCATAAAAATTCAGCCA	59.202	21	316	271	586	TATCAGTTCTTGGCCAGGCT	59.836	20	GCCTTCATAAAAATTCAGCCA	59.202	21	135	452	586	TGCCTTAGGGTTCTTGGAGA	59.807	20	GCCTTCATAAAAATTCAGCCA	59.202	21	260	327	586
Unigene93399	1	p6	(CCTAAC)4	24	209	232	CTCCGCCACCACAATCTACT	60.134	20	TAGGGTTTTGGAAGTGCCAG	60.103	20	133	147	279	CTCCGCCACCACAATCTACT	60.134	20	AAGTGCCAGTTTGGGAGATG	60.111	20	122	147	268	TCAACAATCCCTCACTTCCC	59.903	20	GTGGAGACGATGAGCTAGGG	59.827	20	238	57	294
Unigene21077	1	p3	(CAC)6	18	78	95	CTCCGGTAGTCGATGCTTTC	59.836	20	TGATGTTTTGGTGGTGGAGA	59.935	20	116	28	143	CTCCGGTAGTCGATGCTTTC	59.836	20	AATGATGGTGGCATAGGAGC	59.923	20	357	28	384	CTCCGGTAGTCGATGCTTTC	59.836	20	TGAATGATGGTGGCATAGGA	59.883	20	359	28	386
Unigene13779	1	p6	(CCACCC)3	18	93	110	CTCCTAAACCCTTTCCCCAC	59.799	20	GACAGTGCTGCCAAGATCAA	59.992	20	143	67	209	CACCTCCTAAACCCTTTCCC	59.799	20	GACAGTGCTGCCAAGATCAA	59.992	20	146	64	209	CCACCTCCTAAACCCTTTCC	59.799	20	GACAGTGCTGCCAAGATCAA	59.992	20	147	63	209
Unigene22917	1	p3	(TCT)7	21	1043	1063	CTCCTCAGTTTTTGCCTTCG	59.986	20	CATAAGGGAAGGGGGTTTGT	60.046	20	208	1010	1217	CTCCTCAGTTTTTGCCTTCG	59.986	20	ACATAAGGGAAGGGGGTTTG	60.046	20	209	1010	1218	TCCTCAGTTTTTGCCTTCGT	59.853	20	CATAAGGGAAGGGGGTTTGT	60.046	20	207	1011	1217
Unigene1973	1	p6	(CCCTAA)3	18	558	575	CTCCTCCAAATCCAAACCAA	59.903	20	CCTCGTTCTCATCTTCCGAC	59.803	20	356	281	636	AACCCAAACCAAGCTCCTCT	60.11	20	CCTCGTTCTCATCTTCCGAC	59.803	20	330	307	636	ACCCAAACCAAGCTCCTCTT	60.11	20	CCTCGTTCTCATCTTCCGAC	59.803	20	329	308	636
Unigene8957	1	p3	(AGA)6	18	849	866	CTCCTCCTCCTCCGACAAAT	60.586	20	ACTTGCCATCTTGTCCCATC	59.934	20	395	743	1137	TTTTCGCATGTCAAAGGTGA	60.234	20	GCTCGAGCAAAATCAGTCCT	59.579	20	341	676	1016	AGGCCATTGATCCTCAGAGA	59.761	20	GCTCGAGCAAAATCAGTCCT	59.579	20	385	632	1016
Unigene21474	1	c	(TC)13ttcctgcctca(TC)10	57	1373	1429	CTCCTCTAACCCACCAACCA	59.959	20	AACGTCCAATCTCAACCACC	59.827	20	266	1294	1559	CACAGCACCTGCATGTAACC	60.183	20	AACGTCCAATCTCAACCACC	59.827	20	317	1243	1559	TATGCCCGTCTCTCCAACTC	60.218	20	AACGTCCAATCTCAACCACC	59.827	20	216	1344	1559
Unigene17994	1	c	(CTC)7atatccaaaagaacgataacgaatgcgtagtcgtctgtcgctgatgatgta(AATC)5	92	48	139	CTCCTCTCTCCTCCTCGTCC	60.482	20	CGTAGCAGACACGGCAAATA	59.895	20	395	13	407	CTCCTCTCTCCTCCTCGTCC	60.482	20	TAAAAATCAACGGTCCCCAA	60.16	20	375	13	387	CTCCTCTCTCCTCCTCGTCC	60.482	20	CGGGGTAATAAGCGACCATA	59.81	20	338	13	350
Unigene50981	1	p2	(GA)13	26	183	208	CTCCTGCTCTCAAACCCTTG	59.982	20	CCTCTCTCCCCCTCTTGTTC	60.186	20	187	59	245	AACATCCGCAATTTCTCCTG	60.074	20	CCTCTCTCCCCCTCTTGTTC	60.186	20	201	45	245	CTCCTGCTCTCAAACCCTTG	59.982	20	TCGCCGTTAACTCATCACAC	59.722	20	309	59	367
Unigene35407	1	p3	(TCT)6	18	1180	1197	CTCCTGCTCTCAACGCTTCT	59.891	20	TGAGGACGACACCGTATCAA	60.112	20	264	1038	1301	GGCTACTCCTGCTCTCAACG	60.156	20	TGAGGACGACACCGTATCAA	60.112	20	269	1033	1301	ACCGTGTTTGGCTACTCCTG	60.171	20	TGAGGACGACACCGTATCAA	60.112	20	278	1024	1301
Unigene17618	1	p3	(TGA)6	18	426	443	CTCCTTCCCCCTCTATCTGG	60.023	20	AATAGCTGCCATCCCCTTCT	60.06	20	257	259	515	CCTCCTTCCCCCTCTATCTG	60.023	20	AATAGCTGCCATCCCCTTCT	60.06	20	258	258	515	AACATGCCTGAAACACCTCC	59.973	20	AATAGCTGCCATCCCCTTCT	60.06	20	273	243	515
Unigene3803	1	p6	(AGCCAT)3	18	961	978	CTCCTTTGCCTCTTGGACAG	59.982	20	AAAGCAGCAGTTAAGTAGTGACCA	59.554	24	370	651	1020	GGTACCCCATACTCTCGCAA	59.955	20	AAAGCAGCAGTTAAGTAGTGACCA	59.554	24	219	802	1020	TGTATTGTTCCCTAAGCCCG	59.953	20	AAAGCAGCAGTTAAGTAGTGACCA	59.554	24	172	849	1020
Unigene21000	1	p3	(CCT)7	21	301	321	CTCGAAAACCATCTCGCTTC	59.955	20	GGGCTTTGTTCAGTGAGAGC	59.997	20	352	120	471	AAGTCTAAAGCCGTCTGCCA	60.015	20	GGGTTTGGGTTAGTGGGTTT	59.955	20	288	69	356	CCTCCCTGTATCTCCACCAA	59.92	20	GGGCTTTGTTCAGTGAGAGC	59.997	20	327	145	471
Unigene31749	1	p3	(GTG)6	18	338	355	CTCGACACCTGAAGCAATCA	59.984	20	CGGCTCCTCCACTGTTACTC	59.867	20	301	100	400	CTCGACACCTGAAGCAATCA	59.984	20	TCGGCTCCTCCACTGTTACT	59.867	20	302	100	401	CTCGACACCTGAAGCAATCA	59.984	20	CTCGGCTCCTCCACTGTTAC	59.867	20	303	100	402
Unigene80726	1	p3	(AAG)6	18	245	262	CTCGATAAACCCCAACGAAA	59.931	20	GGCGAGTTCGAGAGATTGAG	60.096	20	262	117	378	TGGGGAAGAAGCAGAAGAAA	59.926	20	GGCGAGTTCGAGAGATTGAG	60.096	20	236	143	378	CAATTCCCCAAACACGCTAT	59.823	20	GGCGAGTTCGAGAGATTGAG	60.096	20	366	13	378
Unigene19587	1	p2	(AT)12	24	282	305	CTCGCAAGTGCATCATTCAT	59.83	20	TGAACACAGGGTACTGCTCG	59.897	20	392	98	489	GAATCCGCGGCTGTATAGAA	60.196	20	TGAACACAGGGTACTGCTCG	59.897	20	355	135	489	GAATCCGCGGCTGTATAGAA	60.196	20	GATGACGGGGATGATCAAAG	60.281	20	399	135	533
Unigene78833	1	p5	(TTCTT)4	20	193	212	CTCGCCACCAGAAACCTTAG	59.869	20	TCATAAGAGCTCCCGCTGAT	59.939	20	191	92	282	CTCGCCACCAGAAACCTTAG	59.869	20	ATCATAAGAGCTCCCGCTGA	59.939	20	192	92	283	CTCGCCACCAGAAACCTTAG	59.869	20	TCCCGCTGATTTGCTAGAAT	59.807	20	181	92	272
Unigene9786	1	p3	(GAA)7	21	28	48	CTCGGGCAACGTAGATACAG	58.405	20	TGCTTTGTGGAGCACTTTTG	60.027	20	199	0	198	CTCGGGCAACGTAGATACAG	58.405	20	AGACAAACCAGCTGTGTCCC	60.159	20	312	0	311	CTCGGGCAACGTAGATACAG	58.405	20	TTTGCTCAGAGAATGGACCC	60.195	20	250	0	249
Unigene3156	1	p6	(CCTCTC)3	18	1377	1394	CTCGGTCTCCCTCTCCTTCT	59.945	20	ACTACAAAGCATCCAACGGC	60.14	20	301	1314	1614	CTCGGTCTCCCTCTCCTTCT	59.945	20	CTACAAAGCATCCAACGGCT	60.27	20	300	1314	1613	CTTTCTTCCTCGGTCTCCCT	59.811	20	ACTACAAAGCATCCAACGGC	60.14	20	309	1306	1614
Unigene28393	1	p3	(TCA)7	21	611	631	CTCGTTCACTTCCCTTGAGC	59.989	20	CCCAGCTGTTGTCAGTCAAA	59.873	20	391	270	660	AACCAAATGTTGCGTGTTCA	60.011	20	CCCAGCTGTTGTCAGTCAAA	59.873	20	133	528	660	TCTCCTTGGTCCACCTCATC	60.048	20	CCCAGCTGTTGTCAGTCAAA	59.873	20	108	553	660
Unigene19764	1	p6	(GCGGCA)3	18	957	974	CTCTCAACTTCAATCCCCCA	60.042	20	TGTCACCCATCATTCTCCAA	59.893	20	296	891	1186	CTCTCAACTTCAATCCCCCA	60.042	20	CAGATGTTTGGACCCAAGGT	59.82	20	388	891	1278	CTCTCAACTTCAATCCCCCA	60.042	20	GGTGTCACCCATCATTCTCC	60.184	20	298	891	1188
Unigene50744	1	p6	(TGGAAG)4	24	164	187	CTCTCAGGCATCGAACATCA	59.942	20	CGACAATTCCTAGATAGCCCC	59.938	21	384	37	420	CTCTCAGGCATCGAACATCA	59.942	20	CCGACAATTCCTAGATAGCCC	59.938	21	385	37	421	AAGCCCGCTTTAAACCCTAA	60.089	20	CGACAATTCCTAGATAGCCCC	59.938	21	352	69	420
Unigene25305	1	p6	(GGTGGC)3	18	233	250	CTCTCCATTTCCCCCAATTT	60.124	20	CACATCACCAAGACCACCAC	59.846	20	176	107	282	CTCTCCATTTCCCCCAATTT	60.124	20	CACCACATCACCAAGACCAC	59.846	20	179	107	285	ATTTCCCCCAATTTGTTTCC	59.867	20	CACATCACCAAGACCACCAC	59.846	20	170	113	282
Unigene2655	1	p3	(AGA)8	24	38	61	CTCTCCCCCTCAGCACATAA	60.21	20	AGACGAAGCTTTCAAACCGA	59.993	20	272	0	271	CTCTCCCCCTCAGCACATAA	60.21	20	TAGCAGCTGTGCTTGCTTGT	59.958	20	339	0	338	CTCTCCCCCTCAGCACATAA	60.21	20	GTAGCAGCTGTGCTTGCTTG	59.958	20	340	0	339
Unigene1876	1	p4	(AGAA)6	24	166	189	CTCTCCCTTCTTGTTCACGG	59.837	20	CACGACCCGACCAGAATAAT	59.813	20	224	12	235	TCGTACCCTCTCTTCCTCCA	59.797	20	CACGACCCGACCAGAATAAT	59.813	20	160	76	235	CACGTCGTACCCTCTCTTCC	59.721	20	CACGACCCGACCAGAATAAT	59.813	20	164	72	235
Unigene8281	1	p6	(CCACCT)3	18	86	103	CTCTCCTCACGGCAGAAAAC	59.989	20	GGGAGCATGTAACGGTGAGT	59.997	20	329	34	362	CTCTCCTCACGGCAGAAAAC	59.989	20	AGGGAGCATGTAACGGTGAG	60.134	20	330	34	363	CTCTCCTCACGGCAGAAAAC	59.989	20	AGAGGGAGCATGTAACGGTG	60.134	20	332	34	365
Unigene35025	1	p6	(TTCCCT)5	30	129	158	CTCTCGCTCTCTCTCGGCTA	60.134	20	TCTGACACCGAAAAACCTCC	60.088	20	254	8	261	CTCTCGCTCTCTCTCGGCTA	60.134	20	GAAAAACCTCCCTCCGATTC	59.881	20	245	8	252	CTCTCGCTCTCTCTCGGCTA	60.134	20	CAACAACTCATGCTCTCCCA	59.831	20	290	8	297
Unigene38885	1	p6	(AATCAG)3	18	1153	1170	CTCTCGGCTTGCTCCTCTTA	59.853	20	TACCATCGTTCATCTCGTCG	59.673	20	372	1052	1423	TCTCGGCTTGCTCCTCTTAG	59.853	20	TACCATCGTTCATCTCGTCG	59.673	20	371	1053	1423	CTTCGCACCAAAATTCACCT	60.11	20	AAATTGCAAGCCATTTTGGA	60.436	20	389	810	1198
Unigene20333	1	p3	(CCT)7	21	434	454	CTCTCGTATCAGCTACCGCC	60	20	CCAAGAGTTGTACGGGCATT	59.993	20	274	407	680	CCTCTCGTATCAGCTACCGC	60	20	CCAAGAGTTGTACGGGCATT	59.993	20	275	406	680	CTCTCGTATCAGCTACCGCC	60	20	AAGAGACAGGAGCCACTGGA	59.986	20	337	407	743
Unigene93883	1	p2	(CT)10	20	25	44	CTCTCTCAATCTCACCCTCTCA	58.618	22	TTGGGTCGTTTCCCTCTACA	60.486	20	399	0	398	CTCTCTCAATCTCACCCTCTCA	58.618	22	TGTGGAGCCAATCATCAATC	59.456	20	314	0	313	TCTCTCAATCTCACCCTCTCA	57.5	21	TTGGGTCGTTTCCCTCTACA	60.486	20	398	1	398
Unigene15575	1	p6	(AAATTA)3	18	58	75	CTCTCTTCGAGCGTGCTCAT	60.844	20	CGATCGAGTGAACCCGTAAT	59.955	20	309	11	319	CTCTCTTCGAGCGTGCTCAT	60.844	20	ATTGTCCGTCTTCTCCATCG	60.073	20	255	11	265	CTCTCTTCGAGCGTGCTCAT	60.844	20	GGTTTTGTTAGTGGAGCGGA	60.11	20	170	11	180
Unigene10121	1	p3	(CTC)8	24	267	290	CTCTCTTTTCAGCCACCGTC	59.989	20	TGAAAGGGGAGTTGGACTTG	60.081	20	378	145	522	CTCTCTTTTCAGCCACCGTC	59.989	20	CATTTGAAAGGGGAGTTGGA	59.903	20	382	145	526	CTCTCTTTTCAGCCACCGTC	59.989	20	TCATTTGAAAGGGGAGTTGG	59.903	20	383	145	527
Unigene22128	1	p3	(CTT)9	27	323	349	CTCTGAACACAGCAGCTTCG	59.922	20	TCCATCTCCCGACTTGTTTC	60.05	20	304	132	435	CTCTGAACACAGCAGCTTCG	59.922	20	CGATTCTTTCTTCCCAGCAG	59.948	20	258	132	389	GATTTCATGCACATCATCGG	59.89	20	TCCATCTCCCGACTTGTTTC	60.05	20	375	61	435
Unigene35736	1	p5	(GAAGA)4	20	104	123	CTCTGACCTTAAACCTCAGCC	58.069	21	GAATGGAGCATGTTGTGGTG	59.967	20	291	35	325	TCTGACCTTAAACCTCAGCCT	58.069	21	GAATGGAGCATGTTGTGGTG	59.967	20	290	36	325	CTCTGACCTTAAACCTCAGCCT	59.055	22	GAATGGAGCATGTTGTGGTG	59.967	20	291	35	325
Unigene26874	1	p3	(TCA)6	18	3036	3053	CTCTGCCTCCTCCTTCTCCT	60.088	20	CTTCTGGATGCTGATGACGA	59.942	20	237	3013	3249	TGTTAGCTTACGGGTCCCTG	60.125	20	CTTCTGGATGCTGATGACGA	59.942	20	324	2926	3249	CCCTCTCTCTCTGATCACGC	60.096	20	TGGCAAGGAAGCAGAAGACT	60.134	20	294	2982	3275
Unigene22460	1	p4	(AAAG)6	24	49	72	CTCTGCTGTATCCATGTTTGC	58.393	21	GGCCGTTAGATGAGGTTGAA	60.074	20	211	0	210	CTCTGCTGTATCCATGTTTGC	58.393	21	TGCACCAAAGAGTTCAATGC	59.847	20	243	0	242	TCTGCTGTATCCATGTTTGC	57.277	20	GGCCGTTAGATGAGGTTGAA	60.074	20	210	1	210
Unigene8000	1	p2	(TA)12	24	533	556	CTCTGGTTTGGGTTTCCTGA	60.081	20	GCCTGATCCAAGCTCTCAAG	60.096	20	340	505	844	CTCTGGTTTGGGTTTCCTGA	60.081	20	TGATGCCGAGCAATATCAAA	60.179	20	223	505	727	CTCTGGTTTGGGTTTCCTGA	60.081	20	TGCCGAGCAATATCAAATCA	60.179	20	220	505	724
Unigene84986	1	p3	(TCT)16	48	121	168	CTCTTCAATGGCCATCACTG	59.241	20	CCAGAAGCGTAGACGAAAGG	60.008	20	216	62	277	CTCTTCAATGGCCATCACTG	59.241	20	CCCAGAAGCGTAGACGAAAG	60.008	20	217	62	278	GCCCAGAAACCTGTCCTAAA	59.17	20	CCCAGAAGCGTAGACGAAAG	60.008	20	255	24	278
gi_50066605	1	p6	(TCTACT)3	18	213	230	CTCTTCACCAAAACCCTCCA	60.081	20	TGAAATTGGGTGGTGCAGTA	59.964	20	189	66	254	TCTTCACCAAAACCCTCCAG	60.081	20	TGAAATTGGGTGGTGCAGTA	59.964	20	188	67	254	ATTTCGCTAAAATCCCACCC	60.15	20	TGAAATTGGGTGGTGCAGTA	59.964	20	218	37	254
Unigene57671	1	p6	(AGGGGA)3	18	413	430	CTCTTCCAGAAAGCCACCTG	59.982	20	CACTACCATGGCGAACATTG	59.988	20	344	295	638	CTCTTCCAGAAAGCCACCTG	59.982	20	TGCTCATGATGGTGTTGGAT	59.925	20	182	295	476	CCTGCTCTTGCTGATCCTTC	60.096	20	CACTACCATGGCGAACATTG	59.988	20	328	311	638
Unigene59435	1	p5	(ACCAA)4	20	172	191	CTCTTCCTCAACTCCTCCCC	60.186	20	TGGAGACCGTTGATTGTTGA	60.088	20	343	51	393	CCTCTTCCTCAACTCCTCCC	60.186	20	TGGAGACCGTTGATTGTTGA	60.088	20	344	50	393	CCCTCTTCCTCAACTCCTCC	60.186	20	TGGAGACCGTTGATTGTTGA	60.088	20	345	49	393
Unigene5551	1	p3	(TGC)6	18	1810	1827	CTCTTCCTCTTTCACGTCCG	59.982	20	TGCAATCAGGACCAACGATA	60.073	20	292	1627	1918	CTCTTCCTCTTTCACGTCCG	59.982	20	GCATCCAATTCTCTTCGCTC	59.923	20	359	1627	1985	GGCACTGATGGTTCTGGTTT	59.973	20	GCATCCAATTCTCTTCGCTC	59.923	20	237	1749	1985
Unigene26837	1	p3	(GTG)9	27	889	915	CTCTTCCTGTGCTGTTGCTG	59.77	20	TGACTTGAACCCAACATGGA	59.935	20	322	865	1186	CTCTTCCTGTGCTGTTGCTG	59.77	20	TTCGTGACTTGAACCCAACA	60.128	20	326	865	1190	CTCTTCCTGTGCTGTTGCTG	59.77	20	CTCGAGTCCATACGTCGTGA	59.855	20	385	865	1249
gi_50064667	1	p4	(ATCC)7	28	523	550	CTCTTGGTGGAGGTGTTGGT	60.002	20	CTGGATCAAGAAAAACGTGG	58.201	20	306	276	581	TCTTCCACCCTTGATTTTGC	60.051	20	CTGGATCAAGAAAAACGTGG	58.201	20	234	348	581	CTCTTGGTGGAGGTGTTGGT	60.002	20	ACTGGATCAAGAAAAACGTGG	59.087	21	307	276	582
Unigene38404	1	p3	(GCT)8	24	964	987	CTCTTGGTTGCCCTTCTCAG	59.982	20	GAGGAGTTGTTTGGATCGGA	60.05	20	339	735	1073	AGGGATAATGCCAGGCTCTT	60.06	20	GGAGTTGTTTGGATCGGAGA	60.05	20	352	720	1071	AGGGATAATGCCAGGCTCTT	60.06	20	GAGGAGTTGTTTGGATCGGA	60.05	20	354	720	1073
Unigene26909	1	p3	(CTT)7	21	109	129	CTCTTTCCTTCCTCCCATCC	60.008	20	TTACCGGGAATGGTTATGGA	60.009	20	179	11	189	CTCTTTCCTTCCTCCCATCC	60.008	20	GAATCGAGTTTCTTGGCTCG	59.955	20	161	11	171	CTTGATTCGTCTCTCTCCGC	60.096	20	TACCGGGAATGGTTATGGAA	60.009	20	143	46	188
gi_50064913	1	p3	(ATG)7	21	359	379	CTCTTTCTGTCACCGCATCA	59.984	20	TTTCTTGCATCGTCGTCATC	59.805	20	328	159	486	CTCTTTCTGTCACCGCATCA	59.984	20	TCATTTCTTGCATCGTCGTC	59.805	20	331	159	489	CTCTTTCTGTCACCGCATCA	59.984	20	GTCCTCCGTTTTCGATGAGA	60.195	20	261	159	419
Unigene86382	1	p4	(ACAT)5	20	225	244	CTCTTTTCAGGCCCTTCCTT	59.821	20	ATGGATGGCATGGTTTTGAT	60.021	20	321	0	320	CTCTTTTCAGGCCCTTCCTT	59.821	20	GGTGATGAGGGGTGGTTATG	60.05	20	338	0	337	CTCTTTTCAGGCCCTTCCTT	59.821	20	GTGATGAGGGGTGGTTATGG	60.05	20	337	0	336
Unigene18206	1	p3	(TGA)7	21	1428	1448	CTGAACCTCTTGACTTGGGC	59.844	20	CTTGGATTTCTCCGATCCCT	60.401	20	305	1210	1514	TCTTCGCAATATCCCTCTGG	60.17	20	CTTGGATTTCTCCGATCCCT	60.401	20	385	1130	1514	GGAGGGCTCTTTGGCTTATC	60.173	20	CTTGGATTTCTCCGATCCCT	60.401	20	135	1380	1514
Unigene44900	1	p3	(GGT)6	18	195	212	CTGAAGCCTAAAGCCTCCCT	59.976	20	ATAAGAAGAGGAGGCGGCAT	60.194	20	222	62	283	CGTCCTCGAGTTTCTCTTGC	60.134	20	ATAAGAAGAGGAGGCGGCAT	60.194	20	154	130	283	AGACCCTGAAGCCTAAAGCC	59.848	20	ATAAGAAGAGGAGGCGGCAT	60.194	20	227	57	283
Unigene36639	1	p6	(CCATCT)5	30	2049	2078	CTGACAGAACAGAGCCCCTC	59.986	20	AGACGTTGTTGATGGGGAAG	59.966	20	220	1953	2172	GCCAACATACAGCCCTGATT	59.962	20	AGACGTTGTTGATGGGGAAG	59.966	20	321	1852	2172	CTGACAGAACAGAGCCCCTC	59.986	20	TGAGAGAAGGCTGGGAAGAA	60.065	20	345	1953	2297
Unigene6673	1	p3	(AGC)6	18	58	75	CTGACCCCGGCAAAGTATT	59.94	19	TGGTCCCCACTTTTTCTGAC	59.943	20	226	3	228	CTGACCCCGGCAAAGTATT	59.94	19	GGTCCCCACTTTTTCTGACA	59.943	20	225	3	227	CTGACCCCGGCAAAGTATT	59.94	19	GTGGTCCCCACTTTTTCTGA	59.943	20	227	3	229
Unigene18080	1	p2	(GA)11	22	86	107	CTGACCTGCATGTGTGTGTG	59.764	20	AGTTCAGCGGTCCTGAGAAA	59.989	20	175	58	232	CTGACCTGCATGTGTGTGTG	59.764	20	AAGTTCAGCGGTCCTGAGAA	59.989	20	176	58	233	CTGACCTGCATGTGTGTGTG	59.764	20	CAAAGTTCTGCATTGCTCCA	59.988	20	118	58	175
Unigene28668	1	p6	(CACACC)4	24	357	380	CTGACCTTGCCCGTGTAGTT	60.171	20	TTTTCCAATTACCCCATCCA	59.988	20	372	262	633	TACAAAGTGGTCGCTTGCAC	59.911	20	TCCCCTCTCAAGCACATTTC	60.195	20	298	221	518	TACAAAGTGGTCGCTTGCAC	59.911	20	TCAAATCCCCTCTCAAGCAC	60.195	20	303	221	523
Unigene70123	1	p3	(GGT)8	24	600	623	CTGAGCAGCGATTAATGCAA	60.118	20	ACCTTTCGCTTTGGTTTCCT	60.11	20	301	429	729	CGGCTTTCATCTACTACCGC	59.867	20	ACCTTTCGCTTTGGTTTCCT	60.11	20	393	337	729	AAGCGTTCTCGGAGACAAGA	60.134	20	ACCTTTCGCTTTGGTTTCCT	60.11	20	279	451	729
Unigene38364	1	p6	(AAAAAG)3	18	318	335	CTGAGCTTTACCCAGCCAAG	60.008	20	CCAAAACGAAGACCGACAAT	59.971	20	383	258	640	CTGAGCTTTACCCAGCCAAG	60.008	20	AGATGCAGCAATCCCAAAAC	60.081	20	323	258	580	CTGAGCTTTACCCAGCCAAG	60.008	20	GATGCAGCAATCCCAAAACT	60.081	20	322	258	579
Unigene37586	1	p6	(TTTTTG)3	18	780	797	CTGAGTGGCTCCTTGACTCC	59.986	20	AAGAGCACAAAGCATTCGGT	59.882	20	296	673	968	ATGGATTGGCAGAGAGATGG	60.034	20	AAGAGCACAAAGCATTCGGT	59.882	20	377	592	968	CTGAGTGGCTCCTTGACTCC	59.986	20	GAGACAAGGTTGCAGAAGGG	59.844	20	151	673	823
Unigene6669	1	c	(GGA)8taggggcaaagaaagagagaaaaggga(GTG)7	72	692	763	CTGATAAAACGGGTGGGTTG	60.22	20	CCTCTTCAAAAACTGCGAGC	60.132	20	244	601	844	GTTAAGGTTCTGAAACGGCG	59.747	20	CCTCTTCAAAAACTGCGAGC	60.132	20	364	481	844	CTGATAAAACGGGTGGGTTG	60.22	20	AGGTGAAACCCATGCCATAA	60.192	20	187	601	787
Unigene5505	1	p3	(AAG)6	18	68	85	CTGATCTATCCATTTCTCCTTCTAA	57.281	25	GGTGAGGGTTTCACGTGTTT	59.867	20	218	0	217	CTGATCTATCCATTTCTCCTTCTAA	57.281	25	AAAGGGTTGGTGAGGGTTTC	60.204	20	226	0	225	TGATCTATCCATTTCTCCTTCTAAC	57.148	25	GGTGAGGGTTTCACGTGTTT	59.867	20	217	1	217
gi_50067434	1	p6	(GCTCCT)3	18	79	96	CTGCAAGCTGATCACACCAT	59.862	20	TTGTTCCAATTCAGGAAGCC	60.051	20	261	24	284	CTGCAAGCTGATCACACCAT	59.862	20	TCTCACGCATCTGAGGATTG	59.942	20	391	24	414	CTGCAAGCTGATCACACCAT	59.862	20	CCAAGTCCAGGGAACAAAGA	60.081	20	200	24	223
gi_50070104	1	p6	(ACCAGA)3	18	364	381	CTGCAGCCTCTTCAAGTTCC	60.134	20	TTGCTGATTGTGAGGCAAAG	59.988	20	329	197	525	CTGCAGCCTCTTCAAGTTCC	60.134	20	AAAGGAGGGAGACGGTGAAT	59.935	20	313	197	509	CCAATCTTGGCACGGATAAT	59.784	20	AAAGGAGGGAGACGGTGAAT	59.935	20	295	215	509
Unigene18138	1	p4	(TTTA)5	20	1706	1725	CTGCCTCCCCCATACACTAA	59.948	20	AACCAAGGGAAGATGTGAGC	59.141	20	372	1416	1787	TCCCATTAACCCAAGACTGC	59.933	20	AACCAAGGGAAGATGTGAGC	59.141	20	388	1400	1787	CCCAGGACTAGATCCACCAA	59.92	20	AACCAAGGGAAGATGTGAGC	59.141	20	286	1502	1787
Unigene17560	1	p6	(AGATGA)3	18	157	174	CTGCCTCTCTTCCTCTCCCT	60.088	20	AATCTGGGAAGCCTTTGGAT	59.903	20	271	4	274	CTGCCTCTCTTCCTCTCCCT	60.088	20	CTTTGGATGATGGTCCTGGT	59.779	20	259	4	262	CTGCCTCTCTTCCTCTCCCT	60.088	20	ATTGAACAGGCAGGAAGTGC	60.263	20	392	4	395
Unigene59470	1	p6	(TGCTGG)7	42	245	286	CTGCCTTGTAGAGCTGGTCC	60.012	20	CACCAACAACAGCAGCAACT	59.946	20	181	215	395	CTGCCTTGTAGAGCTGGTCC	60.012	20	AACTCAAGCGCCACAACTCT	60.058	20	279	215	493	GCAATTGAAGAGCCTCCTTG	59.955	20	CACCAACAACAGCAGCAACT	59.946	20	310	86	395
Unigene38069	1	p3	(TCC)9	27	289	315	CTGCTAAAATGCAGCAACCA	60.014	20	GATCAAGCTGTTTTCGCCTC	59.962	20	165	239	403	CTGCTAAAATGCAGCAACCA	60.014	20	CGAGTCCAGGAGATGGAGAG	59.937	20	254	239	492	CTGCTAAAATGCAGCAACCA	60.014	20	TTTTATGTGGGAGGCAGAGG	60.066	20	109	239	347
Unigene33942	1	p5	(GTGAG)4	20	1452	1471	CTGCTGTTCACGTGAGGGTA	59.897	20	CGGGTAGATCCCACAACATC	60.195	20	393	1249	1641	CTGCTGTTCACGTGAGGGTA	59.897	20	AACGGGTAGATCCCACAACA	60.232	20	395	1249	1643	TCTGGTCACTGTCTTTGCCA	60.44	20	CTTCGAAATAGTGGACCCCA	59.926	20	398	1274	1671
Unigene18407	1	p3	(TGT)9	27	1127	1153	CTGGAAGGCTGTTTGATGGT	60.111	20	TGGCCTCAATTTGTGATGAA	60.049	20	154	1037	1190	ACTGGAAGGCTGTTTGATGG	60.111	20	TGGCCTCAATTTGTGATGAA	60.049	20	155	1036	1190	CTGGAAGGCTGTTTGATGGT	60.111	20	CCCCTGTTTCTTTTATGGCA	59.931	20	216	1037	1252
Unigene36314	2	p3	(TTA)7	21	834	854	CTGGAAGTGCATCTTCGTGA	59.984	20	CTCACTGGCACCAGTAATGA	57.239	20	152	749	900	TCTTCACCATGCAGCAAGAG	60.136	20	CTCACTGGCACCAGTAATGA	57.239	20	301	600	900	GAAGTGCATCTTCGTGACCA	59.837	20	CTCACTGGCACCAGTAATGA	57.239	20	149	752	900
Unigene7715	1	p5	(TTCTT)5	25	2227	2251	CTGGATCGAAGGAGAAGCAG	60.088	20	TTGCAACTCCCATCCTCTCT	59.803	20	165	2119	2283	GGGTTTTTGTCGAGGAATGA	59.91	20	TTGCAACTCCCATCCTCTCT	59.803	20	190	2094	2283	GGGAGGTGAAAATCAGGGTT	60.169	20	TTGCAACTCCCATCCTCTCT	59.803	20	124	2160	2283
Unigene20650	1	p3	(ATC)6	18	1064	1081	CTGGCAATCTGAGTTTGGGT	60.111	20	CAGGGGTCCATATCAGGTGT	59.655	20	323	953	1275	CTGGCAATCTGAGTTTGGGT	60.111	20	CCTGTGTTAGTCAGGGGTCC	59.425	20	334	953	1286	CTGGCAATCTGAGTTTGGGT	60.111	20	GCTTCAGAGCTGGGGAAATA	59.41	20	372	953	1324
Unigene63618	1	p5	(ATTGA)4	20	1538	1557	CTGGGAGTGGGAATCTTCAA	60.042	20	GACACCCCACGTAAATCAAAA	59.716	21	189	1473	1661	AAGAGGTTAAGGGGAAGCGA	60.2	20	GACACCCCACGTAAATCAAAA	59.716	21	223	1439	1661	GAAGAGGTTAAGGGGAAGCG	60.2	20	GACACCCCACGTAAATCAAAA	59.716	21	224	1438	1661
Unigene35489	1	c	(TGCCCT)3tt(CCCTTG)3	38	577	614	CTGGGCCAGTACCATGTCTT	59.989	20	GTGTCACCTCCCTTTCTCCA	60.088	20	375	475	849	CTGGGCCAGTACCATGTCTT	59.989	20	AAAGGCTCTCTCTGCTCGTG	59.891	20	392	475	866	CTGGGCCAGTACCATGTCTT	59.989	20	AGGCTCTCTCTGCTCGTGTC	59.89	20	390	475	864
Unigene78717	1	p2	(GT)10	20	399	418	CTGGTATGGATGGATTTGGG	60.006	20	ATTAAGCCCAAGCCTTCACC	60.451	20	219	250	468	GGATGGATTTGGGTTTGTTG	60.029	20	ATTAAGCCCAAGCCTTCACC	60.451	20	212	257	468	AGTCTTCCACGTCATCACCC	59.969	20	ATTAAGCCCAAGCCTTCACC	60.451	20	306	163	468
Unigene6548	1	p3	(AAT)7	21	822	842	CTGGTGCTTGACTCACCTCA	60.022	20	ATTTGGCTGCTCGACAAACT	59.882	20	165	748	912	CTGCTGCTACACCTGGCATA	60.035	20	ATTTGGCTGCTCGACAAACT	59.882	20	255	658	912	CTGGTGCTTGACTCACCTCA	60.022	20	CTCGACAAACTAGCAACGCA	60.195	20	156	748	903
Unigene37880	1	p6	(TTCCAG)4	24	408	431	CTGGTGGTTCCAGCAAAAAT	59.971	20	AAAGCATGAGCCATCAAACC	60.081	20	223	373	595	CTGGTGGTTCCAGCAAAAAT	59.971	20	CCGCAATTCCCATTCTTTTA	59.901	20	185	373	557	GGTTCCAGCAAAAATGGAGA	60.051	20	AAAGCATGAGCCATCAAACC	60.081	20	218	378	595
Unigene20373	1	p3	(GCT)6	18	1186	1203	CTGGTTGCTGCAAATTCTGA	59.988	20	TCAATCCCCTGGCATATCTC	59.854	20	365	1002	1366	TTGCTTGCCACTAACTGCTG	60.195	20	ATTAACCAACAGCAGCCACC	60	20	275	959	1233	GCAGAAGGTATGCTTTGGGA	60.214	20	ATTAACCAACAGCAGCCACC	60	20	302	932	1233
gi_50062288	1	p6	(GCCATT)3	18	255	272	CTGTAGCCAAAAGCCAGGAG	60.008	20	CCTCACCAAATCCTCCTTCA	60.042	20	395	85	479	GCAAGCGTCCTCTATCCAAG	59.978	20	CCTCACCAAATCCTCCTTCA	60.042	20	376	104	479	AGCAAGCGTCCTCTATCCAA	59.978	20	CCTCACCAAATCCTCCTTCA	60.042	20	377	103	479
Unigene129	1	p3	(GAC)6	18	1191	1208	CTGTCACCCTTCACCCAACT	60.002	20	AACTGCTCCACCTGAGTATTTTC	58.84	23	375	861	1235	GCTTGGAAGCAAGGTTGAAG	59.993	20	AACTGCTCCACCTGAGTATTTTC	58.84	23	178	1058	1235	CTGTCACCCTTCACCCAACT	60.002	20	AACTGCTCCACCTGAGTATTTTCT	59.733	24	375	861	1235
Unigene34176	1	p5	(TTTTA)4	20	1636	1655	CTGTCACTCACAGCCGAAAA	60.025	20	TTTGTGGTTCAAAAATCGAAA	58.175	21	392	1291	1682	GATGCAGAGGTGGAGGATGT	60.08	20	TTTGTGGTTCAAAAATCGAAA	58.175	21	323	1360	1682	CACTCGGGTGGAGACTCATT	60.112	20	TTTGTGGTTCAAAAATCGAAA	58.175	21	218	1465	1682
Unigene24600	1	p3	(TGC)6	18	128	145	CTGTCGAAGCCATTTCCATT	60.074	20	GCTGAGTTTGTGCCTCCTTC	59.997	20	173	81	253	AAGCCATTTCCATTCACAGC	60.081	20	GCTGAGTTTGTGCCTCCTTC	59.997	20	167	87	253	TCACAGCCAAGTTGAGGTTG	59.873	20	GCTGAGTTTGTGCCTCCTTC	59.997	20	154	100	253
Unigene70791	1	p6	(TATTTT)3	18	590	607	CTGTCGATTTCTGGCCACTT	60.255	20	GCCACAACAGGTTACCCATC	60.24	20	364	271	634	TCTGGAGGCACTAGCAGACA	59.726	20	GCCACAACAGGTTACCCATC	60.24	20	148	487	634	GTCGAAAATTGGAGGCTGTC	59.676	20	GCCACAACAGGTTACCCATC	60.24	20	379	256	634
Unigene8395	1	p6	(CCTTCC)4	24	508	531	CTGTCTCCACCACCAATCCT	59.962	20	TGTGGAAAGTTGTCACGAGG	59.72	20	346	337	682	CTGTCTCCACCACCAATCCT	59.962	20	CCTGTGGAAAGTTGTCACGA	59.72	20	348	337	684	CTGTCTCCACCACCAATCCT	59.962	20	TCAGAAACACCAGCAAATGG	59.691	20	372	337	708
Unigene21689	1	p6	(AGTGAC)3	18	1242	1259	CTGTGTTGGTGGTGGAACTG	60.039	20	CCATCAGGCTTCACCTCAAT	60.073	20	336	1204	1539	CTCGTGTTTGTCGCTGTGTT	59.946	20	CCATCAGGCTTCACCTCAAT	60.073	20	349	1191	1539	CTGTGTTGGTGGTGGAACTG	60.039	20	AGGGCAACGAAGATTGACAC	60.119	20	100	1204	1303
Unigene57895	1	p6	(AATAAA)3	18	598	615	CTGTTCCGAATCAACGGACT	60.111	20	ACACTCCAAAACCACCAAGC	60.012	20	201	472	672	CTGTTCCGAATCAACGGACT	60.111	20	TCAACACTCCAAAACCACCA	59.976	20	204	472	675	CTGTTCCGAATCAACGGACT	60.111	20	CTCAGCGTCAACACTCCAAA	60.025	20	211	472	682
Unigene39753	1	p3	(CTT)6	18	1448	1465	CTGTTCCGCTTCCTCTTCAC	59.989	20	ACTGACCGAGTAGAGGGGGT	59.991	20	182	1384	1565	GGCAGGATTCGTATCGGTTA	59.923	20	ACTGACCGAGTAGAGGGGGT	59.991	20	350	1216	1565	GCGACTGAAGGAGGAGTGAG	60.135	20	ACTGACCGAGTAGAGGGGGT	59.991	20	277	1289	1565
gi_50061906	1	c	(TGT)9taattgttgttgctgg(TAT)7	64	480	543	CTGTTCGACGTAAGGGCTGT	60.312	20	TGCAGACTGGCCTTTTATTTT	58.888	21	241	330	570	CTGTTCGACGTAAGGGCTGT	60.312	20	TTGCAGACTGGCCTTTTATTT	58.888	21	242	330	571	CTGTTCGACGTAAGGGCTGT	60.312	20	TTTGCAGACTGGCCTTTTATT	58.888	21	243	330	572
Unigene68491	1	p5	(TCTTC)4	20	89	108	CTGTTCGCATCGAACGTAGA	60.011	20	AAAGGCGTTTGTTGAGCACT	59.92	20	168	13	180	TCTGTTCGCATCGAACGTAG	60.011	20	AAAGGCGTTTGTTGAGCACT	59.92	20	169	12	180	CTGTTCGCATCGAACGTAGA	60.011	20	CCAGACCAAGTAGCAAAGGC	59.875	20	182	13	194
Unigene65357	1	c	(CGTTGG)3agtgggtgctacagcgacagtctccatcgtcattgtgtgatcactttctttctttatttctttctttggatcgatgaa(CTT)8	120	596	715	CTGTTCTTCTTTTGCTGGGC	59.993	20	ACCCAACTTTCCCGCTCTAT	59.962	20	231	539	769	TCTTCTTTTGCTGGGCAAGT	59.993	20	ACCCAACTTTCCCGCTCTAT	59.962	20	227	543	769	CTGTTCTTCTTTTGCTGGGC	59.993	20	TACCATTCCACCACCCAACT	60.088	20	243	539	781
Unigene17460	1	p3	(TTC)6	18	744	761	CTGTTTATGCGGGCTTGATT	60.096	20	TATCCATTCACGTCCGTTCA	59.924	20	259	561	819	GCTTCTCGACCAACCAACAT	60.119	20	TATCCATTCACGTCCGTTCA	59.924	20	330	490	819	AGCATGTGACAACGATCAGC	59.87	20	TATCCATTCACGTCCGTTCA	59.924	20	381	439	819
Unigene51943	1	p3	(CTG)7	21	898	918	CTTACGCTCCCAAGATCGAG	59.971	20	AGAATCGCTCTGTTGCACCT	60.02	20	170	861	1030	CTTACGCTCCCAAGATCGAG	59.971	20	AGTGATGATGGTTTCCCTGC	59.934	20	225	861	1085	CCTTTCTGCTCAACGAAACC	59.853	20	AGAATCGCTCTGTTGCACCT	60.02	20	284	747	1030
Unigene34999	1	p6	(CAAGAA)3	18	58	75	CTTAGCCCACACCTGACCTC	59.721	20	GCTCCGTCTGGTCTGTCTTC	59.993	20	240	11	250	CTTAGCCCACACCTGACCTC	59.721	20	CAGCGTTTGTCTCCTTCTCC	59.989	20	213	11	223	CTTAGCCCACACCTGACCTC	59.721	20	CCAGCGTTTGTCTCCTTCTC	59.989	20	214	11	224
Unigene7601	1	c	(AGG)7ggaggagcaggaggaaggaggagga(GCAGTG)3	64	1217	1280	CTTAGGAACAACAGGGCTCG	59.869	20	CACTCCCCAACCCCTTACTA	58.906	20	266	1041	1306	TGCCGTTAACTTTGGTGTCA	60.149	20	CACTCCCCAACCCCTTACTA	58.906	20	372	935	1306	GCACTGCCGTTAACTTTGGT	60.176	20	CACTCCCCAACCCCTTACTA	58.906	20	376	931	1306
Unigene8043	1	p6	(TTGATT)3	18	340	357	CTTATCGGTTCTGCAGCCTC	59.978	20	CTCTTTCTGATCGATTCGCC	59.917	20	286	95	380	CCTGTTCTCTTCGTGTGCAA	60.025	20	CTCTTTCTGATCGATTCGCC	59.917	20	238	143	380	CTTATCGGTTCTGCAGCCTC	59.978	20	GAAACACGACCGGAAAGAAA	60.088	20	337	95	431
Unigene33712	1	p6	(GAGAGG)3	18	1106	1123	CTTCAATTCGCTGAACCACA	59.84	20	GCATTCCTTTTATTTTCCTAACCA	59.772	24	388	766	1153	TTCAATTCGCTGAACCACAA	60.234	20	GCATTCCTTTTATTTTCCTAACCA	59.772	24	387	767	1153	TCAATTCGCTGAACCACAAC	59.697	20	GCATTCCTTTTATTTTCCTAACCA	59.772	24	386	768	1153
Unigene35629	1	p3	(CTG)6	18	1538	1555	CTTCAGGGCCTCCTCTCTTT	59.95	20	CACGAGCCATTTTTAGCCAT	60.096	20	354	1279	1632	CCACTGAAAGTTGGCCTGAT	60.111	20	TCATGGATGCAAGATGCAAT	60.041	20	292	1411	1702	CCTCACGCTCTCTCTTCACC	60.135	20	TCATGGATGCAAGATGCAAT	60.041	20	386	1317	1702
Unigene32217	1	p3	(CAG)7	21	350	370	CTTCATTGCCAATTTTCCGT	59.938	20	CAGCATCTTCGGCTGTATCA	59.972	20	393	215	607	GGCATTGCATATCCTTCGTT	59.929	20	CAGCATCTTCGGCTGTATCA	59.972	20	310	298	607	GGAGGATTACCAATGGCTGA	59.894	20	CAGCATCTTCGGCTGTATCA	59.972	20	283	325	607
Unigene58535	1	p6	(AGCAGA)3	18	874	891	CTTCCACCACCTCCACAGTT	60.002	20	GTGTCAAGGTTGTGCCAAGA	59.726	20	268	661	928	CTTCCACCACCTCCACAGTT	60.002	20	TGTCAAGGTTGTGCCAAGAA	60.278	20	267	661	927	AGCCTCCAGGATTCAGGATT	60.037	20	GTGTCAAGGTTGTGCCAAGA	59.726	20	373	556	928
Unigene57665	1	p5	(AAAAT)4	20	85	104	CTTCCCAAAAGCCATACCTG	59.564	20	AGGTTGCTTAGCTGGGGTTT	60.13	20	143	9	151	TCCCAAAAGCCATACCTGAA	60.439	20	AGGTTGCTTAGCTGGGGTTT	60.13	20	141	11	151	TTCCCAAAAGCCATACCTGA	60.439	20	AGGTTGCTTAGCTGGGGTTT	60.13	20	142	10	151
Unigene16864	1	p6	(TGTGGT)5	30	290	319	CTTCCCAAACTCACGGTTGT	60.005	20	GGTCCATGAGTGCTCCGTAT	59.957	20	150	260	409	AGGGAGAAGCTGTGAGGACA	59.986	20	GGTCCATGAGTGCTCCGTAT	59.957	20	305	105	409	AGGGAGAAGCTGTGAGGACA	59.986	20	AGGTGGTCATATGAGACGGC	59.957	20	254	105	358
gi_50065715	1	p6	(CAACCA)3	18	54	71	CTTCCCCTCCAGACTCAGAA	59.375	20	TGAACTTCCTCTTGCTCCGT	59.989	20	226	16	241	CTTCCCCTCCAGACTCAGAA	59.375	20	TCGGATCTGGACTCGGTATC	60.034	20	310	16	325	CTTCCCCTCCAGACTCAGAA	59.375	20	ATGATCTCCCCATTCACTGC	59.893	20	248	16	263
Unigene6808	1	p2	(AG)12	24	158	181	CTTCCGAGAAACCAGACTCG	59.982	20	GAGTTTTGGATCGTGGTCGT	59.973	20	137	110	246	CTTCCGAGAAACCAGACTCG	59.982	20	AGTTTTGGATCGTGGTCGTC	59.973	20	136	110	245	CTTCCGAGAAACCAGACTCG	59.982	20	GAAAACAACGATCCTCCGAA	60.051	20	374	110	483
Unigene39828	1	p3	(GGA)7	21	355	375	CTTCCTGTCTCCACCAGCTC	59.986	20	CCTTCCACGACCATCAACTT	59.966	20	346	104	449	TAGCTCTCTCCTTCTCCCCC	59.912	20	CCTTCCACGACCATCAACTT	59.966	20	307	143	449	GACAACAGTGGCGCTGTAAA	59.911	20	CCTTCCACGACCATCAACTT	59.966	20	171	279	449
Unigene18899	1	p6	(AAAATA)3	18	70	87	CTTCCTTTTTCGTTCAGGGG	60.947	20	CAGTCCAAGTTCACCGGTTT	60.005	20	318	45	362	CCTTCCTTTTTCGTTCAGGG	60.947	20	CAGTCCAAGTTCACCGGTTT	60.005	20	319	44	362	CCTTCCTTTTTCGTTCAGGG	60.947	20	GAAAGTTAGCCGTGCTGAGG	60.015	20	100	44	143
Unigene79384	1	p4	(CAGA)6	24	124	147	CTTCGAAACCCACAGAAAGC	59.853	20	TCAGAATGGACAACTCGTCG	59.831	20	255	85	339	CTTCGAAACCCACAGAAAGC	59.853	20	GCATTTCACACACCCATTTG	59.823	20	383	85	467	GAAGCCTTCCACTCCATTCA	60.195	20	TCAGAATGGACAACTCGTCG	59.831	20	281	59	339
Unigene3744	1	p3	(AAG)7	21	156	176	CTTCGAAGCCTTGAAACCAG	59.986	20	CGAGATCGAAGCATTGTTGA	59.948	20	189	18	206	AATCCACGCAGACCAAAAAC	59.978	20	CGAGATCGAAGCATTGTTGA	59.948	20	113	94	206	CTTCGAAGCCTTGAAACCAG	59.986	20	TCGGCGATTAGGTTTATTGG	59.922	20	232	18	249
Unigene25093	1	p3	(AGA)6	18	66	83	CTTCGAAGGCTCCAAGAATG	59.948	20	GAAATGTCCCATCCTGCTGT	59.934	20	390	22	411	CTTCGAAGGCTCCAAGAATG	59.948	20	TAATTCCCTCCAAGCAATGG	59.894	20	146	22	167	CTTCGAAGGCTCCAAGAATG	59.948	20	CCTCCAAGCAATGGAATGAT	59.894	20	140	22	161
Unigene22952	1	p6	(GAAAAC)3	18	2019	2036	CTTCGAATCAGGCAGACACA	59.984	20	ACTACCATTGCCACCTCCAG	59.989	20	365	1860	2224	TTCGAATCAGGCAGACACAG	59.984	20	ACTACCATTGCCACCTCCAG	59.989	20	364	1861	2224	TTCGAATCAGGCAGACACAG	59.984	20	GCCTTGTTATCCCAACCTGA	59.933	20	222	1861	2082
Unigene54635	2	p3	(CTC)6	18	184	201	CTTCGCATCCTGGCTACTTC	59.978	20	TTTGTGCAGGACGGATCATA	60.073	20	114	148	261	TCTTCGCATCCTGGCTACTT	59.978	20	TTTGTGCAGGACGGATCATA	60.073	20	115	147	261	TTCTTCGCATCCTGGCTACT	59.978	20	TTTGTGCAGGACGGATCATA	60.073	20	116	146	261
Unigene33650	1	p6	(TCATCC)3	18	2373	2390	CTTCGGCACTTTGAGGTTTC	59.853	20	AGAGAGAGGTGCGGCTGTAA	60.156	20	227	2217	2443	CTTCGGCACTTTGAGGTTTC	59.853	20	AAGAGAGAGGTGCGGCTGTA	60.156	20	228	2217	2444	ATACGGTCTCCAACACGGTC	59.851	20	AGAGAGAGGTGCGGCTGTAA	60.156	20	175	2269	2443
gi_50067161	1	c	(TGG)9(TGC)8	51	194	244	CTTCGGGATCGGAGTAATGA	60.029	20	CTCCATCCGATTCTCTTCCA	60.15	20	253	25	277	CGATCCTATTGTGTTGGCCT	59.955	20	CTCCATCCGATTCTCTTCCA	60.15	20	271	7	277	GCATTTGCCAAGGATGTTTT	59.945	20	CTCCATCCGATTCTCTTCCA	60.15	20	151	127	277
Unigene19866	1	p3	(CAC)7	21	223	243	CTTCTCTTGGTGGTGGCAAT	60.111	20	CCCTCTTCACGTCTCTTTGC	59.989	20	349	181	529	TGTCAGCCTCTCGAGCACTA	59.88	20	CCCTCTTCACGTCTCTTTGC	59.989	20	369	161	529	ACCCCAAGGTCCACAATACA	60.088	20	GGTTTTGGTTTTGGCTTTGA	59.953	20	170	125	294
Unigene89103	1	p2	(GA)11	22	35	56	CTTCTGCTGCTGCCATCC	60.675	18	CGGATTCAATCTGTTTGGCT	60.074	20	297	10	306	CTTCTGCTGCTGCCATCC	60.675	18	CAATCTGTTTGGCTTGACGA	59.84	20	291	10	300	CTTCTGCTGCTGCCATCC	60.675	18	TCAATCTGTTTGGCTTGACG	59.84	20	292	10	301
Unigene11152	1	p3	(GTG)6	18	1274	1291	CTTCTGTGGGAGTGGTGGTT	60.002	20	GGGGTTTAGGGGAATTTTGA	59.992	20	300	1229	1528	CTTCTGTGGGAGTGGTGGTT	60.002	20	GGAGAAGGAGGAAATGGAGG	60.008	20	178	1229	1406	ATGTTATTTTCACCAGCGGC	59.967	20	GGGGTTTAGGGGAATTTTGA	59.992	20	319	1210	1528
gi_50061659	1	p6	(CAGCAA)3	18	561	578	CTTCTTTTCAACCTGAGGCG	59.986	20	TCCAAAGTGGGGTTGAGGTA	60.345	20	306	319	624	ACAACATATCACATGGCGGA	59.805	20	TCCAAAGTGGGGTTGAGGTA	60.345	20	333	292	624	CTTCTTTTCAACCTGAGGCG	59.986	20	CCAAAGTGGGGTTGAGGTAG	59.444	20	305	319	623
gi_50062852	1	p3	(TTC)6	18	95	112	CTTGAAAAGAAGTGCCCTGG	59.846	20	GCATCGAAAACCATCCAAGT	59.939	20	200	11	210	CTTGAAAAGAAGTGCCCTGG	59.846	20	AAGTGGCAATTTTGTGCTCC	60.118	20	184	11	194	CTTGAAAAGAAGTGCCCTGG	59.846	20	ATACGCATCGAAAACCATCC	59.791	20	204	11	214
Unigene663	1	p2	(AC)14	28	102	129	CTTGACATCTTGCTTGTGGG	59.288	20	CTGCAACCCTTTAGGCTCAG	60.008	20	222	33	254	CTTGACATCTTGCTTGTGGG	59.288	20	TTGAGGCCCATCTTCATTTC	60.014	20	342	33	374	CTTGACATCTTGCTTGTGGG	59.288	20	TTCGGCTGGTTATTCCAAAC	59.938	20	377	33	409
Unigene38006	1	p6	(CACCAG)3	18	266	283	CTTGAGCAAGCTCCACCTTC	60.134	20	CTTGCTTCTCCTTCCCAGTG	59.982	20	319	210	528	CTTGAGCAAGCTCCACCTTC	60.134	20	GTAACTCCTTCCCCTTTGCC	59.94	20	115	210	324	CTCCAGCCATGGTGAAAGAT	60.073	20	GGTAGTGTTGGCCCCTGTAA	59.853	20	112	229	340
Unigene1712	1	p5	(ACCAA)4	20	199	218	CTTGATTCTGCCATCCCATT	59.894	20	ATGAGAGGAGAGGGAGGAGC	59.913	20	208	34	241	CTTGATTCTGCCATCCCATT	59.894	20	TGGAGACCGTTGATTGTTGA	60.088	20	387	34	420	AGCCAAACGAACACAACTCC	60.156	20	ATGAGAGGAGAGGGAGGAGC	59.913	20	239	3	241
Unigene58265	1	c	(CCACCT)3cctttacttggaactcctccatcacctccatttatgagtcaggctcctccgtcacgaccacatcctccaagatatgtagct(CCA)6	117	36	152	CTTGCAACCAGCACATGG	59.816	18	GTGGTGGAGGAACTGCAAAT	59.973	20	287	4	290	CTTGCAACCAGCACATGG	59.816	18	GTGGTGGAGGAGCTCTATGC	59.834	20	227	4	230	CTTGCAACCAGCACATGG	59.816	18	ATCCTGGATGAGCAGCAACT	59.834	20	269	4	272
Unigene29173	1	p3	(CTC)6	18	462	479	CTTGCCATGGAACCACTTTT	59.971	20	ACCGGAGCTGTGAAGAAAGA	59.989	20	261	365	625	TGAGGACCCACACCCATAAT	60.05	20	ACCGGAGCTGTGAAGAAAGA	59.989	20	369	257	625	CTTGCCATGGAACCACTTTT	59.971	20	AAAAGGGCGAGGATCAGAAT	60.039	20	184	365	548
Unigene12551	2	p2	(CT)12	24	305	328	CTTGCCTGCTGATTAGGGAC	59.836	20	TGAAGATGATGACTGGCAGC	59.95	20	300	198	497	CTTGCCTGCTGATTAGGGAC	59.836	20	GGCATGAAACCTCCAGAAGA	60.195	20	374	198	571	CTTGCCTGCTGATTAGGGAC	59.836	20	GAGGCATGAAACCTCCAGAA	60.195	20	376	198	573
Unigene46831	1	p2	(AG)10	20	1329	1348	CTTGCTCCTTCTACGCTGCT	59.92	20	CCCTTTAAATACGGTCCGGT	60.068	20	328	1069	1396	CGCTGCTCTGTCTCAGAATG	59.88	20	CCCTTTAAATACGGTCCGGT	60.068	20	315	1082	1396	TGCTCCTTCTACGCTGCTCT	60.44	20	CCCTTTAAATACGGTCCGGT	60.068	20	326	1071	1396
gi_50240411	1	p6	(TCGTCA)3	18	203	220	CTTGCTTGTGTCCTTACCCC	59.592	20	GAGTTTTCTGAGGGCTGCAC	59.997	20	141	159	299	CTTGCTTGTGTCCTTACCCC	59.592	20	TCAGTCAAACGAGGCTGATG	59.984	20	115	159	273	CTTGCTTGTGTCCTTACCCC	59.592	20	CAGTCAAACGAGGCTGATGA	59.984	20	114	159	272
Unigene62946	1	p6	(CCTGTA)4	24	1022	1045	CTTGGAAGTGGTGGTGACCT	60.002	20	GGCACTGGAATTGCTGTTTT	60.118	20	347	784	1130	GTGGTTGCTAGTGAAGGGGA	60.111	20	TAGATGATGGAAAGGCAGGG	60.029	20	352	889	1240	GCAGGAGGTTGAAAGAGCTG	60.134	20	TAGATGATGGAAAGGCAGGG	60.029	20	371	870	1240
Unigene80155	1	p6	(CCTGTA)3	18	435	452	CTTGGAAGTGGTGGTGACCT	60.002	20	GGCACTGGAATTGCTGTTTT	60.118	20	321	205	525	GTGGTTGCTAGTGAAGGGGA	60.111	20	TAGATGATGGAAAGGCAGGG	60.029	20	326	310	635	GCAGGAGGTTGAAAGAGCTG	60.134	20	TAGATGATGGAAAGGCAGGG	60.029	20	345	291	635
Unigene6243	2	p5	(TCAAA)4	20	1989	2008	CTTGGACCTGTCCACCAACT	60.002	20	ATCTGCTCTCCTCCTCTCCC	59.913	20	371	1846	2216	CCACGAAACCCTGTTTGATT	59.83	20	ATCTGCTCTCCTCCTCTCCC	59.913	20	292	1925	2216	TTCTGAAGGACAATCCTCGG	60.187	20	ATCTGCTCTCCTCCTCTCCC	59.913	20	352	1865	2216
gi_50067535	1	p3	(TCA)7	21	87	107	CTTGGATTTCTCCGATCCCT	60.401	20	CTGAACCTCTTGACTTGGGC	59.844	20	305	19	323	CTTGGATTTCTCCGATCCCT	60.401	20	TCTTCGCAATATCCCTCTGG	60.17	20	385	19	403	CTTGGATTTCTCCGATCCCT	60.401	20	GGAGGGCTCTTTGGCTTATC	60.173	20	135	19	153
Unigene85423	1	p6	(GCTGGT)3	18	463	480	CTTGGCCTTGACACATCTGA	59.831	20	CAGCATTCGCTTTGTGGTAA	59.872	20	365	291	655	CTTGGCCTTGACACATCTGA	59.831	20	AAGCTTGAATTGGCAGCATT	59.851	20	378	291	668	CTTGGCCTTGACACATCTGA	59.831	20	AAAGCTTGAATTGGCAGCAT	59.851	20	379	291	669
Unigene80053	1	p6	(ACAAAA)3	18	85	102	CTTGGGCTTTTGTCATCTGC	60.776	20	CATCCGTGTCAGAGAAGCAA	59.984	20	336	22	357	GCTTTTGTCATCTGCCTCAA	59.002	20	CATCCGTGTCAGAGAAGCAA	59.984	20	331	27	357	CTTGGGCTTTTGTCATCTGC	60.776	20	TCACCATCCGTGTCAGAGAA	60.246	20	340	22	361
Unigene3538	1	p3	(TCC)8	24	290	313	CTTGGGGTATGAGATGCGTT	59.955	20	TCTTTGGGTTCATGGGAGAG	60.042	20	265	80	344	CTTGGGGTATGAGATGCGTT	59.955	20	TATTATTGCGTTCCCCAAGC	59.928	20	297	80	376	ATGCTTGGGGTATGAGATGC	59.923	20	TCTTTGGGTTCATGGGAGAG	60.042	20	268	77	344
Unigene46529	1	p6	(CTCTCC)3	18	290	307	CTTGGTGCGTGGATTCTTTT	60.11	20	GGCTGTCAAACCAGAAGCTC	59.997	20	182	244	425	TCTTTTTCCGGGATTCCTTT	59.882	20	GGCTGTCAAACCAGAAGCTC	59.997	20	168	258	425	TTCTTTTTCCGGGATTCCTT	59.882	20	GGCTGTCAAACCAGAAGCTC	59.997	20	169	257	425
Unigene70131	1	p6	(GTTGTC)3	18	1070	1087	CTTGGTTGTCGATGGTGTTG	60.001	20	ATGAACAGACACAGGGGAGG	59.962	20	103	1023	1125	TATTAGGGCTACGGCGATTG	60.075	20	ATGAACAGACACAGGGGAGG	59.962	20	259	867	1125	CTTGGTTGTCGATGGTGTTG	60.001	20	TTTCCCTTTCCCTCCCTAAA	59.876	20	206	1023	1228
Unigene36968	1	p3	(GGA)7	21	1508	1528	CTTGTAAGCCACTTAGCGCC	60.039	20	CGTCACCGTTTCTTGTATCC	58.076	20	356	1236	1591	CTTGTAAGCCACTTAGCGCC	60.039	20	ACGTCACCGTTTCTTGTATCC	58.972	21	357	1236	1592	GTTGCTGGTGAACTCCCACT	60.159	20	CGTCACCGTTTCTTGTATCC	58.076	20	333	1259	1591
Unigene92773	1	p2	(CA)12	24	210	233	CTTGTCAAAAACCACCACCC	60.246	20	TTCGTCTCTTCCCTTATCTCCTT	59.749	23	193	67	259	CAAAAGCAAGCCTCTGGGTA	60.378	20	TTCGTCTCTTCCCTTATCTCCTT	59.749	23	216	44	259	GACCCGAGAACACAGAAACC	59.555	20	TTCGTCTCTTCCCTTATCTCCTT	59.749	23	235	25	259
Unigene64067	1	p6	(TTTTAT)3	18	275	292	CTTTAAGGGGGAGAGCCATC	60.032	20	CAAGACTTCGGCTCCTGAAC	59.989	20	286	127	412	CTTTAAGGGGGAGAGCCATC	60.032	20	AAGACTTCGGCTCCTGAACA	59.989	20	285	127	411	CTTTAAGGGGGAGAGCCATC	60.032	20	AACAAGACTTCGGCTCCTGA	59.989	20	288	127	414
Unigene15026	1	p3	(CTT)6	18	1402	1419	CTTTAGTGGTCAAGGAGCGG	59.869	20	CATCTGCCTGACTTGTTGCT	59.037	20	235	1251	1485	GTCAAGGAGCGGTTGTTGTT	60.156	20	CATCTGCCTGACTTGTTGCT	59.037	20	227	1259	1485	CTTTAGTGGTCAAGGAGCGG	59.869	20	ACATCTGCCTGACTTGTTGCT	59.929	21	236	1251	1486
Unigene1482	1	p3	(CTG)10	30	2886	2915	CTTTCACCGGAAACGGATTA	59.931	20	AGATTCGAATTGGAGGGCTT	60.039	20	200	2822	3021	GATGATGATCCGTTGCCTTT	59.9	20	AGATTCGAATTGGAGGGCTT	60.039	20	333	2689	3021	ATTCCCCGGTCTCATTCTCT	59.896	20	AGATTCGAATTGGAGGGCTT	60.039	20	218	2804	3021
Unigene33447	1	p3	(TGC)6	18	2946	2963	CTTTCATGGCAACGGATTTT	59.938	20	GGAAACAAGAAGGTGGCTGA	60.232	20	324	2882	3205	CAGAAGACTTGCCGCTCTCT	59.891	20	ATGGAACCCTCAAATTCACG	59.79	20	381	2690	3070	CTTTCATGGCAACGGATTTT	59.938	20	CACAGCAATGGCAAAGACAT	59.722	20	116	2882	2997
Unigene22213	1	p6	(AGCTGC)3	18	3112	3129	CTTTCCAGACCCAGCTGAAG	59.982	20	CCTTGTTTTCACTTGACGCA	59.881	20	342	3087	3428	CTTTCCAGACCCAGCTGAAG	59.982	20	GGGGTGAATCCTTGGAGTTT	60.169	20	282	3087	3368	CTTTCCAGACCCAGCTGAAG	59.982	20	TGCACCCTTGTTTTCACTTG	59.734	20	347	3087	3433
Unigene79462	1	p3	(CCT)6	18	501	518	CTTTCCGAGATTCCCTTTCC	60.011	20	GGTGGTGGTGGTGGGTATAG	59.966	20	355	225	579	GACATCCCAACTTTCCGAGA	60.05	20	GGTGGTGGTGGTGGGTATAG	59.966	20	365	215	579	AGTCTCCGCACAAAACTGCT	60.058	20	GGTGGTGGTGGTGGGTATAG	59.966	20	216	364	579
Unigene59134	1	p5	(AGAAG)4	20	138	157	CTTTCGTTCCCTTACCACCA	59.964	20	GAGCGAGCTAAGAGCTTCAAA	59.148	21	164	36	199	ATTCACTCCCTTTCGTCCCT	59.935	20	GAGCGAGCTAAGAGCTTCAAA	59.148	21	182	18	199	TTCGTTCCCTTACCACCAAC	59.83	20	GAGCGAGCTAAGAGCTTCAAA	59.148	21	162	38	199
Unigene8500	1	p3	(AGA)6	18	697	714	CTTTGACCAGGGATTCTCCA	60.042	20	TTATCTGGGAAGCAGGGTTG	60.066	20	212	671	882	CTTTGACCAGGGATTCTCCA	60.042	20	TTGTTATCTGGGAAGCAGGG	60.066	20	215	671	885	GAGAAGCATCCACCTGAAGC	59.957	20	TTATCTGGGAAGCAGGGTTG	60.066	20	383	500	882
Unigene24164	1	p3	(AGA)6	18	1509	1526	CTTTGACCAGGGATTCTCCA	60.042	20	TTATCTGGGAAGCAGGGTTG	60.066	20	233	1483	1715	CTTTGACCAGGGATTCTCCA	60.042	20	TTGTTATCTGGGAAGCAGGG	60.066	20	236	1483	1718	CCACCACTTGAGCAACCTTT	60.149	20	TTGTTATCTGGGAAGCAGGG	60.066	20	302	1417	1718
Unigene2570	1	p5	(CTTTT)4	20	759	778	CTTTGAGAGAGGGACGTTGC	59.989	20	CTCCCTGCACCTAAAACACC	59.592	20	187	674	860	TTGAGAGAGGGACGTTGCTT	59.989	20	CTCCCTGCACCTAAAACACC	59.592	20	185	676	860	CCACGAAGCAGGATTACGTT	60.132	20	CTCCCTGCACCTAAAACACC	59.592	20	153	708	860
Unigene7273	1	c	(GAG)6caggtggaagaaatagttagaccacagccaca(ACC)6	68	210	277	CTTTGCAGACAGAGATGGCA	60.136	20	GCCGTAGTCCCACAGTTGTT	60.035	20	342	3	344	GAGGAAGAGGACGATGTGGA	60.199	20	GCCGTAGTCCCACAGTTGTT	60.035	20	187	158	344	AGAAATTGTTCGCGAGGATG	60.214	20	GCCGTAGTCCCACAGTTGTT	60.035	20	224	121	344
Unigene90572	1	c	(GAG)6caggtggaagaaatagttagaccacagccacaaccaccacaactacaaccaacaacca(CAACCG)3	94	207	300	CTTTGCAGACAGAGATGGCA	60.136	20	GCCGTAGTCCCACAGTTGTT	60.035	20	396	0	395	GAGGAAGAGGACGATGTGGA	60.199	20	GCCGTAGTCCCACAGTTGTT	60.035	20	241	155	395	AGAAATTGTTCGCGAGGATG	60.214	20	GCCGTAGTCCCACAGTTGTT	60.035	20	278	118	395
Unigene90378	1	p3	(GGA)7	21	202	222	CTTTGCCCTTTGTGTCCAAT	59.971	20	GCCACTACCAGAGCCAAATC	59.7	20	196	86	281	CTTTGCCCTTTGTGTCCAAT	59.971	20	GAGCCACTACCAGAGCCAAA	60.397	20	198	86	283	CTTTGCCCTTTGTGTCCAAT	59.971	20	CCACTACCAGAGCCAAATCC	59.55	20	195	86	280
Unigene81528	1	p3	(TGC)7	21	636	656	CTTTGCTTCAGCTTCCAAGG	60.125	20	CTCACAGACATGTTCCCTGC	59.261	20	354	440	793	ATCCCTCTGAAACCCCTTGT	59.795	20	CTCACAGACATGTTCCCTGC	59.261	20	298	496	793	TGACCCCTCCTATGAAGCTG	60.21	20	CTCACAGACATGTTCCCTGC	59.261	20	327	467	793
Unigene67357	1	p3	(GTG)7	21	957	977	CTTTGGAGGTAGGAGGGGAG	60.06	20	ATCTACTTCCCGCTCGTGTG	60.277	20	309	844	1152	GGGTTGTTTAGGGGCTTCTC	59.94	20	ATCTACTTCCCGCTCGTGTG	60.277	20	373	780	1152	CGGGACTTCTGGATTGGTAA	59.926	20	ATCTACTTCCCGCTCGTGTG	60.277	20	258	895	1152
Unigene47424	1	p5	(TGCTG)4	20	212	231	CTTTGGGACGATTTGGAAGA	60.044	20	AGCCCAAATAAGCAGACGAC	59.34	20	168	91	258	GGGACGATTTGGAAGACGTA	59.933	20	AGCCCAAATAAGCAGACGAC	59.34	20	164	95	258	CAGTCATCCTTTGGGACGAT	59.927	20	AGCCCAAATAAGCAGACGAC	59.34	20	176	83	258
Unigene93969	1	p3	(GAC)6	18	350	367	CTTTGTTGCAGCTGCTCTTG	59.928	20	CCAGTGACTTGTTGCTTCCA	59.873	20	201	221	421	CCAAGCTCATGAACCCTGAT	60.073	20	CCAGTGACTTGTTGCTTCCA	59.873	20	242	180	421	GCCTTGTAAACTCCTTTGCG	59.883	20	CCAGTGACTTGTTGCTTCCA	59.873	20	371	51	421
Unigene3492	1	p3	(CAG)6	18	187	204	CTTTTATTCATGCGTGGGGT	59.823	20	TCTCAACTCTGAAGGGGGAA	59.773	20	392	102	493	CTTTTATTCATGCGTGGGGT	59.823	20	TTCTCAACTCTGAAGGGGGA	59.773	20	393	102	494	CTTTTATTCATGCGTGGGGT	59.823	20	GTGGGTAGAGGCAACGAAGA	60.255	20	360	102	461
Unigene78443	1	p5	(GTGAT)4	20	246	265	CTTTTCAGGCTGATTTTCGC	59.96	20	CATGGGGAGAAAGGTAATTGA	58.89	21	163	175	337	CTTTTCAGGCTGATTTTCGC	59.96	20	TCATGGGGAGAAAGGTAATTG	58.89	21	164	175	338	CTTTTCAGGCTGATTTTCGC	59.96	20	CTCATGGGGAGAAAGGTAATTG	59.829	22	165	175	339
Unigene77561	1	p3	(AAG)7	21	108	128	CTTTTCCAAAAAGGAATGCG	59.693	20	TGTTCAAAGGCATCGATCTG	59.799	20	203	45	247	CTTTTCCAAAAAGGAATGCG	59.693	20	AGCGAAGGAAATTAATGGCA	59.682	20	156	45	200	CTTTTCCAAAAAGGAATGCG	59.693	20	CCGATATTTTTCGACTTGGC	59.547	20	130	45	174
Unigene12606	1	p6	(TGAACA)4	24	131	154	CTTTTCCCTCTCGTCCATTG	59.665	20	ATTTATGGCTCACGGCAAAG	60.096	20	209	57	265	CTTTTCCCTCTCGTCCATTG	59.665	20	AGTGATTTATGGCTCACGGC	60.103	20	213	57	269	CCTTTTCCCTCTCGTCCATT	60.434	20	ATTTATGGCTCACGGCAAAG	60.096	20	210	56	265
Unigene19322	1	p4	(CTTT)5	20	504	523	CTTTTCTTCTTGAGTGGCGG	59.986	20	AAGAAAACAAGGAAGTTTGGTGA	59.205	23	301	254	554	GTCAGGATTTCCAGGCATGT	59.934	20	AAGAAAACAAGGAAGTTTGGTGA	59.205	23	323	232	554	CAGGATTTCCAGGCATGTTT	59.933	20	AAGAAAACAAGGAAGTTTGGTGA	59.205	23	321	234	554
Unigene54777	1	p5	(ACCCC)4	20	25	44	CTTTTGCGAAACACGCAAG	60.563	19	AGAACGAGGAGGAGGAGGAG	59.945	20	101	0	100	CTTTTGCGAAACACGCAAG	60.563	19	AGGAGAACGAGGAGGAGGAG	59.945	20	104	0	103	CTTTTGCGAAACACGCAAG	60.563	19	TCATCAACCTCTTCCTGGCT	59.803	20	258	0	257
Unigene73789	1	p6	(GAGGGA)3	18	117	134	CTTTTGCGCCTTCATAGCTC	60.117	20	TAAACAGAGAAAGCCGTCGC	60.523	20	106	66	171	GCGCCTTCATAGCTCCATAA	60.331	20	TAAACAGAGAAAGCCGTCGC	60.523	20	101	71	171	TCTGCTCCTGAGTCTCCTCC	59.663	20	TAAACAGAGAAAGCCGTCGC	60.523	20	134	38	171
Unigene69603	1	p3	(GGA)6	18	503	520	CTTTTGCTGCTGGTCATTCA	59.988	20	CTCCTATTCCGCAACTCCTC	58.886	20	340	210	549	TTTTGCTGCTGGTCATTCAG	59.988	20	CTCCTATTCCGCAACTCCTC	58.886	20	339	211	549	AGGACTATGAGCCTGCCTGA	59.973	20	CTCCTATTCCGCAACTCCTC	58.886	20	128	422	549
Unigene39530	1	p3	(CAC)6	18	85	102	CTTTTGGAGGCCTTGACTTG	59.846	20	TGGAAAACCTTCTTCAACCG	60.081	20	137	16	152	CTTTTGGAGGCCTTGACTTG	59.846	20	CCTTCTTCAACCGAGGTGAG	59.837	20	130	16	145	CTTTTGGAGGCCTTGACTTG	59.846	20	GCATGAACCCCATCGTAAGT	59.82	20	156	16	171
Unigene4472	1	p3	(AAG)9	27	106	132	CTTTTGGGCAGACTGAGGAC	59.844	20	GTCGAGCTTGTGCTAGACCC	60.02	20	266	82	347	CTTTTGGGCAGACTGAGGAC	59.844	20	GGATTTTGTTGTCAGGCGTT	59.978	20	233	82	314	CTTTTGGGCAGACTGAGGAC	59.844	20	CTTGAACGACCGTCCAATCT	60.111	20	391	82	472
Unigene32503	1	p3	(TGT)6	18	474	491	CTTTTTCTCCTCCGGCTTCT	59.955	20	AGGCGACTCATGAACAAGGT	59.727	20	187	371	557	TCGTAGAAGACGATGGTCCC	60.073	20	AGGCGACTCATGAACAAGGT	59.727	20	117	441	557	CCTTCCCTTCAGATTTTCCC	59.875	20	AGGCGACTCATGAACAAGGT	59.727	20	156	402	557
Unigene90570	1	p3	(TGT)6	18	341	358	CTTTTTCTCCTCCGGCTTCT	59.955	20	AGGCGACTCATGAACAAGGT	59.727	20	187	238	424	TCGTAGAAGACGATGGTCCC	60.073	20	AGGCGACTCATGAACAAGGT	59.727	20	117	308	424	CCTTCCCTTCAGATTTTCCC	59.875	20	AGGCGACTCATGAACAAGGT	59.727	20	156	269	424
Unigene21039	1	p6	(GAGACT)3	18	470	487	GAAAAAGTAGCCGATGCTGC	59.988	20	AATCGCTTCCGAATTCCTTT	60.041	20	269	400	668	GAAAAAGTAGCCGATGCTGC	59.988	20	ATCGCTTCCGAATTCCTTTT	60.041	20	268	400	667	GAAAAAGTAGCCGATGCTGC	59.988	20	ACACCTGAGCAGAGCAACCT	60.057	20	217	400	616
Unigene88453	1	p4	(AGGC)5	20	46	65	GAAAAGAGGCCGAGAAACAG	59.052	20	GCTGGATGTCTGAACAAGGG	60.656	20	100	0	99	AAAGAGGCCGAGAAACAGGT	60.247	20	TCAAAGCTGGATGTCTGAACA	59.43	21	103	2	104	AAAGAGGCCGAGAAACAGGT	60.247	20	AAGCTGGATGTCTGAACAAGG	59.343	21	100	2	101
Unigene68304	1	p2	(AG)14	28	125	152	GAAACAAAGCCAGTGGAGGA	60.232	20	TCTTCTGTCATGTGCTTCGG	59.984	20	229	62	290	GAAACAAAGCCAGTGGAGGA	60.232	20	TGTTGACTTCGTCCACCAAA	60.128	20	279	62	340	GAAACAAAGCCAGTGGAGGA	60.232	20	AAGCGCGAGTGATCTTGTCT	60.164	20	306	62	367
Unigene32632	1	p3	(GAA)8	24	631	654	GAAACACAACAGCGGGATTT	59.978	20	AGCCGAAGAGTGCCTCATTA	59.978	20	306	496	801	GAGAAACACAACAGCGGGAT	60.119	20	AGCCGAAGAGTGCCTCATTA	59.978	20	308	494	801	GAAACACAACAGCGGGATTT	59.978	20	ACATGCGTGCCATAGTTCAG	59.746	20	372	496	867
Unigene24426	1	p6	(TTTTTC)3	18	640	657	GAAACAGAGACACGATCGCA	59.992	20	ACATTGCCAACTTGGAGACC	59.973	20	308	433	740	CAGATTCATCCCAGCCTCAT	60.034	20	ACATTGCCAACTTGGAGACC	59.973	20	207	534	740	GAAACAGAGACACGATCGCA	59.992	20	ATTGCCAACTTGGAGACCTG	60.111	20	306	433	738
Unigene44043	1	p3	(AGA)9	27	82	108	GAAACCAGAGAAAGGTCCCC	59.912	20	TTCACGTGGAAAAACATCCA	59.941	20	122	18	139	GGAAACCAGAGAAAGGTCCC	59.912	20	TTCACGTGGAAAAACATCCA	59.941	20	123	17	139	AGAGAAAGGTCCCCCAACAT	59.795	20	TTCACGTGGAAAAACATCCA	59.941	20	116	24	139
Unigene18158	1	p3	(GAG)6	18	100	117	GAAACCGGAAACAGAAACCA	59.948	20	GAGTAGGTAAGGGCAGCACG	59.898	20	156	63	218	CCAAACTGAGAAACCGGAAA	60.081	20	GAGTAGGTAAGGGCAGCACG	59.898	20	165	54	218	CCTCGAAAAACCCAAACTGA	60.081	20	GAGTAGGTAAGGGCAGCACG	59.898	20	176	43	218
Unigene34030	1	p3	(GGA)6	18	3522	3539	GAAACGGCGTCATTTACGAT	59.967	20	GGAAAGAGAAGAAAAGGCCG	60.312	20	201	3461	3661	TTTTCCTTGATTGGAAACGC	60.053	20	GGAAAGAGAAGAAAAGGCCG	60.312	20	286	3376	3661	TCTGAGTGGTGCGGTAAGTG	59.897	20	GGAAAGAGAAGAAAAGGCCG	60.312	20	228	3434	3661
Unigene84913	1	p3	(GGA)8	24	89	112	GAAAGAGGAGGGGGAGATTG	60.008	20	CTCAATTGCCACAACACCAC	60.008	20	266	40	305	GAAAGAGGAGGGGGAGATTG	60.008	20	ATTCCAACACAACGCATCAA	59.972	20	338	40	377	GAAAGAGGAGGGGGAGATTG	60.008	20	CATCCTTCAAACCCTCGAAA	60.044	20	123	40	162
gi_50068566	1	p2	(AG)15	30	280	309	GAAAGAGGTTGCTTGCTTGC	60.14	20	AGCACAGCTAGCCCAGAAAG	59.78	20	152	183	334	ACTCATCAAGCAAGCCATCC	60.226	20	AGCACAGCTAGCCCAGAAAG	59.78	20	304	31	334	CAGCAACTCATCAAGCAAGC	59.746	20	AGCACAGCTAGCCCAGAAAG	59.78	20	309	26	334
Unigene42361	1	p5	(AAGAA)4	20	51	70	GAAAGATCTGAATTAGGAGATCCA	57.935	24	AGCATACAACAATGCCTCCC	59.962	20	178	22	199	GAAAGATCTGAATTAGGAGATCCA	57.935	24	ATACAACAATGCCTCCCTGC	59.962	20	175	22	196	GAAAGATCTGAATTAGGAGATCCA	57.935	24	GCATACAACAATGCCTCCCT	59.962	20	177	22	198
Unigene34210	3	p3	(ACA)6	18	1884	1901	GAAAGGCTAGCTGGCTGGTA	59.615	20	GAAATTTAGTGTGCCCCCAA	59.801	20	287	1677	1963	TTTGAGAACGCAAGTCTGGA	59.566	20	GAAATTTAGTGTGCCCCCAA	59.801	20	384	1580	1963	GAAAGGCTAGCTGGCTGGTA	59.615	20	CCCAAAGCTTTTGATGCACT	60.249	20	272	1677	1948
Unigene37273	1	p6	(AAGGGG)3	18	199	216	GAAAGGGAAGAAAGGGGTTG	59.912	20	TTTGAATCTGAATGGCTCCC	60.014	20	309	59	367	GAAAGGGAAGAAAGGGGTTG	59.912	20	TTCTCTTGCCCATCCAAATC	60.014	20	209	59	267	GCTGCAGTAGTTGAGGAGGC	60.164	20	TTCTCTTGCCCATCCAAATC	60.014	20	133	135	267
Unigene43032	1	p6	(CTGCTA)3	18	152	169	GAAATCGAGCCTCTTTGCAG	60.096	20	TTGTTTGAGCCAGCTTCCTT	59.993	20	117	119	235	GAAATCGAGCCTCTTTGCAG	60.096	20	CTTTGTTTGAGCCAGCTTCC	59.993	20	119	119	237	TCATCATGCCGATGAAGAAA	60.159	20	TATCCATGGAAGCCGATCTC	59.998	20	162	103	264
Unigene27625	1	p3	(GCG)6	18	117	134	GAAATGAAATGGAACACGCC	60.318	20	ACTCGTGTCCCGTTTTTGAC	60.012	20	210	73	282	GAAATGAAATGGAACACGCC	60.318	20	AACTAGACCAGTGCGCCATT	59.763	20	145	73	217	GAAATGAAATGGAACACGCC	60.318	20	ACTAGACCAGTGCGCCATTC	60.285	20	144	73	216
Unigene76340	1	p6	(ACCACA)3	18	153	170	GAAATGAACACATTTTGCATTGA	59.867	23	GCAGGAGCAGCTGATTTTCT	59.723	20	257	24	280	AAGGCACAGAACACCATGTAG	57.744	21	GCAGGAGCAGCTGATTTTCT	59.723	20	188	93	280	AAATGAACACATTTTGCATTGAA	59.398	23	GCAGGAGCAGCTGATTTTCT	59.723	20	256	25	280
Unigene35415	2	p3	(AGG)6	18	911	928	GAAATGGGGGAGAGAAAAGC	60.017	20	CTGTTGCAAAATCATCCCCT	59.933	20	108	845	952	GAAATGGGGGAGAGAAAAGC	60.017	20	ATTACACCACCCACTTCCCA	60.088	20	175	845	1019	GAAATGGGGGAGAGAAAAGC	60.017	20	CATTACACCACCCACTTCCC	60.088	20	176	845	1020
Unigene8855	2	p3	(GTG)8	24	655	678	GAAATTGTGGCAGGAAGGAA	60.051	20	ATTACGACCGTCCTCCCTCT	59.957	20	323	395	717	AGCCTGAGAGGATGAGTGGA	59.945	20	ATTACGACCGTCCTCCCTCT	59.957	20	196	522	717	TAAGGTGGAAGGCTCCATTG	60.066	20	ATTACGACCGTCCTCCCTCT	59.957	20	126	592	717
Unigene92925	1	p3	(TCT)6	18	24	41	GAACAGTAACAGCACCGTCA	57.303	20	TTCTTGCGGGTGCTAAGTTT	59.883	20	252	0	251	GAACAGTAACAGCACCGTCA	57.303	20	TCTTGCGGGTGCTAAGTTTC	60.386	20	251	0	250	GAACAGTAACAGCACCGTCA	57.303	20	CTTCTTGCGGGTGCTAAGTT	59.517	20	253	0	252
Unigene7456	1	p3	(CCA)6	18	123	140	GAACCCTAACACAAGCCCAA	59.971	20	GGATTGGTGAACGAGAAGGA	60.05	20	328	57	384	TTGAACCCTAACACAAGCCC	59.971	20	GGATTGGTGAACGAGAAGGA	60.05	20	330	55	384	GAACCCTAACACAAGCCCAA	59.971	20	ATGGAGAGAGTTGCGGAGAA	59.95	20	159	57	215
Unigene7867	1	p6	(CCTCCC)3	18	1503	1520	GAACCGCCTGCTAATCTCAG	59.978	20	TTGGAAGGATGCTTTGATCC	60.014	20	278	1454	1731	GAACCGCCTGCTAATCTCAG	59.978	20	TCTGATGCCAAACCATTGAA	60.049	20	400	1454	1853	GAACCGCCTGCTAATCTCAG	59.978	20	GAGCAATAGGTGGTGGAGGA	60.073	20	151	1454	1604
Unigene31080	1	p6	(AGAAAA)3	18	295	312	GAACCTGGTGGTTCCAAAAA	59.807	20	TTTGTGTTTTGCTGGTGGAG	59.734	20	361	41	401	TTTGGGCTATTTTGTGGACC	59.801	20	TTTGTGTTTTGCTGGTGGAG	59.734	20	271	131	401	GAACCTGGTGGTTCCAAAAA	59.807	20	GTTTGTGTTTTGCTGGTGGA	59.591	20	362	41	402
gi_50068533	1	p2	(TC)11	22	49	70	GAACGAAGCCCTCTTTCTGA	59.55	20	GCCACCACCGGTATCTTCTA	59.955	20	272	25	296	GAACGAAGCCCTCTTTCTGA	59.55	20	AAGAGGCTGCTGGAAACTGA	60.134	20	183	25	207	GAACGAAGCCCTCTTTCTGA	59.55	20	AACAACAGTTCCAAAAGCCG	60.147	20	205	25	229
[truncated: 2,512 more rows]
