# Supplementary material for: Exploiting the Transcriptome of Euphrates Poplar, Populus euphratica (Salicaceae) to Develop and Characterize New EST-SSR Markers and Construct an EST-SSR Database
Source: PLoS One. 2013 Apr 11;8(4):e61337. doi: 10.1371/journal.pone.0061337 (PMC3623821; doi:10.1371/journal.pone.0061337)
Supplement: Table S4 — Characteristics of the 673 EST-SSRs tested in six, twelve or 24 individuals of Populus euphratica. (XLS) [file pone.0061337.s007.xls]

## Sheet: Sheet1
Primer Name	Forward primer (5’-3’)	Reverse Primer (5’-3’)	Repeat	Individual Tested	PIC	HE	NA	Allele SizeRange (bp)
G60423	AAAACTCTCCCTCCCTCACT	TGGTCTTAGAGAGATTGAAGAAA	(CT)11	12	0.141	0.159	2	110-116
U69855	GGCTAACAGAAGGCTACTTGC	CAGGGGACATCCTCTTCTGA	(TTTTC)4	12	0.141	0.159	2	399-404
U35083	GGTGCTCCAAAGACAGAAGC	ATCTCTTGGTTGGCCATCAG	(TGATGG)3	12	0	0	1	322
U5935	CCCAGCTTTTATTGCTTCCA	CCATGAAAGTGACACGAGCA	(GCTGCC)3	12	0.585	0.659	4	343-356
G70707	GCGATATTTCAATCCTCATC	TCCTACATTGCTTGGCTCT	(GCT)6	12	0.15	0.163	3	195-201
U34999	AATCCCTCTTTTTCCTTGCC	GTGCCAGTTGTGTACGTTGG	(CAAGAA)3	12	0.212	0.236	3	297-303
U61496	CCTGGGAAGTTGAGGACAAA	CCGAATGCATGAACAAGAAA	(TTTTTA)3	12	0.178	0.209	2	306-308
U42555	GCAGGCTGCAGTCAGTTACA	GAAACAGGTCAGGAAGCTGG	(CTTTTG)3	12	0	0	1	375
G61298	AAAAGGCAAACCCTCCTC	CATCTTTCTCTTTCTGTTTCTTAT	(CCT)10	12	0.371	0.424	3	185-191
U23689	TCTAATCCTCGCTCCCAAAA	TGGAGTGCTGATTGAACGAC	(AAAATC)3	12	0	0	1	302
U44589	ACTAATCGGCCAAGAACACG	CCCTCATCTTCATCAGCTCC	(GAAGAC)3	12	0.34	0.455	2	326-311
U16390	TGGAGTCCGAGGAAGAGAGA	TCGTCACTTTTGCAAGCATC	(TGGGGA)3	12	0.576	0.636	6	440-460
U4696	CATATCTACCCGCTCCCAGA	AGAAAGCCCTCGAAGAAAGC	(AACCCC)4	12	0.318	0.416	2	325-340
U70030	ACACGGGTTCTAGTCGTTGG	CATGCATTTCTTTGTTGCGT	(GAAGAT)3	12	0.152	0.173	2	317-324
U310	TTGCTGATTGTGAGGCAAAG	CTGCAGCCTCTTCAAGTTCC	(GGTTCT)3	12	0	0	1	350
U12594	TTCGTTCCTCAAATGACAACA	TATGCCTAACCCACCAAAGG	(ATATTC)3	12	0.476	0.589	3	397-407
G65676	CAAAAGGGTCTTCCTGTTTC	GAGGAGCATCATCAGAGTTG	(GA)10	12	0.432	0.558	3	235-255
U6496	GTAAACAAAGGGACCCCTCC	CCCAAATCCCCAATTATTCC	(TTCTT)5	12	0.083	0.091	2	396-406
U29206	GCTGTAGCCTGTTAAGGTCTGG	CCTTCCTCCCTCATAAACCA	(GAAAAG)3	12	0.228	0.255	3	316-320
U13383	ATGAGAAGCCAGAGGCAGAA	ATCAGCATGGATCATCGACA	(CTTTTT)3	12	0	0	1	535
G71170	CCAAATTTCCCGATTCTTAT	TTTGCTGCTGTATTCCTTTC	(GCT)6	12	0.077	0.083	2	207
U1825	GTGAGAGGGCTAAGGACACG	AGTTTTGCTGAAAGGCCTCA	(TGGAAG)3	12	0	0	1	300
U14044	CGAAGGATTTACAAACGGGA	ATGGTGGGGGTTGGATAGAT	(ATGCAT)3	12	0.282	0.325	3	315-326
U6235	AGAAGTGCCCAAGCAGACAT	AACCTGAACCCTCATTTCCC	(TTTTTC)3	12	0	0	1	377-379
U64073	AGAAAAGGCAAACAAAGGGC	TTTCGAGGAGTGAACAGGCT	(TTCAA)4	12	0.083	0.091	2	390
U35536	AGGCAAGAGAAGCTCCAACA	ATTTCGCTAAAATCCCACCC	(AGAAGT)3	12	0	0	1	309
U34557	ATGGGCTTCATAGGCCTTCT	ATTCCGATCATCAGGTCTGC	(GCAGCT)3	12	0.36	0.437	3	319-330
U21516	CTTCTAGCCGTCCTCCAGTG	ACCGTGCAATAGCCTCTGAT	(GCCTCC)3	12	0.083	0.091	2	378-385
U11686	TCACTCCAACCACTTCCACA	GAAGACCAAATTGAGCGCAT	(AAAAG)4	12	0.077	0.083	2	329-344
U3156	CTCGGTCTCCCTCTCCTTCT	ACTACAAAGCATCCAACGGC	(CCTCTC)3	12	0	0	1	321-327
U78508	AAGTGTCAAACCACCCAAGC	ATCCATTTTCGAAGTGGCAG	(AAAAGG)3	12	0	0	1	349
U23642	GATCAGCCGTTTCCCAAATA	TGGAAAGAAAATCTCCACGG	(AAGACA)3	12	0	0	1	406
G63749	GATCTTCCAATCATGCCTTC	CAGCCATTCAAAAAGAGAGA	(GT)11	12	0.307	0.359	3	162-177
U865	AAGTCGTCGGGTTGTTGAAG	CCCCCTTATCCCTGAAATGT	(ATTTT)4	12	0.368	0.507	2	417-424
U8812	GCCAAGCAAGTAAGGCAGTC	CCTCCTTTGTGAAAGTCCCA	(AAGAAA)3	12	0	0	1	320
U31305	TCTCTGCCCTTTGCAAACTT	CCAGCCATGTCTTTAGCTCC	(CCTTCA)3	12	0	0	1	362-364
G60512	GAAGATAATGGATGGTGGTG	TACATCTCCTGATCCTCCAA	(GAC)12	12	0.681	0.736	7	205-257
U26839	ATCGCCTCATTTTCAACACC	ATAGACATGGTCCCCAGCAA	(AAACAA)4	12	0.523	0.605	4	291-308
U15575	CTCTCTTCGAGCGTGCTCAT	CGATCGAGTGAACCCGTAAT	(AAATTA)3	12	0.275	0.344	2	324-332
U25003	TTTTGAGGCGGTTTACCATC	TCAACAATCCCTCACTTCCC	(GTTAGG)3	12	0.141	0.159	2	382-389
U78443	ACAAATCACGAACTTGCTGG	TCATGGGGAGAAAGGTAATTG	(GTGAT)4	12	0	0	1	304
U55520	GCATAATCTATGCCGCGAAT	GCGCCTAACACCAGGTAAAT	(AAAAAT)3	12	0.422	0.541	3	302-306
U59058	TCAAGTCCCATTTTCTTCCC	GGATGAGGAGGACAACGAAA	(TCCTCA)3	12	0.427	0.502	4	309-346
U38885	CTCTCGGCTTGCTCCTCTTA	TACCATCGTTCATCTCGTCG	(AATCAG)3	12	0	0	1	389
U4068	AAACGACCGCAAAACACTCT	CGCCATTATCATTTGCACAC	(TCTCC)5	12	0.239	0.29	2	550-555
U37853	CCTTTGAACGATGACGACCT	TGTTAATGCTGAATCTGGCG	(CCTGTC)4	12	0.177	0.195	3	343-355
U21281	GGGCCAAATTGAACCTGTAT	CCCTGCAAATCTCATCAACA	(TTTTTA)3	12	0.152	0.173	2	406
G61616	AAGAAAGACCCATCTTCTCG	ACAGCTAAATTTGGGGAATC	(AT)13	12	0.328	0.431	2	199-203
U37399	GCTTTGAGATCGGCAACTTC	GGATGGGTATCATCGGCTAA	(CAGCAA)3	12	0.356	0.485	2	296-315
U28990	TTTGTCGAGATTACCCGACC	TCCGATGAACCTCCAAACTC	(CAGGTG)3	12	0.083	0.091	2	330-336
U3965	CGAAAAGAAAAATCCCCCTT	AGCAAAAATGGAGAGCAAGC	(CCCTAA)3	12	0.228	0.255	3	450-455
G71407	TTAAAGATCAGGGCTTTCCT	TCCCATGAGCATGGTAAC	(TCC)10	12	0.553	0.654	3	236-259
U86755	CTAGATGCTGAGCTTGCGCT	CTCCTTCTTCCTCGCCATC	(GCGATG)4	12	0.208	0.247	2	298-305
U33134	TGCTGACAGGAATCAACAGC	TTTGGTCTCAGCTGACATGG	(TTTCCA)3	12	0	0	1	564
U9142	AAACCTTGCTGAGGTTTCCA	CCCAAAAACACAGACTTGGC	(GTTGGT)4	12	0.476	0.589	3	390-399
U46752	CAGGATCCGTTTCCGTTTC	TGGTCGCATAAAGAGAGAGAGA	(GGAAA)6	12	0.505	0.593	4	290-304
U39670	CTCCTGTATTTTCCCCGTCA	AGCCTCATCGGTCTTTTCCT	(GGCTTC)3	12	0	0	1	309
U4460	CCAGAGGAGAGGGAAACAGA	TTGAACTTGACATGCCCGTA	(ACATGC)3	12	0	0	1	326
U49949	TTCAAAGACAAAAATGGGGC	CCATTTCTCTTCATTCATGGC	(GCTGTT)3	12	0.325	0.385	3	389-391
U59435	CTCTTCCTCAACTCCTCCCC	TGGAGACCGTTGATTGTTGA	(ACCAA)4	12	0.152	0.173	2	473
U4073	GATGGTCCCAATGAGCAAGT	TTCCGCCTTGATCGTTTATC	(GATTCA)4	12	0.141	0.159	2	310-322
U57233	CCCTTCGTCAAAACCACATT	CTGAAACCTCGGTGTCTGGT	(CAAACC)3	12	0	0	1	348
U29630	TCACCCTGGACTGACATCAA	GACAGCTCTAGCATGCACCA	(GAGCCC)3	12	0	0	1	388
G65889	GCACCTCATGTTCCAATCTA	GGTGGTAGAGGCTTGAAGAT	(AAGCCA)4	12	0.359	0.489	2	130-163
U26999	CCCCTGCATTAAAACATCTCA	GAAGTTCGTCCCGAATGAAG	(ACACAA)3	12	0.141	0.159	2	294-300
U57819	GTCTCCATCGTGCACTGAGA	TTGCAACATGTCCATACATAGAG	(TTTCCT)3	12	0.152	0.173	2	313-317
U37915	ATGACAGCAGCACCACTACG	ACGCAGCCACAATCACAATA	(AAAAAT)4	12	0.318	0.416	2	450-456
G64879	AATCAGGGCAGTACGTGTTA	CAGTGAAACACGACCAAGAT	(GAA)10	12	0.505	0.594	3	222-228
U25863	ATCCCCAAGAAGCTCTGTGA	TTCCTCGTCCCTTCTCCTTT	(AGAAAA)3	12	0	0	1	303
U34573	TGCAAAGATGAGAGCCCTTT	TTTCTTCTCCCTCTCCTCCA	(GATTGT)3	12	0	0	1	330-331
U78241	TCAAGTTCAGCTCTGGCTCA	CAGTGAAGCCCAACTTGTCA	(GGAGCA)3	12	0	0	1	378-380
U17422	TCAGGCACCATACTCACCTG	GAGGCGGTTCTTCTTTTGTG	(GAACT)4	12	0.397	0.467	3	299-307
U17155	TCTGCTGAAAGAAGCTGCAA	TGGAACAGCTTGGAGAATCC	(GACTTG)4	12	0.373	0.518	2	299-309
U20318	AAGCTTGTGCCACAGGAAGT	TGTACACAAAGGAAGCCACAA	(AGGAAC)3	12	0.083	0.091	2	330-336
U35955	ACGGAGCAAGAGGAAGTTCA	TGCCGGAAATTTCTATCGAG	(GCAACC)3	12	0.484	0.602	3	384-414
U33995	TTAGCCCATCGATCTTGACC	AAAACCTGGAAGCTGTGTGG	(ACACA)4	12	0.373	0.519	2	369-375
U89961	CACAGCTCCCTCCATGATTT	CCGAGAAGGTGAGACTTTGC	(ATATAC)12	12	0.605	0.654	8	278-337
U87770	TCCCCCTCGTACTCCTCTCT	ATTTGGGAACGGAGGTAAGG	(GCCACA)3	12	0.208	0.247	2	352-360
U22207	CAGGTCAGGGTCAGAAGGAG	TGGCAAAGTGAAAGGAGCTT	(AAGAAA)3	12	0.272	0.304	3	368-409
G60080	CCAAAAACACAAGGTGAAAA	TATTTGCCTTTCTGGGACTT	(CAT)6	12	0.163	0.177	3	160-256
U23208	ATGCATGGTGAACATGAGGA	CACATGCATAGTTCAACGGG	(TTTCAG)3	12	0.365	0.505	2	297-300
U64791	TGTCAGCTCTTCACCACCTG	CAGAAAGGGAGAACCCACAA	(GAGCTG)3	12	0.346	0.533	2	297-326
U88847	ACTCTCCCTTTCCCGTTTTC	ATGTGAGCAGGTGAGGGAAC	(CCTCTT)3	failed to amplify	0	0	0
G68250	AACCCTCCCAATTGACTCT	TGAAGGATTCTGTGCTTTGT	(CTCC)5	12	0.668	0.749	5	170-233
U8536	AATCGTTGTCATCCCTGCTC	ACGTGGTCGAGAGAAGGCTA	(TCCTTC)3	12	0	0	1	305-307
U30602	TGCTTGTTCATGATCCTTCAA	TGGGTAGATGAAGACCCTGG	(CCAGGA)3	12	0.083	0.091	2	523-539
U69712	CTGGTGGCACTTGTTCCTTT	CGGGAGAAATACAGGGAGGT	(ATTTCT)3	12	0	0	1	504
U19370	CTTCCCGATGACCTTAACCA	CGACTTTGCTGCTCATACCA	(TCTTC)4	12	0.661	0.753	4	309-323
U39351	ATGAACAGACACAGGGGAGG	TATTAGGGCTACGGCGATTG	(CGACAA)3	12	0.314	0.358	3	252-294
U33729	CTCACGGGGAACATTTTTGT	GCGTTCAAACAGTGTGGAGA	(AATAAA)3	12	0	0	1	336
U15685	GGGAAGTTAGCTCAGCTCAGAA	TCGCGATGTTGTTATTTGCT	(GAAAAA)3	12	0.385	0.45	3	390-401
G60055	AAAAGCTCTCTGTCTCACTCA	CACGTGTAGAGAGGGCAATA	(AGA)6	12	0.6	0.692	4	162-258
U1998	CTTTCCCCCTTTTCCTGTTT	CCCAAATCGAGATCGAAAAA	(TTTTTG)3	12	0.41	0.475	3	295-307
U78	TGTCAGCTCTTCACCACCTG	CAGAAAGGGAGAACCCACAA	(GAGCTG)3	12	0	0	1	297
U85105	CCTTTCTTGGCAGATCCTGT	CAAGCGATTGAGGCATGTAA	(TCATTT)3	12	0.253	0.312	2	438-447
G64109	AACAAACGAAGTGATGGAGA	TCACTGGCTTGATAGGAGAA	(TCTTC)4	12	0.618	0.725	4	169-179
U4192	GCAGTGGAGAAGAAGCATCC	CGTTGCTTTCGCAGACAATA	(AAAAAT)3	12	0.083	0.091	2	302-303
U2874	TTCTTGGCTTTTCATTTGGG	ACCCACCGGTATAAACAACG	(TCCCTC)3	12	0	0	1	333-334
U30522	ACTACCACCCGTCGATCTTG	CCATCAGATGACCCCTCTGT	(TTGCTG)4	12	0.346	0.377	5	380-392
U3755	CTACCCTTGAAAGCGAAACG	GTCTCCGGGTTTGTCAGTTC	(CAAAC)5	12	0.228	0.255	3	319
U17138	TGATGCAAAGAGTTGGCAAG	CCCATAACAAGGAAAACGTCA	(AGAGGG)4	12	0.083	0.091	2	298-317
U79232	TTCGTATCCCTACTGCCCAC	AGGCGTTTTTGTCATGGAAC	(CAGAAA)3	12	0	0	1	341
U49986	AGAGGATTTGCCCGAAGAGT	TTTGTCACTCCGAGTTTCCC	(AGTTTT)3	12	0	0	1	403
G63199	TCCACTACTTCGCCACTTTA	TTGGAGTTGCAGGAATCTAC	(AG)11	12	0.711	0.783	5	167-180
U40157	GAACCTATTCCAAGCCCTCC	AAAATGGTTCTCCTGATGCG	(CAGCTG)3	12	0.34	0.455	2	420-432
U24426	GAAACAGAGACACGATCGCA	ACATTGCCAACTTGGAGACC	(TTTTTC)3	12	0	0	1	326
U21592	TCAATTCCTTCGCCATTTTT	ATCGAAATGCTCTGAACGCT	(ATAATG)3	12	0.356	0.485	2	370-381
G70287	AAACCCAACAAAAGAGGAAA	GGTCCTCTTCTTCTTCTCCA	(GGTGGA)5	12	0.326	0.363	4	228-254
U35420	TAGCATGTGCTCTTGTTGGC	TCTTGGTTTGGAGGGTCTTG	(GCAGAT)3	12	0.485	0.601	4	290-306
U7130	CGCACAAAGAAACATGCAAT	ATTTCACCTCCAACAAGGCA	(TTTGTT)3	12	0.141	0.159	2	326-331
U66171	TTACCAAAAGTGAGAGGGCG	ATTTCCACCGGGAGAAAAAG	(ATAAAA)3	12	0.141	0.159	2	378
U1098	GAGCCATTAACGACTGCACA	AAGAAGACATTGCTCCTCCTC	(GGAGA)5	12	0.141	0.159	2	216-219
U6435	TTTGTGATCATCAGCATTTTCA	ACGGGTGGTGATTGATGAGT	(AGAAAA)3	12	0.228	0.255	3	302-317
U21346	TTGACCGGAATTTCTCCTTG	TTTTAAGGTTTCACGGCAGG	(CTTCAT)3	12	0.208	0.247	2	345-352
U7701	TGAGAAACCCTAGGCAATGG	CATACAGCATGGTCCAAACG	(GGAAGA)4	12	0.575	0.652	5	396-417
U56237	AGCTAAAAAGAGCAGCGACG	CAGAAAACAGCCCGAAGATT	(GATTTG)4	12	0.141	0.159	2	357-359
U5140	AAAGCTAGCAAGGCATGGAG	AAGGCCACCTAGCCTGATCT	(GAAGAT)3	12	0.195	0.228	2	408-418
U22133	TCCACGACAACATCAACAGC	TCATCGCTTGCAATTTTCTG	(CAG)6	12	0.397	0.467	3	121-128
U2969	ATCTTATGGCCAGCAACACC	CAGGCTTACTCCACCCCATA	(GGA)6	12	0.083	0.091	2	319-321
U51943	CTTACGCTCCCAAGATCGAG	AGAATCGCTCTGTTGCACCT	(CTG)7	12	0.286	0.366	2	185-188
U50722	AAGAGGAAGGCAACTGCAAA	TCTCCCTTGTTCTCCTTTGG	(GAA)6	12	0.083	0.091	2	241-244
U33517	GCCATTTAAACTGGGGGTTT	CAACAACCCATGTTGTCTGC	(CTC)6	12	0.432	0.558	3	136-152
U87422	TCAATCGGGCTACAAGTGTG	CGTATTTCCATACAAAGCACCA	(TTC)6	12	0	0	1	199-205
U36323	CCATCCTCTCCCCCTCTATC	CCCAACACGAAGATTAGGGA	(GAA)9	12	0.64	0.732	4	338-350
U23217	ATCCCCACAGAAGACATTGC	GATGATTTTAGGCCTGCTCG	(CAC)7	12	0.492	0.644	3	328-337
U34980	CGGTTTTTGATGGCTTGTTT	TTCCCCAGCCTCCTTTATCT	(TAT)8	12	0.371	0.525	2	251-257
U4325	CAACGCCAGGTCTTAACCTC	TACACCGGAGTCACCAACAA	(CTC)7	12	0.368	0.53	2	274-277
U18679	ACATCAGGTGGTCTTCCTCG	GCATGCTTAAGGCACGAGTT	(TGC)7	12	0.456	0.592	3	350-360
U4674	CACTATAGCAGCTGTGCCGA	TCCCAAAACTCCATTCTCAAG	(GGA)6	12	0.449	0.522	3	153-162
U28206	CACCTTTCGGTTCTCATCGT	AACCCTAATAGCAAACGCCA	(TGC)6	12	0.247	0.279	3	214-223
U74037	AACATCATGGAACCGGAAAA	TGAGGGTTGGAAGCTTATTGA	(AAG)7	12	0.584	0.67	4	173-187
U36630	GACGATGAGGGGAGAATTGA	CCCCTTTTCGACTACAACCA	(AGA)9	12	0.5	0.608	4	220-228
U38303	AATGGATGCTTTGGCTTTTG	TGACTTAGGCGTTGCTGTTG	(CAA)7	12	0.526	0.605	4	296-303
U26674	ATTCAAAATTCGATCGCAGG	TTGGCCCTCATCTTTCAATC	(GAG)6	12	0.523	0.601	5	397-412
U31526	TTTTCATCAGCAGAGGGCTT	GAAGATGGCGAAGAATCATCA	(TCT)8	12	0.76	0.826	6	144-164
U2399	AATTTGCGTGGGTGTTTCTC	AGCCCCAAACCCATTTTAAC	(GAA)6	12	0.47	0.583	3	227-230
U60872	GGATTGCAGTAAGTCCCGAA	GGACTGGAAAATCCACCCTT	(TCA)7	12	0.34	0.455	2	356-359
U7653	GCAAAAATGGGAACCTCTCA	AAAAGAATTCCCATCGCCTT	(AGA)10	12	0.451	0.543	4	124-400
U71214	CAAGAAAGAGAGCCAGTGGG	TGTGCTCATGGTTAGGGTTG	(GCT)6	12	0.424	0.542	3	110-119
U2116	GGGAGAATGATGGCTGTGTT	TGTCATGTCCCTTCTCACGA	(GAT)9	12	0.685	0.762	5	138-155
U43679	GCAGTGTCCATTCAGAAGCA	CCCCTCCAAAACAATCACAT	(CGC)6	12	0	0	1	202-208
U41727	TCCCTCTCCCTCGGATAGAT	TCGGCAGAGAAAAATCTGGT	(CTT)6	12	0	0	1	253
U21067	TGAAACCAAACAGGGAGAGG	CGCCTCCTCTCTCATAACCA	(GGA)6	12	0.11	0.125	2	154
U25789	ATTCGAATGCATCAACACCA	ATTCCATAGCTTGTGGCACC	(CAT)7	12	0.385	0.45	3	214-220
U22171	CAAACATTGGTGTCGGTCAG	ACGCGTGTAGAAACACATGG	(GTT)7	12	0.294	0.342	3	365-375
U71	GAGCGCCACCACTCTATCTC	TGGGGTTGAGAGAGTTCACC	(CTC)8	12	0.427	0.538	3	350-356
U28525	CTATCAAATCCAAGCCCTGC	AGGTTGGGTGTTCGTCAAAG	(CTT)6	12	0	0	1	164
U40580	AGCTGGCGGATTCAGAGTTA	GCCGATGCCATCAACTAAAA	(GTG)6	12	0	0	1	227
U38010	ACCACCTTCATGTTCTTGGC	CCGTTTCTTTCACTCCCAAA	(TTG)12	12	0.427	0.508	3	273-279
U78838	TCTCTCAATCAAAGCCCCAC	ATCCGGAGGGGTATAGGATG	(CAA)7	12	0.568	0.68	3	176-182
U11471	AGAAAAGATGGGAAGCAGCA	TTAGGCCTTTCATCACCACC	(TTC)7	12	0.124	0.143	2	302-305
U42445	TAAGAGGCTCATTCATGCCC	TGAAAACAATATGTTCATCCAAAAA	(CTC)6	12	0.328	0.431	2	167-174
U43512	GCCTTCCTTCTCTCTCCCAT	CCCCTTCCCCTTCTCTTTCT	(TGC)6	12	0.608	0.674	5	226-241
U5826	TGCTGTAATGAAACCCCACA	TTATGGTTGCTGACTGCTGC	(TCT)8	12	0.359	0.489	2	122-409
U87969	TGCTAATGGGTGATGCTTCTT	CAACAACAAGGTGATGTGCC	(TGC)7	12	0.164	0.189	2	126-132
U16	GGAGGACCAGATAAGGGAGC	TGGGGTAAGCTGACTTGCTT	(GAG)9	12	0.525	0.642	4	186-192
U6673	CTGACCCCGGCAAAGTATT	TGGTCCCCACTTTTTCTGAC	(AGC)6	12	0.371	0.525	2	238-242
U66134	ATGTCATGTCGCTTCTCACG	GGGAGAATGATGGCTGTGTT	(CAT)9	12	0.736	0.805	6	137-154
U63239	TTTGCTCTGTGAACGCAATC	AGCTTGTGGATTTGTCTGCG	(CTC)6	12	0.164	0.189	2	204-212
U25234	TCCAATCAATCCCTTCAACC	CCGTCTGGGATTACTGGAGA	(AAG)9	12	0.7	0.791	4	227-255
U39530	CTTTTGGAGGCCTTGACTTG	TGGAAAACCTTCTTCAACCG	(CAC)6	12	0	0	1	148-151
U28753	GAGTTGGGCTTGTGACCATT	TGTTTGGGAAATGAGCTGTG	(CTC)6	12	0.253	0.312	2	211-224
U21403	AGGATCCATGACCAGTCTGC	CAGTGAAAGTAGCTTAACAATACTTGA	(TGC)8	12	0.539	0.608	5	265-287
U9021	TCAACCAAATAAGCATGCCA	ATCCGCTGCTCTCTTTACCA	(AGG)7	12	0.314	0.378	3	246-255
U94006	GCATTGAAAGCTGCAACAAA	TTGAGGTAGATCAAAGAACAAGG	(CTC)7	12	0.424	0.507	3	162-169
U22917	CTCCTCAGTTTTTGCCTTCG	CATAAGGGAAGGGGGTTTGT	(TCT)7	12	0.563	0.674	3	221-232
U21882	GCGGACGGTCTTGATTACAT	TCTTTCGACCCTTTTAGCGA	(GAT)6	12	0.124	0.143	2	289
U20865	CCAACATCCCTCTTTCTCCA	CTGCACCAGTCCCGAATTAT	(CCT)8	12	0.386	0.473	3	397-416
U338	TACCACCACGACAAACTCCA	CCACAAAGGCCTAAACCTGA	(ACA)6	12	0.275	0.344	2	182-187
U88116	GGAAATGCCACCGAAGACTA	AGTTTTCAACAAAATCGGCG	(AGA)6	12	0.282	0.325	3	238-244
U34756	TGTCTTTTTACCAAACGGGC	TGAAGGAGCTGATCTGGGAT	(CAG)7	12	0.557	0.66	4	404-418
U55052	GCCATTCACCGCTACATCTT	CGGTCGGGAGAGTTAAGGTT	(ACC)8	12	0.077	0.083	2	178-184
U39270	GACTCAGTTCCAGGACTCGG	CACGTAACCCCGTTGACTTT	(TGA)6	12	0	0	1	232
U37939	AACGAAGCGAAAAGTGGAGA	CCGGCTTTCTAACCAAATCA	(AAG)11	12	0.513	0.58	5	354-365
U34265	AATCACTCCAACAAATCGCC	CAACTTTTCTTCGCGTCCTC	(GAC)7	12	0.371	0.451	3	130-400
U33271	TTCACATCCACTGCTCTTGC	AAGATGTGGTTTCGTGGAGG	(ACC)6	12	0.164	0.189	2	124-128
U15614	TCTGCCTTTTCTGCTCATCA	TCAACAAACGGCTGGTGATA	(ATT)6	12	0.258	0.325	2	147-150
U17090	CGCTTCCTGCATCTTCTTCT	ACCTTCTCCCACCTCACCTT	(TCC)7	12	0.555	0.667	3	202-261
U16346	TGGCGAAAAAGATGAGAAGG	GGTACGACGACCGCATAGAT	(TCA)6	12	0.141	0.167	2	338-341
U24556	ATGGCGCGTCTTCTTCTAAA	GAAGACTAAGGGACGGGAGG	(CCT)6	12	0.557	0.66	4	147-156
U25088	AGGCCACGAAAAACATCAAG	GCAAGAGGAGGAAGACAACG	(GTT)6	12	0.28	0.363	2	209-221
U18541	GCGAGGCTAGCATAGAATGG	TGCCTCTGTGTGGAACTCAC	(GCG)6	12	0.325	0.385	3	264-282
U30881	TCAATAGCGATGCCCCTAAG	TCATAAAAACCACACCGCAA	(ATA)9	12	0.53	0.636	4	346-360
U36875	CACCATCTGTTGTTGTTGCC	GCCATGCTTAGGCAATTCAT	(TTG)6	12	0.077	0.083	2	170
U84838	TTTCTCCCCCTCCCATTATC	CCTACGCCACTTCATCGTTT	(TCT)6	12	0.228	0.255	3	214
U3492	CTTTTATTCATGCGTGGGGT	TCTCAACTCTGAAGGGGGAA	(CAG)6	12	0.768	0.889	5	395-416
U93487	AAACTGAGCCACCTCGAAGA	AGCCCCAAACCAAACACTAA	(GAA)6	12	0.363	0.42	3	177-186
U64559	AGTTGGGGCTGACTAAGTGG	CATGACCGAAGGTGTTGAGA	(CTT)6	12	0.424	0.507	3	236-242
U80033	ACCTCCAAGACCCCAGAAAC	AGCGAAACCAGGCTCTACAA	(TGA)9	12	0.195	0.233	2	410-417
U24851	TAGCATGTCAACTCCCCTCC	GGATTTGAGCTCGGTATCCA	(ATC)8	12	0.328	0.431	2	183-190
U21563	CGTCCAAAATGGCGTCTTAT	GGAGTTGAATTGCCCAGAAA	(GAA)6	12	0.275	0.344	2	234-250
U28683	TGGTGTGACCTGAAGGAGAA	GGCCCTGACTAGTGGGTGTA	(GAA)12	12	0.212	0.236	3	275-278
U25746	CACGTTGAAGGTTGTCATGG	ACCATAACAAGTGCTTGGGC	(AAG)11	12	0.29	0.368	2	135-409
U54635	CTTCGCATCCTGGCTACTTC	TTTGTGCAGGACGGATCATA	(CTC)6	12	0.351	0.479	2	118-128
U16323	GACATGGTGCTTGCTTCAGA	ACCGATGACACCATCTGTGA	(CTT)6	12	0.351	0.479	2	189-193
U36254	TGACAAGTGGTGACGTGGAT	ACAGGCATACCAATTCTGGC	(AAG)7	12	0	0	1	237
U74514	GATCGGTGAAGAACCGAAGA	CCTCAGAACAAAGCTGTTAAGG	(ATG)6	12	0	0	1	150
U65239	CAAGTAGGCAGGTGGTGAGG	CTGCCCAGCAACACACTTTA	(AGG)7	12	0.375	0.538	2	205-211
U33190	ACTGCCCCAAACACAATCTC	TCAACTGAAACCAGAACCCC	(CTG)9	12	0.616	0.708	4	219-262
U16363	ACCCGAGTATTCCAAAAGGG	TGCTGTATCCAGCCTGTGAG	(CAC)6	12	0.215	0.264	2	346
U7167	TAGTGGGTGGGATGGTGATT	CTCTTGGACTGCCCCAAATA	(GCA)8	12	0.559	0.627	5	146-175
U35348	GCTGAAGTGAAGGTGAAGCC	GAATCACAAGCAGCAGGACA	(CCG)6	12	0.305	0.409	2	215-221
U38058	TAGCCATCCCTGTCATTTCC	GATCATAGGAGGATTCGGCA	(TCC)6	12	0	0	1	282-284
U85346	GCTTTGACCCAGTCAAGGAA	TGCTGCTGTAGTGGAGGATG	(TTG)9	12	0.523	0.648	3	260-272
U18407	CTGGAAGGCTGTTTGATGGT	TGGCCTCAATTTGTGATGAA	(TGT)9	12	0.519	0.58	5	160-192
U55870	TCTGTGAGTCTGGTTGCTGG	CGTTGCCAATCTAATGAAGATG	(TTG)6	12	0.208	0.247	2	230
U48738	AGCATGTGAACCATCACGAA	ATAGAGGAGAACAAGCGGCA	(CTG)6	12	0.239	0.303	2	296-299
U15700	ATGCTTGCTGTTTGTGCAAG	TCACTGATCACCACCCAAAA	(TGT)6	12	0.547	0.642	4	402-411
U35589	CGGGTTTATTTGCGTGAAGT	CCATTTATCGGAAGAAGCCA	(AAG)7	12	0.36	0.437	3	171-176
U40556	AAAGCGTGACCTGCAAAAAC	TTCGGTTAATGGGTTGGTGT	(ACC)8	12	0.427	0.508	3	407-416
U85666	CGCAGGTTTCCAATTATGGT	GCTTCGGAGCTTTATCCAGA	(GAA)6	12	0.46	0.565	3	213-223
U4421	AACACTTCAACACGACAGCG	AACAAGCGTCGAGACCCTAA	(GAA)6	12	0	0	1	240
U23867	AGCAGAAGAAGGACAAGGTG	ATTGAACTCACCGGTTCAGG	(GAG)6	12	0.381	0.468	3	402-408
U27747	GCCTCCGCTACAATTCATGT	TTTTGGCGTTCTTTTCTTCTTC	(AGA)6	12	0.527	0.637	3	110-130
U4721	AGGCAGTAGCCTCCACTGAA	GAAGAAAGGAATGGTGGGGT	(ATC)9	12	0.52	0.625	3	184-195
U69122	TTTCTTTCCAGCAGCCTTTG	TGAGACACAAGGCTCTCCCT	(AAG)6	12	0.6	0.714	4	240-270
U13051	CAAGTTGGCTTGGATGGATT	AACCAGCCCAACAAATCAAG	(GCG)7	12	0.553	0.66	3	146-156
U34473	GGCATCCCCTACATTGAAGA	CTGCTAGGTTGTTGGGTGGT	(CTA)6	12	0.6	0.714	4	200-212
U64385	AGCACCTCCATGTTGATTCC	AAAAAGCGAGGGAAATGGTT	(TGC)6	12	0.141	0.167	2	265-268
U18626	CGTGTGCTGCAGAGCTTAAA	TGTTGTGTCCACCTCGGTAA	(CAC)10	12	0.468	0.567	3	348-381
U21511	GCAGGATTCAAACTCAAGGC	CCATGTCTTCCAAACACACAA	(CTT)6	12	0	0	1	158-162
U29140	CCAGTCTACCCCCTTTCCAT	GCAATTGCCGAGTTAGTGCT	(AAG)6	12	0.124	0.143	2	216
U55921	ATGGCACTTCTCCACAAACC	TTTGGACGGCGAGAGTAAAC	(CCA)6	12	0.141	0.167	2	264-282
U91152	CCACCTCTCTTTCTCCCCTC	CCCCTGGAGTAACAGAACCA	(TGC)6	12	0	0	1	349
U7446	TCTCTCTGGTCCACCACTCC	CTGATAGCCGCAGGAGGTAG	(CCT)6	12	0.535	0.589	6	170-197
U31276	TACCCGTGAACATACCCGAT	CTCCCTTTCAAGGTCCTTCC	(ATG)6	12	0.083	0.091	2	228-235
U488	GGAGATCCACAGGGAGATGA	TCCCTCGCAAACAAAATACC	(CCT)7	12	0.489	0.582	3	294-303
U25896	AAGATCCCACAAAACGCAAC	CCCGCTAGAAGAACACCAAG	(GTC)6	12	0.511	0.633	3	503-602
U27063	ATTGCTGAGAAGGGAAAGCA	GCAACTCTCTCCGGTAGGTG	(TTC)7	12	0.444	0.54	3	173-180
U2669	AATGGCATTGACACCACCTC	CAAATCTGACAACAGCCCCT	(CCA)6	12	0	0	1	240
U1338	TGAAGATTCTCCTCCGATGG	CCACGAGTAGCAGCAATGAA	(GAA)7	12	0	0	1	219-222
U39730	CAGCACCTTCCTCACAGTCA	AGAACCAAGTCACGACCCAG	(AAG)14	12	0.716	0.779	9	228-262
U24707	GATAAATGGGTCAGGTCGGA	AAGCTTTGGCTTGACCTTGA	(AGG)6	12	0.292	0.329	3	111-135
U19982	CCTCGCCTCACTCAACTCTC	TTTGGGATTCGAGGTCTTTG	(GAA)6	12	0	0	1	191
U64355	GGATAGGGTTGGTGAAAGCA	AAGGAAATCAAATCCTAAGGGG	(TAA)6	12	0.272	0.318	3	244-250
U26216	AGCCCAGCAGGTAGAGACAA	GCCTGAGCCGATTACTACCA	(AGC)6	12	0.372	0.521	2	144-150
U12897	GCTTGGATTGGGGAACATTA	GCTTGCATTTCCTTTTTCTCC	(ATA)8	12	0.375	0.529	2	203-209
U70075	GGGGATTTGAGGGAAAATGT	TCGATGCACTCCCTCTTCTT	(AAC)7	12	0.258	0.325	2	280
U36050	GAGGACAGAAGATGGTGGGA	ATATTTCCCCGCATCAACAA	(GAA)6	12	0	0	1	346
U45368	TGGTTCATGCCAAGTTTTCA	CCAGGATTTTGGCATCTTGT	(GTT)6	12	0	0	1	157-162
U23501	CCGCCTCCAACAACAACTAT	TGGTGAAGGTACAGACGCAG	(AGG)10	12	0.492	0.611	3	205-212
U4472	CTTTTGGGCAGACTGAGGAC	GTCGAGCTTGTGCTAGACCC	(AAG)9	12	0.579	0.712	3	271-280
U79725	GACCATAACAGCAGCAGCAA	GGCTCTCTCCCTTTTTCTTTTT	(TCT)6	12	0	0	1	171
U45275	TGCAGTTTTAGGCCTCTTCC	CTGCAGAATTCCACATCCAA	(TTC)7	12	0	0	1	220
U8894	AGCATAGCTACCAAATGGCG	GCATGGGATGTGTCTGTACG	(TCT)7	12	0	0	1	292
U13367	GTTTGGCTCTTGGCTTTCAG	AAGGTGATGCAAACACCACA	(CAG)6	12	0.15	0.163	3	206-227
U49255	CTTCACCATCCTCTCCGAAA	GGAACAGAAACAATGGCGTT	(CCT)8	12	0	0	1	318
U84610	ACGGAACCAAAACTTGATGG	AAGGAAAACATATGGCAGCG	(TCC)6	12	0.674	0.78	4	380-394
U6902	AATACTGGCAAGCGATGGTC	TCAAACCCACCCATCATTTT	(CAG)6	12	0.264	0.301	3	408-417
U28495	AGGTGCAGGTGCACTTCTCT	CTCTTCCTCACCACCACCAT	(TGG)6	12	0.544	0.616	5	141-296
U31267	AGCGTTACCAGGAGGAGTCA	GGGCAAAATGAGGATCAAAA	(AGA)7	12	0.511	0.633	3	182-195
U60168	AGGATTAGCCCTCCTTTTGG	AGAGGGGGTGGCTTACTGAT	(AAT)6	12	0	0	1	250
U24762	GCCAGAACCAAACTCGTTGT	GTTGTTGTGCTGATTGTGGG	(ACC)6	12	0.11	0.125	2	149
U25129	AACCCTAACCACGGCTTTCT	CCCTATTGTGAAGACCGCAT	(CAC)7	12	0.381	0.468	3	209-213
U21902	CAGTCCTCAAGGCTGAATCC	ACTCGATGTCAACCGAGCTT	(TCC)7	12	0.398	0.492	3	270-279
U22457	TTGGCAAGCAGTAGCATTTG	TGCAAATTGAGTAGGGAGGG	(AAC)7	12	0.325	0.44	2	342-354
U49844	TCCTCCACTCACAAACCCTC	TTGGGGAATGGTTTGGTTTA	(CAA)6	12	0.178	0.209	2	150-156
U16384	TCAAAATTCACACGATCGACA	TAAGCATGCGTTTGGTCTTG	(ATG)6	12	0.195	0.233	2	197-218
U35692	CGACTGAGGTGATGCTTTCA	GCATCGAAAACCATCCAAGT	(TTC)6	12	0	0	1	283
U65679	AAACTCGAATGAGCAAGCGT	AGTGCACGATATGACACCCA	(TTA)7	12	0.629	0.714	4	161-175
U29302	ACATTCCCACTACTTTGCGG	GGACTATGAGCCTGCCTGAG	(TCC)6	12	0.491	0.584	3	209-221
U38386	TGCTGGCTTAATTCCAATCC	GCCAAATATCCCCCTTCAGT	(TGC)6	12	0.615	0.68	5	282-301
U8957	CTCCTCCTCCTCCGACAAAT	ACTTGCCATCTTGTCCCATC	(AGA)6	12	0.75	0.81	8	411-591
U23120	CCAGTGGACTGTGTCCTGTC	TTCTGCCTTCTTGCCACTTT	(AG)14	24	0.629	0.702	5	162-180
U87160	TACCGAAAAGGATGAGGGAA	ACAACAACATCCTCGTGCAA	(AG)11	24	0.731	0.781	7	194-216
U1374	CAGCTTTTGCAATAATCAACCA	ACGCAAGAAGAAGCTCCAAA	(TG)10	24	0.548	0.631	4	227-2567
U8586	TGTCAAATCTGGTCCAAGCA	TCTCTCAGCAGCAATGATGG	(CT)10	24	0.37	0.502	2	280-286
U36633	GGTGTGGATAACAGGGCAAG	CGTGAACCAAGCAAAAGAAA	(AT)11	24	0.419	0.454	5	166-180
U18930	TGGGAAATGGGAATGGAGTA	ATCAGGGCCCTAAAAGAGGA	(AC)14	24	0.492	0.59	3	253-262
U4362	GGACGATACGCCAAATGAGT	CTCAATCCTTTCCTTGGTGG	(AG)13	24	0.197	0.212	3	215-241
U7652	CCACCATCAAAGTTGGGGTA	GGATGGTCCCACTTCATCAC	(AC)11	24	0.397	0.512	3	288-292
U74541	GACCCACACCCACAAAAGAT	TCACATGAATTTGCTCGAGTG	(AC)10	24	0.373	0.507	2	168-174
U16353	CACGTAAAAGCTATCATTTTGGA	TGGGAATGAAGGAGAGGTCA	(CT)10	24	0.327	0.394	3	274-284
U65167	CCAAGTTGGATAACAAAAGCC	ATCAAGCCTCTGCACCTGTT	(GA)11	24	0.519	0.608	4	231-239
U32475	TCCACCACTTTCCTCCAAAC	AGGCCATAGCCAAGTAAGCA	(AC)11	24	0.375	0.51	2	260-265
U61645	AATGGTATAGCCGGCCTCTT	TGATCAACGAGTCAGTCCCA	(TG)13	24	0.644	0.709	5	200-227
U24000	CAACAACAGGCTACCAAGCA	AAAAGTTGGTGCAAGGCATC	(AT)10	24	0.599	0.654	7	169-193
U20888	GACTGGAGTTGCAAGCATGA	ACTAATGAACCAAATGTGAAACAA	(GA)18	24	0.434	0.502	6	222-235
U28521	CCACGCGACTTGAGAAACTT	GGATCTGTTGTTGCTTCTTGG	(AC)11	24	0.337	0.439	2	270-280
U12638	AGCCTAAGTATCGGGCATTG	TTTTGTCCAAAATGTTTTTCAAG	(GA)12	24	0.53	0.603	4	171-183
U61354	GTGGGCAAGCTCTTTGAAAC	GGAACCAATGTGCTACATGC	(AG)14	24	0.516	0.613	3	229-237
U4662	TGGAGAATCTGATCGAGAACG	TCTTTTCACCCTAACAAATCACAA	(CT)10	24	0.3	0.354	3	256-262
U21893	TTAACTATGCGGCCAACCTC	AGCTGACGCCTCTAGACCTG	(GA)12	24	0.595	0.681	4	286-294
U8361	TAAACTGATCGAACCCCGTC	TTGCTCCCTTGATATGAGCC	(CA)12	24	0.622	0.702	4	188-196
U59021	ATGAGGAAAATGAGTTGCCG	CGAATGCCTGAGGATTTGAT	(TG)14	24	0.666	0.729	5	259-274
U23506	AATCCAACGCCTTCCTTCTT	CACTAAATGACCCCCGCTTA	(TC)10	24	0.062	0.067	2	281-289
U28539	AGCTTTGCCCTCATGTATGC	TGAGGTTCCTTGCGTTTCTT	(AT)11	24	0.297	0.323	5	284-310
U46071	CCCTCCATTTCTCTTCAGCA	ATCTCTGGTTGCTGCTTCGT	(TC)11	24	0.479	0.538	4	179-184
U2237	GCAGGAACAAGAACTCAGGC	TCCCCTAAAACCACGTGAAG	(AC)10	24	0.5	0.6	5	222-243
U37683	TGGGTTCCCTCTTTAGCATC	CAAAGTTTTGACCAGCGGTT	(AG)12	24	0.706	0.761	6	356-367
U66196	TGTACCATGGAAAATGCCAA	GAGCCATGCAGTCGAAAAAT	(CT)11	24	0.496	0.579	3	294-313
U39777	TGACGAGCTGGATATGGATG	GAAAAATGCCCCAACTTGAA	(GA)11	24	0.119	0.13	2	237-243
U17647	AAACCCTTTCGCTTTCTTCC	TGGTTTTGAGTCTATGCCGA	(TG)11	24	0.737	0.783	7	260-283
U2108	TCATGCAATGCCATACAACA	AGGGGGAAGTGACAACACAG	(AG)14	24	0.298	0.372	2	199-205
U3801	GGAGTGGAAAACGGAAAGGT	TCACAATTCATGGGCTTCAA	(AG)10	24	0.125	0.132	3	268-272
U35008	CCGGATACAGCAACAACAGA	GCAATATTGAAACCAGAAGCG	(CT)13	24	0.574	0.659	4	27-290
U51170	ACGTGAGGAGACTCCCTGTG	CAAGTCCCTGCACCTGGTTA	(AC)11	24	0.487	0.59	4	227-232
Unigene11427_All__size_777__gap_0_0%	catttcagcctgtcctgtcc	tgaagaagaagcaagccaca	(TC)10	6	0.622	0.727	5	132-157
Unigene12965_All__size_912__gap_1_0.1%	gggggaaatatggacctcag	gctccgaagaccatgagaga	(TC)11	6	0.272	0.318	3	137-241
Unigene34786_All__size_2128__gap_127_5.96%	gcaagcaatctatgccacaa	gcatttagctttggcctttg	(AG)12	6	0.563	0.711	3	147-159
Unigene25541_All__size_2783__gap_0_0%	gcgaatttgggattgagaaa	tcctccctgcatatttcgac	(AG)10	6	0	0	1	146
Unigene19427_All__size_725__gap_50_6.89%	ttgccctaacctgaaacagc	ccggacacctcacgtaaataa	(AT)16	6	0	0	1	205
Unigene25758_All__size_935__gap_13_1.39%	ctgtgtgtcccttttgagga	aacgtgagttggtcacatgc	(TC)10	6	0.195	0.25	2	212-221
Unigene52954_All__size_217__gap_0_0%	catcaacttggttctcgcaat	gcttgcctgcacgaaataat	(AT)10	6	0	0	1	203-205
Unigene80318_All__size_238__gap_28_11.76%	ggaaagaaaaaggaggacca	ttgcaacgaaggctttatcc	(GA)16	6	0.314	0.378	3	187-205
Unigene14028_All__size_488__gap_0_0%	ttcccgaacagcttaaatgc	tacacatggtgctcggtgtc	(AG)12	6	0.477	0.621	3	191-199
Unigene6861_All__size_287__gap_0_0%	tggtacccagttcgctaagg	gcagctgcaaaaccaaagtc	(AG)14	8	0.398	0.492	3	161-174
Unigene25492_All__size_416__gap_0_0%	cgccatcattttcgatttct	atcttgctccatttgcgttc	(AG)12	6	0.649	0.728	6	196-203
Unigene78791_All__size_490__gap_0_0%	ttctcaatgcagtttcctgct	tcagcttccatcaaaagcatc	(TG)11	6	0.559	0.682	4	167-173
Unigene86301_All__size_778__gap_35_4.49%	aggtagacggtgggtgtttg	gggaagtggttcgttgattt	(AT)15	6	0.671	0.788	4	224-239
Unigene2618_All__size_770__gap_44_5.71%	cctgcccagaaaataagcag	gtggccattgcaaaaaccta	(CA)10	6	0.505	0.621	3	198-202
Unigene68938_All__size_247__gap_0_0%	cgccattttcaaccatgata	cctgaagaaacatatccactcctt	(GA)14	6	0	0	1	173
Unigene40082_All__size_2275__gap_0_0%	gggagtttctgtgggttcaa	cttgcttgctttcctccttg	(GA)10	6	0.346	0.485	2	174-184
Unigene9512_All__size_284__gap_0_0%	tactcttgcggaggaggaaa	cactcaccaagcaggctcta	(TC)10	6	0.599	0.712	4	144-159
Unigene5016_All	CGTGGCCTAGGAGGTATTGA	GCATGCATCATTGCATTTCT	(AG)14	6	0.477	0.621	3	260-284
Unigene89496_All__size_218__gap_0_0%	gcattgctctgctctcattg	ggttagtaggagagtccgaggat	(TC)13	6	0.622	0.742	4	158-179
Unigene2651_All__size_3288__gap_10_0.3%	acgagggaattgaatggcta	caaatccacattcgctgcta	(TC)10	6	0.579	0.712	3	207-214
Unigene23430_All__size_1010__gap_1_0.09%	tcgttgttgacagggagaga	tgcctgcaacataaaacctg	(GA)10	6	0.141	0.167	2	190-195
Unigene70273_All__size_284__gap_0_0%	cgatttccaagaaacgtggt	tcctcctcctggtaaatgga	(CT)11	6	0.548	0.689	3	189-199
Unigene38755_All__size_2117__gap_7_0.33%	gatctcgtaccgacccagaa	aatgcaaatgcatcctcctc	(CT)11	6	0.535	0.667	3	230-240
Unigene34326_All__size_775__gap_0_0%	ggaatagacccaaaccacca	aaggtctgttccccgttctt	(AG)19	6	0.363	0.439	3	197-205
Unigene23669_All__size_533__gap_54_10.13%	tcttccgctcaatccaagtc	tgaacccttctatggatttgc	(GT)15	6	0	0	1	95
Unigene77111_All__size_309__gap_0_0%	cgcatgccttacgattatga	ggccaaaacctgaagtgaag	(GT)12	6	0.535	0.667	3	223-241
Unigene16776_All__size_1261__gap_9_0.71%	agtgggagtgatggggtttt	tccatggctatctgtttctgg	(GA)13	6	0.477	0.621	3	174-183
Unigene62709_All	TCCTTCTCCTCCTCCTCCTC	TGCTTGCCCAGTATGGAAGT	(TC)12	6	0.665	0.725	7	176-191
Unigene23767_All__size_654__gap_0_0%	atgagggatggtggaaacaa	accttcgaaattgcagccta	(AG)14	6	0.599	0.712	4	228-242
Unigene89814_All__size_260__gap_0_0%	tggtttgggaccctatcaaa	gagcccccatactgagtcaa	(TA)22	6	0.332	0.467	2	184-192
Unigene40273_All__size_914__gap_0_0%	gttgctttcaccactgagca	tgctactaagctgattggtcctt	(AC)10	6	0.555	0.682	3	178-187
Unigene73249_All	GGACTGAACCTTCTAGGGTTTG	AGGCTGATGCAACAACAGTG	(TC)10	6	0	0	1	216
Unigene716_All__size_1057__gap_0_0%	tcgcctttgcttcctaacac	ctgctggtttggattttggt	(GA)10	6	0.141	0.167	2	238-247
Unigene18155_All__size_2930__gap_99_3.37%	cctcatgccgaatcatctaaa	ccatcacgaaagaaagaaatca	(AC)12	6	0.346	0.533	2	168-174
Unigene90365_All__size_304__gap_0_0%	ccacctcctctccacaatct	caatggggaaagagcttcag	(CT)12	6	0	0	1	194
Unigene33571_All__size_1702__gap_0_0%	tacgggattttaccgctgac	aaaccctcgcagccttatct	(GA)10	6	0.368	0.53	2	181-187
Unigene90219_All__size_591__gap_35_5.92%	tttggaaaagagtggagcttt	agctctctcctttctcatcaaaac	(AG)17	6	0	0	1	95
Unigene23501_All__size_2214__gap_0_0%	ccgcctccaacaacaactat	ttgacgatgcaccgagatta	(AG)10	6	0.741	0.835	6	168-175
Unigene46742_All__size_1035__gap_69_6.66%	AAAGTGGAGCGGAAGTAGCA	AAAATGACCCTAAATGCCCC	(GA)14	6	0.659	0.773	4	214-228
Unigene20379_All__size_1348__gap_0_0%	AGTTTTACAAGGACCCGCCT	CGTGACCCGGACTTGTTACT	(TC)10	6	0.895	0.942	13	170-196
Unigene34513_All__size_849__gap_0_0%	AGAGCTCAAAGGAATGCCAA	AGTGGAGGCGATCACAGAGT	(GA)10	6	0.726	0.833	5	186-170
Unigene73249_All__size_219__gap_0_0%	GGACTGAACCTTCTAGGGTTTG	AGGCTGATGCAACAACAGTG	(TC)10	6	0	0	1	215
Unigene5016_All__size_629__gap_0_0%	CGTGGCCTAGGAGGTATTGA	GCATGCATCATTGCATTTCT	(AG)14	6	0.477	0.621	3	189-206
Unigene33897_All__size_2833__gap_0_0%	ATGATCACTGATTCCCTCCG	CTCACTATACGCGCACCTCA	(TC)11	6	0.524	0.643	4	136-175
Unigene62709_All__size_256__gap_0_0%	TCCTTCTCCTCCTCCTCCTC	TGCTTGCCCAGTATGGAAGT	(TC)12	6	0.449	0.545	3	176-189
Unigene9504_All__size_1986__gap_0_0%	TACCACAACAAGCGAATCCA	AAAGGAGGACCCATTCATCC	(TC)19	6	0.505	0.621	3	213-245
Unigene35013_All	AAGCAAGCAAGCAGAGCCTA	GATGGGGTGAGAGAGGAACA	(CT)16	6	0.368	0.53	2	108-117
Unigene47085_All__size_294__gap_0_0%	TTCGCTGCTCCTGTATTGTG	AAGTCCCGCATAAAACACCC	(CT)13	6	0	0	1	178
Unigene19033_All__size_2789__gap_13_0.46%	CTTGCACTCACCATCACCAC	CGTAACTTGCAGCCAACAAA	(TC)12	6	0.746	0.848	6	191-206
Unigene38113_All	AAACTTGGCATGCAGCTTCT	GGCATGACAAAAAGCCAGAT	(TA)11	6	0.555	0.714	3	118-126
Unigene65812_All	TTGGCAGAATGTGACTTAAAGG	ACTCAGTGCCCAAAGACCAC	(TC)11	6	0	0	1	125-127
Unigene21806_All	CCACCTTAACAAACCGCCTA	CTGCAAAAGCAGGTGATGAA	(CT)11	6	0.535	0.644	4	125-144
Unigene4264_All__size_1801__gap_40_2.22%	TTTTGCATGAAACAGGTCCA	TGCCAATTTTAGCCAGAACA	(GA)16	6	0	0	1	216
Unigene48600_All	CAGCACTCGTTGCCTATTCA	TGCTGCATCTATGGCTTGAC	(AG)11	6	0.579	0.712	3	128-132
Unigene2609_All	GCCCTGATCACTTTGCATTT	GGATTCGCTTGATGAAAAGG	(AG)10	6	0.511	0.679	3	134-149
Unigene70004_All	AGGCTAAAAAGGCACTGCAA	AGCTGCTTCTGCTTCTCTGC	(GA)16	6	0.599	0.712	4	117-144
Unigene50677_All	ACGAAGTTATCAATCGCCCA	GCATTGTCTGTGCAGCACTT	(GA)12	6	0.555	0.682	3	129-142
Unigene47561_All	TGAAGATGGTCCACAGCAAG	GGTGGTGTACAGGGCAGTTT	(TA)13	6	0.545	0.682	3	108-120
Unigene60212_All	CAATAGACCTTTGTGCCGGT	CTGGGGCAAAGACCTTAACA	(TG)11	6	0.346	0.485	2	133-144
Unigene32464_All	GATGGATGGATGGGTCAAAC	GCTGCTGCTGTAATCGCATA	(TA)10	6	0.535	0.733	3	118-151
Unigene63133_All	CGGACACAAACAGATGGAGA	ATTGAAATGGTCGGTCTGAA	(AG)17	6	0.269	0.356	2	129-135
Unigene33703_All	GCCTCAGTGTTTTCAGCCTT	AGACAAGAACCGAGGAAGCA	(CT)10	6	0.346	0.533	2	141-145
Unigene7350_All	TCTGGCATTTGGTGTTTTCA	ACATGCTCAACGACCAATGA	(GT)11	6	0.639	0.758	4	141-163
Unigene71626_All	TGTTGTGGGAAATGGACTCA	GCAGATCAATGGATAAGCAACA	(TG)11	6	0.239	0.303	2	141-145
Unigene92688_All	GTTGCATGCGTTCTTGAGAG	TGTCACCATGTACTGGGAGG	(TG)10	6	0.424	0.53	3	137-151
Unigene9015_All	GTGGGGTGCTTGTGAGTTTT	TATTATCACGCAAACGCAGG	(TA)12	6	0.671	0.867	4	133-170
Unigene49879_All	ATCTAGCATGCGCACAAGAG	GCCTGGGAATATTAAAGGGCT	(AT)11	6	0.744	0.848	5	136-155
Unigene25190_All	AGATTTTTGAATTGCGTGGC	CATGGTTCTTGCCCTTCATT	(TC)10	6	0.239	0.303	2	156-168
Unigene6984_All	TTTGGCCTGTTTCTGATTCC	TTCACGTCCTCTCTTTGCCT	(AC)11	6	0	0	1	156
Unigene5982_All	AGGGTGTTGAGAGCAGGAAA	TACTGCTTGCAGAAGCATCC	(AG)18	6	0.449	0.6	3	136-148
Unigene2007_All	CACCATTCCCTTCCTCCTCT	TGTCCGTCATTTTCAGCAAG	(TC)10	6	0.505	0.621	3	163-176
Unigene17990_All	AGTTGTCTCGGGAGAGTTCG	GAAGCTGACAAATCGAAAAACC	(CT)13	6	0	0	1	150
Unigene70935_All	AATGCTGCACATTGATGCTC	ACTTGAACCCGCCTTTCATA	(AC)11	6	0.305	0.409	2	162-168
Unigene17629_All	GTGCTTCCTTCCTCCGATTT	CATCAAGCTTCAGCACCAAA	(TC)10	6	0	0	1	155
Unigene15717_All	TCCCTTCTCTTCCGTTCTCA	CCTCCGATTAGGGCTTTCTC	(AG)11	6	0.505	0.621	3	153-159
Unigene2278_All	CCACCCCACATTACCATCAT	AGAACCCAGACTTGCCATTG	(AG)12	6	0.639	0.758	4	148-168
Unigene41305_All	CACCAACGGCTACCTCCTAA	GCTAGCTAGGACATCACGGC	(CT)10	6	0	0	1	163
Unigene84722_All	AGCATTTCGAGGCCAAATTA	ATCCAAAACAACAAACCCCA	(GA)13	6	0	0	1	156
Unigene23872_All	CACTGGGAAAGGCATATCAAA	CATCCAATAGCATGGGAGGT	(AC)10	6	0.477	0.621	3	164-181
Unigene15066_All	TAGGCCAACCTGACAAAAGC	AGACCCCAAACATGCAAAAG	(TG)11	6	0.239	0.303	2	163-167
Unigene2550_All	TCTGACACTCTGGACCTCTGA	GGTCAGCCAAACCTCAAAAA	(TC)10	6	0	0	1	165
Unigene76861_All	GGTTAGGAGGTAGCGTGGAA	TGATTGGTCCACATGTAAAAGG	(TG)12	6	0.141	0.167	2	162-178
Unigene21400_All	AAACAGCAGTCGATTCGAAGA	GAGATGGGTGAAACTGTGGAA	(TC)14	6	0.72	0.844	5	165-185
Unigene702_All	CTATGTGCTTCACCACCCCT	GTGTGGGTTCGCTATTGCTT	(TC)12	6	0.141	0.167	2	177-181
Unigene26895_All	AAGCTCCCTCTCCAGCATTC	CGTGCAACCCATTCCTAAAG	(CT)11	6	0.569	0.697	4	170-183
Unigene23120_All	CCAGTGGACTGTGTCCTGTC	TTCTGCCTTCTTGCCACTTT	(AG)14	6	0.477	0.621	3	162-174
Unigene32101_All	GTGGTGATGAAGCATTGCAG	TGAACTGACCAAACCCACAA	(CT)11	6	0	0	1	175
Unigene74541_All	GACCCACACCCACAAAAGAT	TCACATGAATTTGCTCGAGTG	(AC)10	6	0.239	0.303	2	166-175
Unigene35928_All	AACATCCCAGGACCAACAAG	ACAACGGGGGCTATAGATTT	(GA)10	6	0	0	1	182
Unigene24000_All	CAACAACAGGCTACCAAGCA	AAAAGTTGGTGCAAGGCATC	(AT)10	6	0.477	0.621	3	168-177
Unigene46071_All	CCCTCCATTTCTCTTCAGCA	ATCTCTGGTTGCTGCTTCGT	(TC)11	6	0.46	0.591	3	171-184
Unigene19033_All	CTTGCACTCACCATCACCAC	CGTAACTTGCAGCCAACAAA	(TC)12	6	0.746	0.848	6	150-206
Unigene87616_All	TTCAGCCATGGAAGGAAAAG	AGCTTTCGCCTTCTTGAACA	(AG)12	6	0	0	1	160
Unigene4382_All	TCTCCCTTACCAGATTTTTCTCC	GCCCATTTGTGTAGGCATCT	(GA)10	6	0	0	1	179
Unigene4717_All	AAGATCCACTCTCCTCCGCT	CCTTCACCTAGCTGCCTCAC	(CA)10	6	0.346	0.485	2	175-182
Unigene12638_All	AGCCTAAGTATCGGGCATTG	TTTTGTCCAAAATGTTTTTCAAG	(GA)12	6	0.535	0.667	3	174-182
Unigene57421_All	GTTTGGCCCTTTCTTTCCTC	CCAAACTTGCAATTGATCCTT	(CT)13	6	0.535	0.667	3	170-182
Unigene44709_All	AAAGGTCTGTTCCCCGTTCT	GGCACAAAGTGTAATGGGCT	(CT)13	6	0.393	0.455	4	165-178
Unigene23139_All	ATTAGTCCTTTTGCGGCCTT	CCACTCTCCCAGGTCACATT	(AG)10	6	0.535	0.733	3	175-183
Unigene36633_All	GGTGTGGATAACAGGGCAAG	CGTGAACCAAGCAAAAGAAA	(AT)11	6	0.53	0.636	4	170-178
Unigene28708_All	ATGTTGAAAGGGGAGCAAGA	CTGAGCAGAAAAGGCCAAAC	(GT)11	6	0.53	0.636	4	165-199
Unigene87513_All	CCAGGCAACCAAACAAAAAT	AACCTCAACTCAATGCCACC	(AG)10	6	0.505	0.621	3	169-189
Unigene9031_All	GGTCCATCGCCAAGTTTTTA	CTCAGCCAGAAAACTCGACC	(AG)12	6	0	0	1	184
Unigene2834_All	CAGACGATTCACGTACCCCT	GACTTGATGGACGGGACATT	(CT)13	6	0.552	0.652	4	171-196
Unigene6863_All	TGCGTTTAACATTCCCTTCC	CAAACTAAGGACACGCAAACA	(TC)10	6	0.555	0.682	3	165-194
Unigene19865_All	CCCACCACTCCCTTCACTAA	GAGGGGGTGTAATGGTTGTG	(CT)15	6	0.687	0.803	4	160-190
Unigene49789_All	CCACCCCTTGTTTTAACCCT	TTCATTCACACCACCAGCAT	(CT)14	6	0	0	1	179
Unigene5755_All	GCCTGCCTTCCTTTTCTCTT	TAAAAGCAGACTGCCCGTTT	(CT)11	6	0.363	0.439	3	174-201
Unigene528_All	TCCAGGGTTTCTTTTCTTGC	CGGGGGATATTTGAGAGTGA	(TC)12	6	0.62	0.727	4	165-200
Unigene50264_All	TTCAAGCTCTAATGGCCGAC	CCTCCACTCCCTTCCCTAGA	(CT)10	6	0.63	0.733	4	197-210
Unigene65809_All	CCGGCCTCTGAGTACAAAAA	ATTCAAACTGGATTGCAGGG	(CT)11	6	0.365	0.533	2	183-278
Unigene22479_All	GGAAATACGGGGGTTGTTGT	GGCCGTAGGTGTGGACTCTA	(AC)15	6	0.581	0.711	4	165-196
Unigene47085_All	TTCGCTGCTCCTGTATTGTG	AAGTCCCGCATAAAACACCC	(CT)13	6	0	0	1	184
Unigene23024_All	GCAATTTCGACAAGCTCACA	GTGGAGCATTTATCGTGCCT	(GA)14	6	0.375	0.545	2	191-202
Unigene35615_All	ACCCGTTTCTTGATTACCCC	GGGGGTTAGGGTTCAGTCAT	(CT)10	6	0.46	0.591	3	184-196
Unigene18670_All	ATGAACCCACTCTTGCCTTG	ACCCAGTTCTTGTCCAAACC	(AG)12	6	0.346	0.485	2	192-212
Unigene81280_All	CCCCCATGTTTCCTTCTTTT	GGAAGATGGGATTTCAAGCTC	(TA)21	6	0	0	1	198
Unigene34847_All	TCTCCTCTCCTTTCCACCAA	GTCAGTTGCCATGACTCCCT	(AG)14	6	0.569	0.697	4	177-221
Unigene2954_All	CAACACGCGCTTACACAGAT	TGAGTCTAATTTTTCCGGCG	(TC)10	6	0	0	1	206
Unigene50981_All	CTCCTGCTCTCAAACCCTTG	CCTCTCTCCCCCTCTTGTTC	(GA)13	6	0.639	0.758	4	201-218
Unigene3568_All	CTGCAGTCGCTGGACACTAA	GACGTATCGTAGCTGCCTCC	(AG)10	6	0	0	1	206
Unigene152_All	CACCGCCATTCTTGCTTTAT	GCGGCTACAAGAAGTGAAGG	(TC)12	6	0.424	0.53	3	196-204
Unigene2108_All	TCATGCAATGCCATACAACA	AGGGGGAAGTGACAACACAG	(AG)14	6	0.424	0.53	3	200-222
Unigene50206_All	AAAAGCAACTCTGGGCAAAA	CAGCATGTCCGTTATTTCTTCA	(GA)21	6	0.476	0.561	4	193-222
Unigene62332_All	GAGATGCATGCCAAAGTGTG	GTAGCAGCAGCACCTGTTTG	(TC)13	6	0.46	0.591	3	202-206
Unigene61645_All	AATGGTATAGCCGGCCTCTT	TGATCAACGAGTCAGTCCCA	(TG)13	6	0.499	0.622	3	200-218
Unigene92773_All	CTTGTCAAAAACCACCACCC	TTCGTCTCTTCCCTTATCTCCTT	(CA)12	6	0.305	0.409	2	195-207
Unigene33897_All	ATGATCACTGATTCCCTCCG	CTCACTATACGCGCACCTCA	(TC)11	6	0.477	0.621	3	136-175
Unigene35788_All	ACACCAGTTCTCCTCCATGC	GTGTAGGTTTTGGGCGAGAA	(TC)10	6	0.744	0.848	5	184-205
Unigene35984_All	TCAGCGCGTGAATCATACTC	AAGCACGCGAAAATCTCACT	(GA)13	6	0.599	0.712	4	196-218
Unigene7137_All	TCTCCGTCTATGATGCTCCC	AAGGCAAACCATCAAACCAG	(AC)10	6	0.577	0.667	5	206-228
Unigene12891_All	GCCATTCACCCAAGTAACCA	TTGGTGCGGTAGGTTTTAGC	(AG)12	6	0.305	0.409	2	207-210
Unigene23068_All	CAGACACGCAAAAGAAAGAAA	GGAAGCAACGGATACCAAGA	(AG)10	6	0	0	1	200
Unigene22153_All	TTCCACAAGCCATACCACAA	TCCCGCATTTCTCAGTCTCT	(AC)13	6	0.305	0.429	2	200-238
Unigene973_All	CAATGGCAGCTGACAAATTAGA	CCAGTCTGAAATTCAAAGAAACG	(CT)44	6	0.535	0.667	3	190-223
Unigene66295_All	TTGGGTATCTGAAATTCGCC	AACAGCCGGAAGCTCACTTA	(AC)11	6	0.368	0.53	2	207-225
Unigene38100_All	TGCCATTGAAACTGAAACCA	CCCTAATCCCACCTCTTGAA	(GT)12	6	0.41	0.511	3	207-240
Unigene27617_All	TTGACCAATCAATCACTCTTCG	CAAAAGAGTGTGCTCGAACG	(TC)10	6	0.305	0.409	2	214-217
Unigene53572_All	TTTCAGTCTTTTAATTTGCCAGT	AGCTGCTCGTGCTTCTTCTC	(TG)10	6	0	0	1	219
Unigene50373_All	TCATGATTTTCTTGCACCCA	GCCGGTCATAAGCAAGGTAA	(AG)10	6	0.365	0.533	2	217-238
Unigene87160_All	TACCGAAAAGGATGAGGGAA	ACAACAACATCCTCGTGCAA	(AG)11	6	0.41	0.511	3	196-202
Unigene6618_All	CGCGAATTCTTGGAGAAGAG	TTAGAACATTGATGATTTAACCAAAA	(CT)12	6	0	0	1	223
Unigene24863_All	CCAGCAACCTTAGCAACCTC	CTCCCAGACGTTCTTCTTCG	(TC)12	6	0.46	0.591	3	214-225
Unigene7264_All	GGAGAATTGAATTGACCCCA	CCACATCCAGGGATTTTGTC	(GA)10	6	0.365	0.533	2	212-219
Unigene70808_All	TCGAAACTCGTTTTGCATTG	TCATTGCTTTAGATCACAAATGG	(AC)12	6	0.46	0.591	3	203-227
Unigene26224_All	CCTGGTGCATCCTTTCTCTC	GCAAAAGGAAGGTTCATTGC	(CA)12	6	0.141	0.167	2	206-226
Unigene28721_All	TGGGGTTCGAGATTTGAGTC	TAATGCTTGCCATTTGGTTG	(CT)13	6	0.141	0.167	2	212-233
Unigene27497_All	GGGCAAAGGAATCATCAGAA	TCAGCCAGGAGATTCAGCTT	(AG)11	6	0.477	0.621	3	214-229
Unigene10557_All	TGTGAGTGCCAATAAACCCA	TCTCCTTTTCCTATAAATACCAAAGT	(AG)16	6	0.449	0.545	3	206-223
Unigene22838_All	AGAAGTGGCTGAATGGCAGT	GGGGATGATCCATGTTTGAA	(TC)14	6	0.545	0.682	3	211-227
Unigene25212_All	TCTCTCTGGGGAGTCTGAGG	TGGGAAAGAAACGAAGGATG	(TC)13	6	0.346	0.485	2	223-232
Unigene9555_All	TTGGTCCCAATTCTTTCAGG	GGATCAACAAATGCCTGTCA	(CT)11	6	0.363	0.439	3	218-233
Unigene4672_All	ACAAAAGCATCCCAAGCATC	GCAAAAGCAGTAGCAGAGGC	(TC)13	6	0.393	0.455	4	204-242
Unigene40377_All	GGACTTGAACTTTGCAGGGA	TCCATCGCATCGATTAACAA	(CT)12	6	0.599	0.712	4	192-212
Unigene88879_All	TGGGGTTCGAGATTTGAGTC	TAATGCTTGCCATTTGGTTG	(CT)35	6	0.141	0.167	2	212-233
Unigene7308_All	AAGTTGGCCTGCTCATTACC	GGCAACATCAGATGGGTTCT	(TA)13	6	0.269	0.356	2	196-231
Unigene7459_All	GGAACCAATGTGCTACATGC	GTGGGCAAGCTCTTTGAAAC	(CT)12	6	0.545	0.682	3	222-239
Unigene3354_All	ATTAGTCCTTTTGCGGCCTT	ATTGCTACCCCCATCTACCC	(AG)10	6	0	0	1	230
Unigene4264_All	TTTTGCATGAAACAGGTCCA	TGCCAATTTTAGCCAGAACA	(GA)16	6	0	0	1	216
Unigene25265_All	CATCCATTTTGGGGATTCAG	TCGGTCATGTTTATCAGGGA	(AG)11	6	0.375	0.545	2	233-261
Unigene20888_All	GACTGGAGTTGCAAGCATGA	ACTAATGAACCAAATGTGAAACAA	(GA)18	6	0.363	0.439	3	208-236
Unigene2237_All	GCAGGAACAAGAACTCAGGC	TCCCCTAAAACCACGTGAAG	(AC)10	6	0.599	0.712	4	231-254
Unigene17120_All	CTCACCGAATTATGTGGGCT	AGGGCAAGGGAGAGGAAATA	(TC)10	6	0	0	1	238
Unigene66655_All	GCAAAAGCAGTAGCAGAGGC	ACAAAAGCATCCCAAGCATC	(GA)13	6	0.141	0.167	2	238-244
Unigene8671_All	CCAAGAAGAGAGGGGGAGAG	GAGGCTTTGTCTTTCGATGC	(AG)16	6	0.141	0.167	2	237-243
Unigene3568_All	TCTCCATCTCCCATTGGACT	CTGCACTATTTCAGACGGCA	(TC)10	6	0	0	1	207
Unigene61354_All	GTGGGCAAGCTCTTTGAAAC	GGAACCAATGTGCTACATGC	(AG)14	6	0.505	0.621	3	222-239
Unigene39777_All	TGACGAGCTGGATATGGATG	GAAAAATGCCCCAACTTGAA	(GA)11	6	0.363	0.439	3	223-239
Unigene6957_All	TACAGCCCGTTAAAATTCGC	GTGGAAATGCCACTGAGGTT	(AC)11	6	0	0	1	238
Unigene50093_All	CCTTCGTCAACAATCAAGCA	ACGGTTCCTGCAGTTGAAAG	(CT)16	6	0.449	0.545	3	226-236
Unigene18103_All	CCATAAAAACACACCCACCC	AGATCATGCATGGTGAAGCA	(AC)11	6	0.46	0.591	3	221-233
Unigene65167_All	CCAAGTTGGATAACAAAAGCC	ATCAAGCCTCTGCACCTGTT	(GA)11	6	0.424	0.53	3	229-240
Unigene663_All	CTTGACATCTTGCTTGTGGG	CTGCAACCCTTTAGGCTCAG	(AC)14	6	0.505	0.621	3	225-240
Unigene68183_All	CTCACTCCTGGCGTCCTAAC	TAACCTGGGACAAAGGGACA	(TG)11	6	0.449	0.545	3	230-241
Unigene4353_All	AGACAAGGTGGGCAGTTTTG	AGTTGGTTTTGGAAGGAGGG	(CT)10	6	0.449	0.545	3	224-251
Unigene22355_All	GGAGGTTCATTCGGGTATCA	CATGGTACGGAAACCATGTG	(TC)14	6	0.579	0.712	3	235-247
Unigene69585_All	GGAGTAGATGACGGCGTGTT	ACCTCCATCAGCGACAAAAC	(AG)11	6	0.46	0.591	3	218-263
Unigene4362_All	GGACGATACGCCAAATGAGT	CTCAATCCTTTCCTTGGTGG	(AG)13	6	0.239	0.303	2	216-242
Unigene8000_All	CTCTGGTTTGGGTTTCCTGA	TGATGCCGAGCAATATCAAA	(TA)12	6	0.346	0.485	2	235-244
Unigene65600_All	GGACGATACGCCAAATGAGT	CTCAATCCTTTCCTTGGTGG	(AG)14	6	0.375	0.667	2	218-242
Unigene20021_All	CATGGTGCATGACACAAACA	GGATCCAAATGCTTCCATTG	(AC)11	6	0	0	1	231
Unigene56821_All	CCTGCCTTGCTTGCTTTTAC	TCATGAAACGGGACATCAAA	(CT)14	6	0.622	0.742	4	230-242
Unigene9504_All	TACCACAACAAGCGAATCCA	AAAGGAGGACCCATTCATCC	(TC)19	6	0.505	0.621	3	213-245
Unigene51170_All	ACGTGAGGAGACTCCCTGTG	CAAGTCCCTGCACCTGGTTA	(AC)11	6	0.346	0.485	2	226-231
Unigene38112_All	ACCCTCGTCGATGATAGCAC	GGGTGCGTCGTTTAAACATT	(GA)11	6	0.305	0.429	2	237-266
Unigene22944_All	ACGGTTCCTGCAGTTGAAAG	CCTTCGTCAACAATCAAGCA	(AG)13	6	0.672	0.8	4	224-247
Unigene8028_All	AATAGGGAACCCAAACTCGG	CAGGGCCTTCTTTGCTGTAG	(TA)11	6	0	0	1	238
Unigene90250_All	AAAATGACCCTAAATGCCCC	AAAGTGGAGCGGAAGTAGCA	(CT)10	6	0.62	0.727	4	228-245
Unigene68304_All	GAAACAAAGCCAGTGGAGGA	TCTTCTGTCATGTGCTTCGG	(AG)14	6	0	0	1	239
Unigene69214_All	GAGGCACTCATTTTTGTGAGC	TCCCCAAGAAGATGCACATA	(GA)11	6	0.346	0.533	2	215-277
Unigene25233_All	ACCCCTCACCCTCACTCTCT	GGAGGGATCATCGGTCACTA	(GT)10	6	0.375	0.667	2	231-263
Unigene66137_All	CCAGGCTGTTGAGAGGAGAG	TGTCCTTGTTGAAGGAACGA	(CT)12	6	0.62	0.727	4	210-245
Unigene6234_All	GCAGACACAAACTTTTGCCTTA	ATCCTTGCTCCCATGTGAAT	(GT)11	6	0	0	1	236
Unigene3942_All	GAAGCTGCGATACCCAACAT	TGTTGCATGAAAGGTTTTCG	(GA)13	6	0.371	0.464	3	241-254
Unigene1374_All	CAGCTTTTGCAATAATCAACCA	ACGCAAGAAGAAGCTCCAAA	(TG)10	6	0.499	0.622	3	232-250
Unigene2896_All	GGCGGGATTTTCTTTTCAAT	TGCCACCAGCCATAACAATA	(TC)37	6	0.535	0.644	4	231-247
Unigene44880_All	TACTGTGCTTCCTGCTGTGG	TGTCAGGAGGAACCAACACA	(AG)13	6	0.466	0.6	3	215-259
Unigene35722_All	TTCCACCAGCAAGATAACCC	TTCTTGGTGCAATGGATCTG	(TC)10	6	0.672	0.8	4	229-257
Unigene37683_All	TGGGTTCCCTCTTTAGCATC	CAAAGTTTTGACCAGCGGTT	(AG)12	6	0.667	0.821	4	217-251
Unigene38561_All	CAAGGGGGTAATAGAGGGGA	AAGCTGACTAGCTGACCCCA	(GA)10	6	0	0	1	244
Unigene3652_All	TGCCTTCTTATTCACTGCCC	CCTTCCCTAATTCAGCCACA	(CT)10	6	0.505	0.621	3	228-290
Unigene36155_All	GTGGGCTGTGCATCTCTGTA	GCCCAAAAGATTGAACTCCA	(CT)12	6	0.346	0.533	2	236-251
Unigene62371_All	TGAAAGACAGGAAAGCATGAAA	TTGCAAGAACTCCATTGCTG	(CT)12	6	0.375	0.667	2	235-250
Unigene8303_All	GGCAAATTCGCCCTAGAATTA	TTGACCCCCAGTTCAGATTC	(TC)11	6	0	0	1	253
Unigene61469_All	GCACCATGGATGATTCCTTT	TCAATCATGAACCGGCAGTA	(GA)33	6	0.643	0.742	5	217-257
Unigene3055_All	TGGAGTGGTAGGAGGACTGC	AGAGACAGACAGGAGGCAGC	(AG)12	6	0.141	0.167	2	259-269
Unigene4662_All	TGGAGAATCTGATCGAGAACG	TCTTTTCACCCTAACAAATCACAA	(CT)10	6	0.314	0.378	3	255-264
Unigene425_All	TCCTTGCTTGCCCATATCTC	CTGTTTTCTGGGTTTGCTGC	(AG)11	6	0.239	0.303	2	255-261
Unigene18790_All	TCCCCTTCCCTCTCTCATTT	CAAAATCAAAAGGCCCTCAA	(AG)14	6	0.492	0.644	3	253-272
Unigene17647_All	AAACCCTTTCGCTTTCTTCC	TGGTTTTGAGTCTATGCCGA	(TG)11	6	0.45	0.533	4	247-274
Unigene18930_All	TGGGAAATGGGAATGGAGTA	ATCAGGGCCCTAAAAGAGGA	(AC)14	6	0.375	0.545	2	241-258
Unigene68053_All	CATAAATGCTGGGTTCAGGC	CCTGCAAAGATCAACAAAAGC	(TG)12	6	0.239	0.303	2	250-271
Unigene26858_All	AACCCCACTGCAATGATCTC	ACACTCAGCGTGTGGACTTG	(AC)10	6	0	0	1	260
Unigene32475_All	TCCACCACTTTCCTCCAAAC	AGGCCATAGCCAAGTAAGCA	(AC)11	6	0.346	0.485	2	259-281
Unigene18721_All	TTTGATCATTCGGCATGTGT	TCGCCCCATTTGTATAAAGC	(TC)12	6	0.552	0.652	4	240-271
Unigene6913_All	ATGAGCGCAGATCCAAAGAT	ATGATTTTACCTTGCACCGC	(GA)14	6	0.272	0.318	3	237-266
Unigene59021_All	ATGAGGAAAATGAGTTGCCG	CGAATGCCTGAGGATTTGAT	(TG)14	6	0.375	0.6	2	260-268
Unigene60718_All	TGAAGATGGAGGAGGAGGTG	CAATTTCAAGCCTTCGCTCT	(CT)13	6	0.61	0.733	4	224-280
Unigene19017_All	CACCCACGCACATACATACAG	GCCTGGGAATATTAAAGGGCT	(AT)17	6	0.719	0.818	6	248-266
Unigene3801_All	GGAGTGGAAAACGGAAAGGT	TCACAATTCATGGGCTTCAA	(AG)10	6	0.332	0.467	2	257-271
Unigene22718_All	TTAGGGCATTGGATCTGAGC	CATCAAGCATGGCAGAAGAA	(AT)10	6	0.555	0.714	3	268-274
Unigene24229_All	ACGAGTGGTTTTCGAGTTGC	TCTCCCTTCCTCACTCTCCA	(AG)14	6	0	0	1	265
Unigene536_All	CCATGAAACCCATCTCTGGT	TGGACTAATCCGAGGCAATC	(CT)12	6	0.586	0.733	3	269-273
Unigene67797_All	TCGCCAACAATCAATGAAGA	AGATGACAGGGAGTTGCTCG	(GT)14	6	0.305	0.409	2	256-269
Unigene2663_All	CCCCCTCACTTGTAGCCTTT	GCAACCATCTCCATCCTTGT	(TC)11	6	0	0	1	269
Unigene2468_All	ACAACAAACCAAAAGCCTGG	TTTTCATGCAAAAGAAAGTTGC	(AG)10	6	0.599	0.712	4	241-270
Unigene19744_All	TCACCCACTCATCCTTCACA	ATTCCCTGAAGACCCAGCTT	(TC)13	6	0.239	0.303	2	260-270
Unigene20597_All	CAGCACAGGAAAATATTATGGC	CCCCTCCCAATATGAGGATT	(TC)11	6	0	0	1	265
Unigene36595_All	CGAAACTCCTTCCCCCTATC	CATCACTGGATCTGGCCTTT	(GA)11	6	0.305	0.409	2	264-276
Unigene57849_All	CCGCGTAATTAATTGGAAACA	TGAATTACCATGGCATTTTGT	(AC)13	6	0.239	0.303	2	250-276
Unigene13733_All	TCGGTGCAAAGACTTCTCCT	GCATGCAACCTGTAGGGACT	(CT)12	6	0.346	0.485	2	268-281
Unigene12424_All	TTGGCACTCCATGGTTATCA	TCGTGCGATGAATGGAAATA	(AC)11	6	0.375	0.545	2	267-273
Unigene71206_All	TGAAGTTGATGTTGCCCTCA	GGAACTCAACCGCGAAATAA	(CT)13	6	0	0	1	275
Unigene4805_All	TTTGGTGGTGTTGAGTTGGA	TAGGGCATGATGGCATGTAA	(GA)13	6	0.555	0.682	3	262-279
Unigene7452_All	TTTTTCTTCTCCTCCACCCC	CTGGAAAGTGCATCTCCGAT	(AC)11	6	0	0	1	264
Unigene64059_All	TGTGCAATTGTGAGGTCAAT	GCAACCTAAATGACCACCTTG	(AG)10	6	0.563	0.711	3	259-271
Unigene34392_All	TTGAAACTGGGGTTTTCTTGTT	TCACCATCATCCTCCTCCTC	(AG)11	6	0.535	0.667	3	250-264
Unigene19587_All	GGATAGCATAGCATCCTCCC	TGAACACAGGGTACTGCTCG	(AT)12	6	0.141	0.167	2	253-277
Unigene576_All	AAGTTGCTTGGTGGGAACAC	TCACATCAAAAAGGCCACAA	(TG)12	6	0.359	0.536	2	272-275
Unigene11315_All	TTGAAGCTGAATTGAAAATGGTT	CAGCTAAGGAGGCATTGACC	(CT)10	6	0	0	1	275
Unigene8188_All	GACCCTCTTTCTCCACCTCC	CCTCCATCTTTCACCAAAGC	(AG)12	6	0	0	1	277
Unigene3328_All	CCCTTTCTCTTGCTGACAGG	TGGTTTAATAGAGGCCGTGC	(TC)44	6	0.305	0.429	2	265-288
Unigene3214_All	ACCGGAGTTGTTGAAACTGG	TTGCTAGGTCATTTGCTCCC	(AG)10	6	0.239	0.303	2	264-286
Unigene23584_All	AAGCAGGCGTTGAAGAGGTA	GAACCAGTTGCATCAGTGTCA	(GA)14	6	0	0	1	281
Unigene31040_All	TTGTTCTCTTCCTTTCTCACCA	AACTCCATGGCTGGACTTTG	(AG)10	6	0.535	0.667	3	262-285
Unigene18185_All	AACCTCGATTTTTCGTGGC	CCATGAAACATGAGCAAAGC	(AT)12	6	0.62	0.727	4	273-281
Unigene28521_All	CCACGCGACTTGAGAAACTT	GGATCTGTTGTTGCTTCTTGG	(AC)11	6	0.239	0.303	2	272-293
Unigene1629_All	TCGCTAAGAATGCCATGAGA	TGTTGTAGTCGGTGGAGCTG	(TG)16	6	0.535	0.644	4	264-282
Unigene81709_All	GGATAGCATAGCATCCTCCC	TGAACACAGGGTACTGCTCG	(AT)13	6	0	0	1	276
Unigene16353_All	CACGTAAAAGCTATCATTTTGGA	TGGGAATGAAGGAGAGGTCA	(CT)10	6	0.346	0.485	2	239-315
Unigene21893_All	TTAACTATGCGGCCAACCTC	AGCTGACGCCTCTAGACCTG	(GA)12	6	0.468	0.607	3	221-286
Unigene48850_All	ACACACATCCCAAAGCACCT	CGCTTCTGTATTCCCTGTCC	(CT)11	6	0	0	1	273
Unigene36642_All	CCTTCCTCTTCCTTCTTCGC	CGCGTAATTTCTCCTCCAAG	(TC)12	6	0.346	0.533	2	274-303
Unigene26706_All	ATGCACCAAATGTGGGATTT	AGTGCTCCTTGGCTTTGTGT	(GA)11	6	0.505	0.621	3	272-287
Unigene19082_All	CGATGTGAAATCTTGGTGGA	TGCCTCCCATCACTTACACA	(AC)14	6	0.375	0.545	2	274-284
Unigene22399_All	CAGGAAATCCGGACACAGTT	TCGCATCAAGGATGAACAAA	(AT)11	6	0.535	0.667	3	267-285
Unigene46831_All	GGCTCGCTGCTTTTACTCTC	CCCTTTAAATACGGTCCGGT	(AG)10	6	0	0	1	276
Unigene23506_All	AATCCAACGCCTTCCTTCTT	CACTAAATGACCCCCGCTTA	(TC)10	6	0.535	0.667	3	280-310
Unigene24648_All	AACAGGGTCATTTTTCCCAA	GCAAGAGCACTTTTAGGTGGA	(GT)11	6	0.239	0.303	2	274-309
Unigene32916_All	TAACGAGTACAAGGGGTGGC	ACACATCAGGAAAGGATCGG	(AT)11	6	0.424	0.53	3	288-292
Unigene3907_All	CACCTTCTCCCCCATTTCTT	CCGCTTTCCTGAGCACTATT	(TC)13	6	0.141	0.167	2	277-288
Unigene39813_All	ATTCGCTTTCACCTGCTGAT	ACATTCCAGTTCCACAAGGC	(GA)12	6	0.141	0.167	2	277-286
Unigene12997_All	CCTTTCCAGCCAAAATTCAA	AGGGGTGTTGTTATCAAGCG	(AG)11	6	0.141	0.167	2	282-291
Unigene37186_All	TAACATGGCGAGTAGGGACC	GCCAAACAGACCTCGATCAT	(CA)10	6	0.368	0.53	2	283-303
Unigene7652_All	CCACCATCAAAGTTGGGGTA	GGATGGTCCCACTTCATCAC	(AC)11	6	0.476	0.561	4	281-293
Unigene26940_All	TTCTCGATTGGGATTGAACA	AATGCAATTCCAGTGAAGCC	(AG)13	6	0.375	0.545	2	280-297
Unigene23923_All	TCCGCACAGTCACATTTAGC	AAAACCCATGATCTTCCGTG	(TC)13	6	0.535	0.667	3	291-298
Unigene36575_All	AGGAGGAAGACGGCGATTAT	CACGCCGAGAATTTCTGTTT	(CT)10	6	0.141	0.167	2	291-295
Unigene31170_All	CCCTCAGCCACTTCTCTCAG	CAAAATGCACATGCAACCAT	(GT)10	6	0	0	1	286
Unigene28539_All	AGCTTTGCCCTCATGTATGC	TGAGGTTCCTTGCGTTTCTT	(AT)11	6	0.141	0.167	2	256-289
Unigene23124_All	CGTGGCTATGGAGGTTTGAT	GCCTCTGGATGACCAAATGA	(AC)14	6	0.46	0.591	3	281-300
Unigene16153_All	GCCATCAGAACAGAGGAATG	TGCCTGAGTTGCTTGCATTA	(TC)10	6	0.477	0.621	3	299-324
Unigene5040_All	GCATGCATTCCAGATTTTCA	GATGTAAGCATGGCCACAAA	(CT)10	6	0.141	0.167	2	292-301
Unigene18361_All	CCAGGTGCAGCTTAACACAA	CTACCGTTGTTGGGATCGAA	(CT)14	6	0.579	0.712	3	286-300
Unigene17155_All	GTTGAGGCATGTTGCTCTGA	TGTGTACGTGTTTGTGTGTGTAAA	(AC)11	6	0.46	0.591	3	290-302
Unigene42177	ACCCGTGAGCTCCCAACATC	TCCAGCTGTCTGAGTGCTTT	(GTTGCT)4	6	0.505	0.676362	3	245-255
Unigene51785	GGAGCACATAGTGGGGATGA	CCCACAAAAGCAACACTGAG	(TC)11	6	0.535	0.75389	3	245-255
Unigene19786	TCCAGCTGTCTGAGTGCTTT	AATGCAATTCCAGTGAAGCC	(CAGCAA)4	6	0.555	0.685083	3	245-260
Unigene8586_All	TGTCAAATCTGGTCCAAGCA	TCTCTCAGCAGCAATGATGG	(CT)10	failed in gel reading
Unigene8128_All__size_377__gap_0_0%	gaagttgaaaggggttgtgc	ctttgctggcttgaagctct	(TC)10	failed in gel reading
Unigene1331_All	AGGTAGTCCCTCCTTCTGCC	TGCAGACCCTCTTTCTCGTT	(TC)11	failed in gel reading
Unigene40666_All	TCACTGCAAATGCAAGAGATTT	ATTCTGCCAAAGACGCTCAT	(TG)11	failed in gel reading
Unigene17985_All	AAGACAAGGAAGCCAGGAGA	AAGGTGGTGGTCAAAGCAAG	(TG)10	failed in gel reading
Unigene23112_All	ACAAACACCAGCACATGACC	GGAATTCAGTATGGAAAGGGG	(CT)13	failed in gel reading
Unigene22097_All	TGCTAAAAAGGCCCAACAAC	TGTCAAGGTTGCAAGGTCAG	(CT)12	failed in gel reading
Unigene8766_All	GACACCATCAACCATAGGCA	GGTTAATTAAGGTGCGGCAA	(GT)11	failed in gel reading
Unigene68573_All	TACTGTGCTTCCTGCTGTGG	TGTCAGGAGGAACCAACACA	(AG)12	failed in gel reading
Unigene58112_All	CATTCTTGCAGAAACAACGAGA	TCGCTTTGCAAATTTCCTGT	(GA)10	failed in gel reading
Unigene14116_All	ATGCAAGTGCAATCCCCTAC	AGAATCACTCAAATCCGCTCA	(CA)10	failed in gel reading
Unigene50822_All	ACCTCCATCAGCGACAAAAC	GGAGTAGATGACGGCGTGTT	(CT)11	failed in gel reading
Unigene2211_All	TCAACAGTAACGCACCAAGC	GTGACCCTGAAAACCAAAGC	(CT)11	failed in gel reading
Unigene23906_All	GTTCTTCGTGCCAAGCTCTC	GCCAGGAGCATTAAGAGTCG	(TC)12	failed in gel reading
Unigene6844_All	CACAAGTTGCCTGATCCGTA	GTGGAAACTGAAGAGTCGGG	(TG)12	failed in gel reading
Unigene25169_All	GAGCTTCGTGGACATTCACA	AGATGGTGCAAGTGTATGCG	(TC)11	failed in gel reading
Unigene78243_All	GAACTTTCAGAGTTGGAGACAAAA	AGGCGCATGGACTTGATATT	(TC)10	failed in gel reading
Unigene3514_All	GGCTTCCTCTTCTCCTGGTT	CGTCATGACAGCAAGCAAAT	(TC)10	failed in gel reading
Unigene62628_All	CACCTCATGCGCCTCTAAC	CCTCCATCTTCTCCTCCTCC	(CT)10	failed in gel reading
Unigene68659_All__size_226__gap_0_0%	ggatagaaagctctcagacatcg	aagaaagagacgacagacagagg	(TC)12	failed in gel reading
Unigene36262_All__size_511__gap_54_10.56%	tcgcatcaaggatgaacaaa	gaaatggttatgccccacag	(AT)11	failed in gel reading
Unigene67286_All__size_273__gap_9_3.29%	ttcattcacaccaccagcat	agccaccccttgttttaacc	(AG)14	failed in gel reading
Unigene70348_All__size_770__gap_28_3.63%	tttacacggtccttccatcc	gtatgggacatgctggaggt	(CA)10	failed in gel reading
Unigene5425_All	AGTTGAAAGGGTGTGGTTGC	TCTCCCGCTACTGGATATGG	(GA)11	failed in gel reading
Unigene8889_All	ATTTTGCCCCCGTATTTGAT	GGCAGGATACCATGGAAATG	(TC)10	failed in gel reading
Unigene66196_All	TGTACCATGGAAAATGCCAA	GAGCCATGCAGTCGAAAAAT	(CT)11	failed in gel reading
Unigene186_All	AAGCTGAATGCAAAGCCAGT	GGAAACCAACAGGCTCGATA	(AT)14	failed in gel reading
Unigene35008_All	CCGGATACAGCAACAACAGA	GCAATATTGAAACCAGAAGCG	(CT)13	failed in gel reading
Unigene90173_All	TGCTTTTTCGGTTGTGTGAA	ATAGCAAACCCCGTCTTCCT	(AG)14	failed to amplify
Unigene4702_All	AAGGGCGTAGAGAGGGAGAG	GGGAGAGGTTCTGAAGGGAG	(GA)12	failed to amplify
Unigene63885_All	GCCATCGACATGTCTCCTTT	TCCTTTCTCTCCTGACATCTTCA	(AG)11	failed to amplify
Unigene37554_All	CGATGGGTTGCTAAGGGTAG	GCTTTTCGCCCTCTCTATGA	(CT)11	failed to amplify
Unigene28850_All	AGAGAAGGGGGAGATGGAAA	CTGGATCAGGGGAAAAGTCA	(CT)13	failed to amplify
Unigene25487_All	GTCCGTCACATTGTGTTCGT	CCTCCAAAAACCCAAAAACA	(AG)14	failed to amplify
Unigene1_All	CAAAGCGGTAAGCCCAAATA	CTACAGAAAGCGGTTCCCAC	(AT)11	failed to amplify
Unigene93883_All	CTCTCTCAATCTCACCCTCTCA	GCCTGCAATGAATCTTCCTG	(CT)10	failed to amplify
Unigene22690_All	TGCAGAAGTTTGCGTCTTTG	TTGTGGTTCCATTTTCACGA	(AG)14	failed to amplify
Unigene18031_All	TTTTTCCCTTTGCAGGAAGA	ATCTGGGTTGTTGTTGATGC	(CT)16	failed to amplify
Unigene26067_All	GCCTCCTACCTCCCCATTTA	GAGGCGGAGGAGGAAGTAGT	(CT)11	failed to amplify
Unigene45665_All	AGCAGCAGCAGAATCAACAA	CCAACTCCATCTCCAGTTCC	(GA)10	failed to amplify
Unigene34513_All	AGAGCTCAAAGGAATGCCAA	AGTGGAGGCGATCACAGAGT	(GA)10	failed to amplify
Unigene50114_All__size_208__gap_0_0%	ttgctttcatccgtattcca	cgctcttctcagttcaaaatcc	(AG)12	failed to amplify
Unigene48896_All__size_398__gap_0_0%	atgcagcttccatccatttt	gaagacccctctctctttgtca	(GA)12	failed to amplify
Unigene78717_All__size_474__gap_0_0%	ggatttgggtttgttgaactg	attaagcccaagccttcacc	(GT)10	failed to amplify
Unigene21170_All__size_1716__gap_0_0%	cgtactcttcaggtgcttgttg	gcctacaaaagctgtacctcct	(AG)14	failed to amplify
Unigene87745_All__size_934__gap_63_6.74%	tggtatcgtggtttgggaac	caccaaggcttcatttacactg	(TG)11	failed to amplify
Unigene63133_All__size_227__gap_0_0%	CGGACACAAACAGATGGAGA	ATTGAAATGGTCGGTCTGAA	(AG)17	failed to amplify
Unigene34536_All__size_1596__gap_0_0%	CATAATTTCGGCCATTCTGG	ATTTTTCTCCAACCATGCCA	(AT)10	failed to amplify
Unigene65958_All	AGAATGGGAAAAGCGAGTGA	TGTTTCCATCTCCTCGTTCC	(GA)12	failed to amplify
Unigene30118_All	TGGGAGAAAGAAAAGGGATG	TACACAAACTGGTGGCCAAA	(GA)11	failed to amplify
Unigene48085_All	AGAATGGGAAAAGCGAGTGA	TGTTTCCATCTCCTCGTTCC	(GA)13	failed to amplify
Unigene74460_All	CAGGGATTTGACCTGGAAAA	AATTCTTCATGTTTTGGCCG	(CA)11	failed to amplify
Unigene721_All	TGCAGCTCATAGGAGGGAGT	GACCAAGGTCGGTTTTCTCA	(GA)10	failed to amplify
Unigene21649_All	TTGCATTACTCTCTTTTATCCATTTTT	GATGAAGGTGGAGTTGCCAT	(TC)10	failed to amplify
Unigene19837_All	TCTTGAGTTGGCTTAAACGGA	CATGCAAGCATGTTTACAAGAA	(TC)12	failed to amplify
Unigene19203_All	AGTGTATCCCCTGCACCAAG	TCCTCAAACCTACAGGAGCC	(AT)12	failed to amplify
Unigene23176_All	TTGATTTGGGTAAAGGTGGC	CCCTGATCCTTCTCTTCCCT	(GA)10	failed to amplify
Unigene6162_All	GCCATCAAAGAAGCAGGAAA	TCCAAAGTGCTGCTTGTCAC	(AT)12	failed to amplify
Unigene24394_All	CCCTAGCCACTACTTGCAGC	AGCCAGAAACCACAAACACC	(AT)10	failed to amplify
Unigene927_All	CGCTCTCACTGCCTTTGTTT	AAGGAGACGAGGAACCCATT	(GA)19	failed to amplify
Unigene6808_All	CTTCCGAGAAACCAGACTCG	GAGTTTTGGATCGTGGTCGT	(AG)12	failed to amplify
Unigene48462_All	AACACGGGAGAGCTTCAGTC	AAAGCTTCTAGGGAGCGAGG	(TG)10	failed to amplify
Unigene62882_All	AACCATTCAACTGGCAAAGG	TTTTAATGAACCGGGGTCTG	(AC)12	failed to amplify
Unigene46030_All	GATGATGAGAGTTCTGTTTTTGGA	TTATTTTTGAATGATCACATCTAAGC	(TG)12	failed to amplify
Unigene17951_All	CTTCCCATTCCGTTGTTCAT	GCGATCTTGTGCTGCTGATA	(CT)10	failed to amplify
Unigene7320_All	CCCAATATACAGGTCCCTTCC	TTTGAGGACCACAAGGCTCT	(TC)10	failed to amplify
Unigene54657_All	TTTCTTCTTTCCGCCCTGTA	GAAGTGGGCTAGCGTTTGAG	(CT)11	failed to amplify
Unigene46742_All	AAAGTGGAGCGGAAGTAGCA	AAAATGACCCTAAATGCCCC	(GA)12	failed to amplify
Unigene46742_All	TGGTGGTTCTGGACATCTGA	TACTTGTGCATGCTCCTTGG	(GA)14	failed to amplify
Unigene18080_All	CTGACCTGCATGTGTGTGTG	AGTTCAGCGGTCCTGAGAAA	(GA)11	failed to amplify
Unigene50858_All	CCTTCCACCACCTGTAAGGA	TTTGCATTGCATTACTCTCTTTT	(GA)10	failed to amplify
Unigene59523_All	ACTCTTCGCTCTCCCTCTCC	TCTTGAGAACCCATAAGCCG	(TC)11	failed to amplify
Unigene45560_All	AGCCTGAAACCCACTTGCTA	CTGGTATTGCTGTGGTGGTG	(CT)10	failed to amplify
Unigene22413_All	CCCACCCTCAAAACAACAAA	CGTCTTCCGTGGGTACTGTT	(CT)10	failed to amplify
Unigene68574_All	GGCATGCCTCAAGTTGTTTT	CCATGCTGTTTTTGAGATGC	(TC)10	failed to amplify
Unigene28188_All	TTTTCTCGGCTTCACCAAGT	TTGTTCATGTAGGCATCCCA	(TA)15	failed to amplify
Unigene8225_All	AAGCCCCTCTCTCTCCTCTG	GGTTAGCCTGCTTTTGTTGC	(TA)10	failed to amplify
Unigene7121_All	AAAAGAACGGGCCGTAAGAT	CATACTGGCGGGATCAGACT	(AT)10	failed to amplify
Unigene89103_All	TACAGCCCTGGCTTCTGCT	CTTGCCTGCTGATTAGGGAC	(GA)11	failed to amplify
Unigene61171_All	CACGCCTAGCCATTTAGGAG	GGAATTCACGTACAGGGACAG	(AG)12	failed to amplify
Unigene20379_All	AGTTTTACAAGGACCCGCCT	CGTGACCCGGACTTGTTACT	(TC)10	failed to amplify
Unigene8216_All	TGCAAAAGTAGACGGGACCT	GGTTGCTCTTTGGGAACGTA	(AG)12	failed to amplify
Unigene11808_All	GGATCAGACGGTGGAGAGAG	CCTCACATTACATGCCACACT	(GA)11	failed to amplify
Unigene60019_All	CAAATCCACATTCGCTGCTA	ACGAGGGAATTGAATGGCTA	(GA)10	failed to amplify
Unigene44533_All	CCTCTATTTCGTTCTGGGCA	TCCACTCACCGTGATGTCTC	(GT)14	failed to amplify
Unigene12551_All	CTTGCCTGCTGATTAGGGAC	AACAAAACAGCGATTAGCCG	(CT)12	failed to amplify
Unigene18627_All	TCAATGCATTCCCACTTTGA	ACCTGGAAGAATTGGTGGTG	(AG)13	failed to amplify
Unigene37098_All	AAATCAAACCCCCACACAAA	CCCAGCTATTTGCTATCCGA	(TC)10	failed to amplify
Unigene35174_All	TTCTCCTTCTCTCTCTTGAATTTG	CCTAGACGCAGTTGGGATTC	(CT)13	failed to amplify
Unigene6818_All	AGTTCGGTCTTCAGCTTCCA	TCTTTTTCCCTCCTCACCTG	(GA)10	failed to amplify
Unigene24628_All	CAGAAATACAGGCGGTGGTT	TGGATTCCATATGGTTGCATT	(GA)10	failed to amplify
Unigene34536_All	CATAATTTCGGCCATTCTGG	ATTTTTCTCCAACCATGCCA	(AT)10	failed to amplify
Unigene24059_All	TGGCCGATCATTAACCAAAT	CTTGTGGCTTTGGTGGAGTT	(AG)10	failed to amplify
Unigene43346_All	TCTTCTGTCATGTGCTTCGG	GAAACAAAGCCAGTGGAGGA	(CT)13	failed to amplify
Unigene53021_All	TCACTCCCAATCCTCCTCAC	AGGAGGGCTGTTAGGTTGGT	(CT)11	failed to amplify
Unigene91224_All	GCTCAAATCACCCGAGACAT	GGACATGAGACCAGCAATGA	(CT)12	failed to amplify
Unigene44191_All	TTGATCACAGTTTGAGCTCCTC	CCTGCATCAGGCAAGTGTAA	(TA)11	failed to amplify
Unigene5490_All	TGTTTATTTCAGGTGGGGGA	GCAGGGATGCACATTTGTAA	(TC)14	failed to amplify
