# Supplementary material for: Exploiting the Transcriptome of Euphrates Poplar, Populus euphratica (Salicaceae) to Develop and Characterize New EST-SSR Markers and Construct an EST-SSR Database
Source: PLoS One. 2013 Apr 11;8(4):e61337. doi: 10.1371/journal.pone.0061337 (PMC3623821; doi:10.1371/journal.pone.0061337)
Supplement: Table S5 — Transferability of all the polymorphic EST-SSRs in other nine Poplar species. (XLS) [file pone.0061337.s008.xls]

## Sheet: Sheet1
Sections	Leucoides		Aigeiros		Pouplus	Tacamahaca			Turanga
Species	Populus wilsonii	Populus pseudotomentosa	Populus nigra var. italica	Populus nigra var.thevestina	Populus tomentosa	Populus trichocarpa	Populus simonii	Populus ussuriensis	Populus prninosa
G60055	+	+	+	+	+	+	+	+	+
G60080	-	-	-	-	+	+	+	+	+
G60423	-	-	-	-	-	-	+	-	-
G60512	-	-	-	-	-	-	-	-	+
G61298	-	-	-	-	+	-	+	+	+
G61616	+	+	+	+	+	+	+	+	+
G63199	+	+	+	+	+	+	+	+	+
G63749	+	+	+	+	+	+	+	+	+
G64109	-	-	-	-	+	+	+	+	+
G64879	+	+	-	-	+	+	-	+	+
G65676	+	+	+	+	+	+	+	+	+
G65889	-	-	-	-	+	+	+	+	+
G68250	+	-	+	-	+	+	+	+	+
G70287	-	-	-	-	+	+	+	+	+
G70707	-	-	-	-	-	-	+	+	+
G71407	+	+	+	+	+	+	+	+	+
U1098	-	-	-	-	+	+	+	+	+
U11471	-	-	-	-	+	+	+	+	+
U11686	-	+	-	-	+	+	+	+	+
U12594	+	+	+	+	+	+	+	+	+
U12638	-	-	-	-	-	-	+	-	+
U12897	-	-	-	-	-	+	+	-	+
U12965	+	+	+	+	+	+	-	+	+
U13051	-	-	-	-	+	+	+	+	+
U13367	+	+	-	-	+	+	-	+	+
U1338	+	+	+	+	+	+	-	+	+
U1374	+	-	-	-	+	+	-	+	+
U14028	-	-	-	-	-	+	-	-	+
U14044	-	-	-	-	-	-	-	-	-
U15575	+	+	+	+	+	+	-	+	+
U15614	+	-	+	+	+	+	+	-	+
U15685	-	-	-	-	+	+	+	+	-
U15700	-	-	-	-	-	-	-	-	+
U15717	+	+	+	+	+	+	-	+	+
U16	+	+	+	+	+	+	+	+	+
U1629	-	-	-	-	+	+	-	+	-
U16323	+	+	-	-	+	+	+	+	+
U16346	+	+	+	+	+	+	+	+	+
U16353	+	-	-	-	+	-	+	+	+
U16384	-	-	-	-	-	-	+	-	+
U16390	-	-	-	-	+	+	+	+	+
U17090	+	+	-	-	+	+	-	+	+
U17138	+	-	-	-	+	+	+	+	+
U17155	+	+	+	+	+	+	-	+	+
U17422	-	-	-	-	+	+	-	+	+
U17647	-	-	-	-	-	-	+	+	+
U18103	+	-	-	-	+	+	+	+	+
U18155	+	+	-	+	-	+	+	+	+
U18407	+	+	+	+	+	+	-	+	+
U18541	-	-	-	-	+	+	-	+	+
U18626	-	-	-	-	-	+	-	-	+
U18679	+	+	-	+	+	+	+	+	+
U18721	-	-	-	-	-	+	+	-	+
U18930	+	+	-	+	+	+	+	+	+
U19033	+	+	+	+	+	+	-	+	-
U19370	-	-	-	-	-	+	+	-	+
U19786	-	-	-	-	+	+	+	+	+
U1998	-	-	-	-	-	+	+	+	+
U19982	-	-	-	-	-	+	-	-	+
U20318	+	-	-	+	+	+	+	+	+
U20865	-	-	-	-	-	+	-	-	+
U20888	+	+	+	+	+	+	+	+	+
U21067	-	-	-	-	-	+	+	-	+
U2108	-	-	-	-	+	-	-	+	+
U2116	+	+	+	+	+	+	-	+	+
U21346	+	-	-	-	+	+	+	+	+
U21400	-	-	-	-	+	+	-	+	+
U21403	-	-	-	-	+	+	+	+	+
U21511	-	-	-	-	-	+	-	-	+
U21516	+	+	+	+	+	+	+	+	+
U21563	-	-	-	-	+	-	+	+	+
U21592	+	-	+	-	+	+	-	+	+
U21882	-	-	-	-	+	+	+	+	+
U21893	+	-	-	-	+	+	+	+	+
U21902	+	+	-	-	+	+	-	+	+
U22133	+	+	-	-	+	+	-	+	+
U22171	-	-	-	-	-	+	+	+	+
U22207	+	+	+	+	+	+	+	+	+
U22355	-	-	-	-	+	+	+	+	+
U2237	+	+	+	+	+	+	+	+	+
U2278	-	-	-	-	-	+	-	-	-
U22917	-	-	-	-	-	-	+	-	+
U23120	+	-	-	-	+	-	+	+	+
U23208	+	-	-	-	+	+	+	+	+
U23217	-	-	-	-	-	-	+	-	+
U23501	+	+	-	-	+	+	-	+	+
U23506	+	-	-	-	+	-	+	+	+
U23767	-	-	-	-	+	+	+	+	+
U23867	+	-	-	+	+	-	+	+	+
U2399	+	-	-	-	+	+	+	+	+
U24000	-	-	-	-	+	-	+	+	+
U2468	-	-	-	-	-	+	+	-	-
U24707	+	-	-	-	+	+	+	+	+
U24762	-	-	-	-	-	-	+	-	+
U24851	+	+	+	+	+	+	+	+	+
U25003	-	-	-	-	+	+	-	+	+
U25129	-	-	-	-	+	+	+	+	+
U25234	-	-	-	-	-	-	-	-	+
U25492	+	+	+	+	+	-	+	+	-
U25789	+	-	-	-	+	+	-	+	+
U25896	-	-	-	-	+	+	+	+	+
U26216	+	-	+	+	+	+	+	+	+
U26674	-	-	-	-	+	+	-	+	+
U2669	-	-	-	-	-	+	+	-	+
U26839	-	+	+	+	-	-	-	-	-
U26999	-	-	-	-	-	+	+	+	+
U27063	-	-	-	-	+	+	+	+	+
U27747	-	-	-	-	-	-	-	-	+
U28206	+	+	+	+	+	+	-	+	+
U28251	-	-	-	-	-	-	-	-	+
U28525	+	+	+	+	+	+	-	+	+
U28539	+	-	-	-	+	+	+	+	+
U28683	-	-	-	-	+	+	+	+	+
U28708	+	+	+	+	+	+	-	+	+
U2874	+	+	+	+	+	+	+	+	+
U28753	-	-	-	-	-	-	+	+	+
U28990	+	+	-	-	+	+	+	+	+
U29206	+	-	+	-	+	+	+	+	+
U29302	-	+	-	-	+	+	-	+	+
U29410	+	+	-	-	+	+	+	+	+
U2969	-	-	-	-	+	+	+	+	+
U30522	+	+	+	+	+	+	-	+	+
U30602	-	-	-	-	-	-	+	-	-
U30881	-	-	-	-	-	+	+	-	+
U31267	+	+	+	+	+	-	+	+	+
U31276	+	+	+	+	+	+	+	+	+
U31305	+	+	+	+	+	+	+	+	+
U31526	-	-	-	-	-	+	-	+	+
U3156	+	+	+	+	+	+	+	+	+
U32475	+	+	+	+	+	-	+	+	+
U33190	+	-	-	-	+	+	+	+	+
U33271	+	+	+	+	+	+	+	+	+
U33517	-	+	-	-	-	+	-	-	+
U338	-	-	-	-	+	+	-	+	+
U33995	-	-	-	-	+	+	+	+	+
U34265	-	-	-	-	+	+	+	+	+
U34557	+	+	+	+	+	+	+	+	+
U34573	-	-	-	-	-	-	-	-	+
U34756	-	-	-	-	-	+	+	+	+
U34786	+	-	-	-	-	+	-	+	+
U34847	+	+	+	+	+	+	+	+	+
U34980	-	-	-	-	-	-	-	-	+
U34999	+	+	+	+	+	-	+	+	+
U35008	-	-	-	-	-	-	+	-	+
U35013	-	-	-	-	-	+	-	-	-
U35348	+	-	-	-	+	+	-	+	+
U35420	+	-	+	+	+	+	-	+	+
U35589	+	+	+	+	+	+	+	+	+
U3568	+	-	-	-	-	-	-	-	-
U35692	-	-	-	-	-	-	-	-	+
U35955	+	+	+	+	+	+	+	+	+
U36050	-	-	-	-	+	+	+	+	+
U36254	+	+	+	+	+	+	+	+	+
U36323	+	+	+	+	+	+	+	+	-
U36630	+	-	-	-	+	+	+	+	+
U36633	-	-	-	-	+	-	+	+	+
U36875	+	+	+	+	+	+	+	+	+
U37399	-	-	-	-	+	+	+	+	+
U37683	+	-	-	-	+	-	-	+	+
U37853	+	+	+	+	+	+	-	+	+
U37915	+	+	+	+	+	+	-	+	+
U37939	-	-	-	-	+	+	-	-	+
U3801	-	-	-	-	+	-	-	+	+
U38010	+	+	-	-	+	-	+	+	+
U38058	-	-	-	-	+	+	+	+	+
U38303	-	-	-	-	-	-	+	-	+
U38386	-	-	-	-	-	-	+	-	+
U38755	-	-	-	-	+	+	+	+	+
U39270	+	+	+	+	+	+	+	+	+
U39351	+	-	-	-	+	+	-	+	+
U39530	-	-	-	-	-	-	-	-	+
U3965	+	+	+	+	+	+	-	+	+
U39730	+	+	+	+	+	+	+	+	+
U39777	+	+	-	+	+	-	+	+	+
U40157	-	-	-	-	+	+	-	+	+
U40273	-	-	-	-	-	+	-	-	+
U40580	+	+	+	+	+	+	-	+	+
U4068	+	-	-	-	+	+	-	+	+
U4073	+	+	+	+	+	+	-	+	+
U41561	+	+	+	+	+	+	+	+	+
U41727	+	+	+	+	+	+	-	+	+
U4192	-	-	-	-	+	+	+	+	+
U42177	-	-	-	-	+	+	-	+	+
U42445	-	-	-	-	-	-	-	-	+
U4325	+	-	-	-	+	+	-	+	+
U43492	-	-	-	-	-	-	-	-	+
U43512	+	-	-	-	-	-	+	-	+
U4362	+	-	-	-	+	-	+	+	+
U43679	-	-	-	-	+	+	-	+	+
U4421	-	-	-	-	-	+	+	+	+
U44589	-	-	-	+	+	+	+	+	+
U44709	-	-	-	-	+	+	+	+	+
U4472	-	-	-	-	-	+	+	+	+
U448	+	-	-	-	+	+	+	+	+
U45275	-	-	-	-	+	+	+	+	+
U45368	-	-	-	-	-	+	+	-	+
U46071	+	+	-	-	+	-	+	+	+
U4662	-	-	-	-	+	-	+	+	+
U4674	+	-	-	-	+	-	+	+	+
U46752	-	-	-	-	-	+	+	-	+
U4696	+	-	-	-	+	+	+	+	+
U4721	-	-	-	-	-	+	+	-	+
U48600	-	-	-	-	-	+	-	-	+
U48738	+	-	-	-	+	+	+	+	+
U49255	+	+	-	-	+	+	-	+	-
U49844	-	-	-	-	-	+	+	-	-
U49949	-	-	-	-	-	-	+	+	+
U5016	-	-	-	-	+	+	-	+	+
U50206	-	+	+	-	-	+	-	+	+
U50264	-	-	-	-	+	+	+	+	+
U50722	-	-	-	-	-	-	+	-	+
U50981	+	+	+	+	+	+	-	+	+
U51170	+	-	-	-	+	-	-	+	+
U5140	+	+	+	+	+	+	-	+	+
U51785	+	+	+	+	+	+	-	+	+
U51943	+	+	-	-	+	+	+	+	+
U52831	+	+	+	+	+	-	-	+	+
U536	+	-	-	-	+	+	+	+	+
U54635	-	+	-	+	-	+	-	-	-
U55052	+	+	-	+	+	-	+	+	+
U55520	+	+	+	+	+	+	+	+	+
U55870	+	-	-	-	+	+	+	+	+
U55921	-	+	-	+	+	+	+	+	+
U56237	+	+	+	+	+	+	+	+	+
U56821	-	-	-	-	-	+	+	-	+
U57819	-	-	-	-	+	+	-	+	+
U57842	+	+	-	+	+	+	-	+	+
U5826	-	-	-	-	+	+	+	+	+
U59021	+	-	-	-	+	-	+	+	+
U59058	-	+	+	-	+	+	-	+	+
U60168	-	-	-	-	-	-	+	-	+
U60872	+	+	+	+	+	+	-	+	+
U61469	-	-	-	-	-	+	-	-	-
U61496	+	+	+	+	+	+	+	+	+
U61645	-	-	-	-	-	-	+	+	+
U6235	+	-	-	-	-	-	-	-	+
U63239	-	-	-	-	+	+	-	+	+
U6435	+	-	-	+	+	+	-	+	+
U64355	-	-	-	-	-	+	-	+	+
U64385	-	-	-	-	-	+	+	-	+
U64559	+	-	-	-	+	+	+	+	+
U64791	+	-	-	-	+	+	+	+	+
U6496	-	-	-	-	+	+	-	+	+
U65167	+	+	-	-	+	-	+	+	+
U65239	-	-	-	-	-	+	-	-	+
U65596	+	+	+	+	+	+	-	+	+
U65679	+	+	+	+	+	+	+	+	+
U66134	-	-	-	-	+	+	+	+	+
U66137	+	+	+	+	+	+	+	+	+
U66196	+	-	-	-	+	-	+	+	+
U663	+	+	-	-	+	+	-	+	+
U6673	-	-	-	-	+	-	+	+	+
U6861	+	+	+	+	+	+	+	+	-
U6863	-	-	-	-	+	+	-	+	+
U6902	-	-	-	-	+	-	+	+	-
U69122	-	-	-	-	+	+	+	+	+
U6913	-	-	-	-	-	+	+	-	+
U69855	-	-	-	-	+	+	+	+	+
U70004	+	+	+	+	+	+	-	+	+
U70030	+	-	+	+	+	+	+	+	+
U70075	-	-	-	-	+	+	+	+	+
U70808	+	+	-	-	+	+	+	+	+
U71	-	-	-	-	-	+	+	-	+
U71214	+	+	-	+	+	+	+	+	-
U7130	+	+	+	+	-	+	-	+	+
U7137	-	-	-	-	-	+	-	-	+
U7167	+	-	-	-	+	-	-	+	+
U74037	+	+	+	+	+	-	-	+	-
U7446	+	+	+	+	+	+	-	+	+
U74514	+	+	+	+	+	+	+	+	+
U74541	-	-	-	-	-	+	+	-	+
U7652	-	-	-	-	-	+	+	-	+
U7653	-	-	-	-	+	+	+	+	+
U7701	+	-	+	-	+	+	-	+	+
U78241	-	-	-	-	+	+	+	+	+
U78791	+	-	？	-	+	+	+	+	+
U79725	-	-	-	-	-	-	-	-	+
U80033	-	-	-	-	+	-	+	+	+
U80318	-	-	-	-	-	+	-	-	+
U8361	-	-	-	-	-	-	-	-	+
U84610	+	+	-	-	+	+	+	+	+
U84838	-	-	-	-	-	-	-	-	+
U85105	+	-	-	-	+	+	+	+	+
U85346	-	-	-	-	+	+	+	+	+
U8536	+	+	+	+	+	+	+	+	+
U85600	+	+	+	+	+	+	-	+	+
U8586	-	-	-	-	-	+	-	+	+
U86301	+	+	+	+	+	+	-	+	+
U865	-	-	+	-	+	+	+	+	+
U86755	-	-	-	-	-	-	-	-	+
U87110	+	+	+	+	+	+	+	+	+
U87422	-	-	-	-	+	+	+	+	+
U87513	+	+	+	+	+	+	+	+	+
U87770	+	+	+	+	+	+	+	+	+
U87969	+	+	+	+	+	+	-	+	-
U88116	+	+	+	+	+	+	+	+	+
U8894	-	-	-	-	-	+	+	+	+
U89961	+	+	+	+	+	+	+	+	+
U9021	-	-	-	-	+	+	-	+	+
U91152	-	-	-	-	+	+	-	+	+
U9142	+	+	+	+	+	+	-	+	+
U94006	+	+	+	+	+	+	-	+	+
