# Supplementary material for: Exploiting the Transcriptome of Euphrates Poplar, Populus euphratica (Salicaceae) to Develop and Characterize New EST-SSR Markers and Construct an EST-SSR Database
Source: PLoS One. 2013 Apr 11;8(4):e61337. doi: 10.1371/journal.pone.0061337 (PMC3623821; doi:10.1371/journal.pone.0061337)
Supplement: Table S6 — Location of the Populus euphratica EST-SSRs on the genome of Populus trichocarpa. (XLS) [file pone.0061337.s009.xls]

## Sheet: Sheet1
Unigen	SSR	LocationInScafforld	LocationType	Strand	LocationGene	Pacid	Scaffold	SeqOfScaffold	Identify
Unigene9971_All	(AAAT)5	16216-16235	CDS	-	PAC:18232407.CDS.1	18232407	scaffold_419	AACCTTCCTTTTCTGTTCAG	0.25
Unigene9937_All	(CCA)7	14929151-14929171	CDS	-	PAC:18216047.CDS.1	18216047	scaffold_3	AGGGCGGCTTATAGAATGCGT	0.192308
Unigene9937_All	(CCA)7	9130893-9130913	CDS	-	PAC:18237575.CDS.1	18237575	scaffold_1	TGTTGGTGGATGAGGGAGCTG	0.047619
Unigene993_All	(GTGATG)3	9543136-9543153	CDS	-	PAC:18226235.CDS.1	18226235	scaffold_4	TGATGGTGATGGTGATGG	0.894737
Unigene9912_All	(CT)12	8854476-8854499	five_prime_UTR	-	PAC:18229630.five_prime_UTR.1	18229630	scaffold_12	CTCACTCCCTCCCTCTCTCTCACT	0.833333
Unigene9901_All	(AGTCGC)3	16723097-16723114	CDS	+	PAC:18246585.CDS.9	18246585	scaffold_2	GTCGCAGTCGCAGTTTAA	0.736842
Unigene9901_All	(AGTCGC)3	9176761-9176778	CDS	+	PAC:18223721.CDS.9	18223721	scaffold_14	GCCGCGGTCGAAGTTTAA	0.578947
Unigene9865_All	(CTG)6	19877377-19877394	CDS	-	PAC:18206805.CDS.1	18206805	scaffold_5	TGCTGCCGCTGCTGCTGC	0.842105
Unigene9830_All	(AAC)6	5279883-5279900	CDS	+	PAC:18231855.CDS.1	18231855	scaffold_11	ACAACAACAACAACAACA	0.894737
Unigene9786_All	(GAA)7	12403795-12403815	CDS	-	PAC:18223910.CDS.1	18223910	scaffold_14	GTATTACCATGCGCAGGACTG	0.380952
Unigene9776_All	(AAG)8	4421382-4421405	five_prime_UTR	-	PAC:18224320.five_prime_UTR.1	18224320	scaffold_14	AATTCTTAGTTTCTTGATTTTGTT	0.102564
Unigene9749_All	(CAATGC)3	4202410-4202427	CDS	-	PAC:18226300.CDS.1	18226300	scaffold_4	TACCGGTTCTGGGGTGTA	0.285714
Unigene9749_All	(CAATGC)3	8326463-8326480	CDS	+	PAC:18231515.CDS.1	18231515	scaffold_11	GCCGCCTCGATTGCCACA	0.363636
Unigene972_All	(GCTGCC)3	12602389-12602406	CDS	+	PAC:18216776.CDS.1	18216776	scaffold_3	TTGCAAGTGCCAATCTCT	0.473684
Unigene972_All	(GCTGCC)3	6370640-6370657	CDS	+	PAC:18238336.CDS.1	18238336	scaffold_1	ATCAATAATCCCTCTCAT	0.277778
Unigene9669_All	(CAGCAA)3	10100215-10100232	CDS	+	PAC:18213474.CDS.1	18213474	scaffold_6	AGCAAAAGCAACAGCAAC	0.842105
Unigene9648_All	(TCG)6	13798177-13798194	CDS	-	PAC:18229737.CDS.1	18229737	scaffold_12	ATCAGTGAACGACACGTC	0.45
Unigene9648_All	(TCG)6	13562700-13562717	CDS	-	PAC:18232647.CDS.1	18232647	scaffold_15	GAGGCAACACCACCAACA	0.333333
Unigene960_All	(CTT)6	11002513-11002530	CDS	-	PAC:18217881.CDS.1	18217881	scaffold_3	TCTTCTTCTTCTTTTCTT	0.894737
Unigene96_All	(GGT)6	9677304-9677321	five_prime_UTR	-	PAC:18223870.five_prime_UTR.1	18223870	scaffold_14	TGGTGGTGATGGGGCAAG	0.631579
Unigene9543_All	(GAA)10(GAT)6	890220-890267	CDS	-	PAC:18221106.CDS.2	18221106	scaffold_13	GAGGTGGAGGAAAAGTAGAAGTAGAAGTAGAAGTAGAAGAGGAAGAAT	0.622642
Unigene9519_All	(AGC)6	1738290-1738307	CDS	-	PAC:18205980.CDS.3	18205980	scaffold_5	ACAAGCATGGCACCCCCA	0.55
Unigene9519_All	(CT)11	1738422-1738443	CDS	-	PAC:18205980.CDS.3	18205980	scaffold_5	TGAAGGAAATGGTCATCATAAT	0.181818
Unigene9519_All	(AGC)6	1148565-1148582	CDS	-	PAC:18221078.CDS.2	18221078	scaffold_13	GATATGCTAACCAGTTTT	0.277778
Unigene9519_All	(CT)11	1148697-1148718	CDS	-	PAC:18221078.CDS.2	18221078	scaffold_13	ATGGGTGCGACTGCAAGTAGTA	0.227273
Unigene9512_All	(TC)10	9714532-9714551	five_prime_UTR	-	PAC:18227521.five_prime_UTR.1	18227521	scaffold_9	ATCTCTCTCTCTCTTTCTTT	0.809524
Unigene949_All	(TCC)6	11806801-11806818	CDS	+	PAC:18240030.CDS.1	18240030	scaffold_10	TCTCGAAGACCTTGTTGA	0.277778
Unigene9472_All	(CTC)7	15702221-15702241	CDS	-	PAC:18217857.CDS.2	18217857	scaffold_3	GTCTGGCTTGGTACCTTTGAC	0.333333
Unigene94086_All	(AAAGA)5	14117754-14117778	five_prime_UTR	+	PAC:18225889.five_prime_UTR.1	18225889	scaffold_4	AAGAAAAGAAAAGAAAAGAAAAGGA	0.884615
Unigene94026_All	(GAAGAT)3	2252606-2252623	CDS	+	PAC:18243382.CDS.3	18243382	scaffold_7	AAAATGAAGATGAAGATG	0.842105
Unigene94006_All	(CTC)7	12988762-12988782	CDS	+	PAC:18220013.CDS.1	18220013	scaffold_19	CTTGTGGGTCTGAAGTTCTTG	0.380952
Unigene93883_All	(CT)10	22322922-22322941	CDS	+	PAC:18246444.CDS.1	18246444	scaffold_2	TCCCTCTCTTTCTCCCTCAT	0.761905
Unigene93749_All	(AGG)6	4849729-4849746	five_prime_UTR	+	PAC:18211442.five_prime_UTR.1	18211442	scaffold_6	GCTAGCTAGCTGTAGCTC	0.277778
Unigene93749_All	(AGG)6	13463618-13463635	CDS	+	PAC:18215576.CDS.1	18215576	scaffold_18	GGATGTAGCAGAGCTGCT	0.473684
Unigene93588_All	(TGC)6	11646997-11647014	CDS	+	PAC:18229425.CDS.2	18229425	scaffold_12	ATTGAAAATTATTTGGAT	0.3
Unigene9358_All	(CTTCCA)3	1430736-1430753	CDS	-	PAC:18248504.CDS.1	18248504	scaffold_8	CGCTTCCGCTTCCACTTC	0.75
Unigene9358_All	(CTTCCA)3	1435720-1435737	CDS	-	PAC:18247651.CDS.1	18247651	scaffold_8	CGCTTCCACTTCCACTTC	0.8
Unigene9358_All	(CTTCCA)3	1441312-1441329	CDS	-	PAC:18248799.CDS.1	18248799	scaffold_8	CCGCCACTTCCGCTTCCA	0.833333
Unigene9358_All	(CTTCCA)3	1451218-1451235	CDS	-	PAC:18248983.CDS.1	18248983	scaffold_8	CACTTCCATAGCCTGACC	0.454545
Unigene9358_All	(CTTCCA)3	1625583-1625600	CDS	-	PAC:18248283.CDS.1	18248283	scaffold_8	CACTTCCACTTCCCGACC	0.590909
Unigene93487_All	(GAA)6	4839411-4839428	CDS	-	PAC:18227248.CDS.1	18227248	scaffold_9	CAGAAGAAGAAGAAGAAG	0.8
Unigene93487_All	(GAA)6	24532028-24532045	CDS	-	PAC:18239299.CDS.1	18239299	scaffold_1	AAGAAGAAGAAGAAGTAC	0.842105
Unigene93413_All	(AAAAAG)4	36572092-36572115	CDS	+	PAC:18237049.CDS.2	18237049	scaffold_1	AAAAGAAAAAAGAAAAAAGAAAAA	0.791667
Unigene93324_All	(CAA)6	212131-212148	CDS	+	PAC:18224716.CDS.1	18224716	scaffold_4	AACAACAACACTAACAAC	0.789474
Unigene93324_All	(CAA)6	1407041-1407058	CDS	-	PAC:18230746.CDS.1	18230746	scaffold_11	TGGAGCCAACAAGCAGTT	0.388889
Unigene93324_All	(CAA)6	1617150-1617167	CDS	-	PAC:18232140.CDS.1	18232140	scaffold_11	ATGGAGCCAACAAGCAGT	0.4
Unigene93078_All	(TGAGAG)3	1650055-1650072	five_prime_UTR	-	PAC:18220886.five_prime_UTR.1	18220886	scaffold_13	GAGAGTGAGAGATCAACA	0.684211
Unigene93023_All	(CCGGCT)4	13225975-13225998	CDS	-	PAC:18234437.CDS.5	18234437	scaffold_1	TCCTGCTCCGGCTCCGGCTCCGGC	0.88
Unigene93023_All	(CCGGCT)4	12812654-12812677	CDS	-	PAC:18242436.CDS.4	18242436	scaffold_7	GAGTTATCAGATGATCCCTCACAA	0.25
Unigene93013_All	(GGTAGT)3	18248844-18248861	five_prime_UTR	-	PAC:18216857.five_prime_UTR.1	18216857	scaffold_3	AAGGTGGTGGTGGTGGTG	0.65
Unigene93013_All	(GGTAGT)3	5008792-5008809	five_prime_UTR	+	PAC:18235756.five_prime_UTR.1	18235756	scaffold_1	TGGCGGTGGTGGCCATGT	0.5
Unigene92990_All	(CAG)6	14733291-14733308	CDS	-	PAC:18224950.CDS.1	18224950	scaffold_4	AGGAATGGTAGTTATGCA	0.45
Unigene92803_All	(TTTGGG)4	17868447-17868470	CDS	+	PAC:18224731.CDS.1	18224731	scaffold_4	CACCACACTGTGCATCTGGATGGG	0.34375
Unigene92701_All	(CTGCC)4	6625081-6625100	three_prime_UTR	-	PAC:18246093.three_prime_UTR.1	18246093	scaffold_2	TCTTCCATTAGTAGTGTGAT	0.25
Unigene92668_All	(AACCCT)3	24452472-24452489	CDS	+	PAC:18207827.CDS.1	18207827	scaffold_5	ACCCTATCCCTAACCCTA	0.842105
Unigene92655_All	(CTG)7	17275141-17275161	CDS	-	PAC:18208246.CDS.1	18208246	scaffold_5	ATCTGCTGCTCATGCTTTTTC	0.608696
Unigene92604_All	(CAA)6	77951-77968	CDS	+	PAC:18214115.CDS.6	18214115	scaffold_21	AATGCCACGAACAACACA	0.631579
Unigene92554_All	(CCT)6	17904949-17904966	CDS	+	PAC:18231402.CDS.1	18231402	scaffold_11	CTCCTCCTCCTCCTCCTT	0.894737
Unigene92321_All	(GGAGA)4	7445039-7445058	five_prime_UTR	-	PAC:18242859.five_prime_UTR.1	18242859	scaffold_7	GTCGGGTCGGGAGAGGAGAG	0.541667
Unigene92201_All	(CAG)6	2334036-2334053	CDS	-	PAC:18224283.CDS.1	18224283	scaffold_14	ATAGTTCAGCAATTGGGT	0.4
Unigene92201_All	(CAG)6	9473263-9473280	CDS	-	PAC:18246559.CDS.1	18246559	scaffold_2	CCAATAATAGTTTAGCGA	0.421053
Unigene91803_All	(CAGCAC)3	18675193-18675210	CDS	-	PAC:18245955.CDS.1	18245955	scaffold_2	TCTGTTGCTGGCCCATTC	0.227273
Unigene91724_All	(CTG)6	10410271-10410288	CDS	-	PAC:18216288.CDS.2	18216288	scaffold_3	TGCTGCTGCTGCTGCTGT	0.894737
Unigene9159_All	(AGC)6	1740778-1740795	CDS	-	PAC:18205980.CDS.1	18205980	scaffold_5	GTAGCAGTAACAGTGCTT	0.454545
Unigene91464_All	(GTCTCC)3	75210-75227	five_prime_UTR	-	PAC:18225678.five_prime_UTR.1	18225678	scaffold_4	TCTCCGTCTCCGTCTCCG	0.894737
Unigene9105_All	(ATGGAG)4	18111358-18111381	five_prime_UTR	+	PAC:18240431.five_prime_UTR.1	18240431	scaffold_10	AGGGAGATGGAGATGGAGATGGGT	0.875
Unigene91024_All	(TCCATC)4	8752381-8752404	CDS	+	PAC:18236299.CDS.1	18236299	scaffold_1	CTACAAATCCTGCCCTTCGAAGCA	0.4
Unigene90991_All	(GCT)7	14102084-14102104	five_prime_UTR	+	PAC:18217159.five_prime_UTR.1	18217159	scaffold_3	CAAGTTGGGCAAAGAGGGCTT	0.363636
Unigene90977_All	(GGCTGT)3	17098563-17098580	five_prime_UTR	+	PAC:18237010.five_prime_UTR.1	18237010	scaffold_1	TTTTTCTTGAACTAGGTG	0.285714
Unigene90874_All	(GAAGGA)4	352013-352036	CDS	-	PAC:18213208.CDS.21	18213208	scaffold_6	GGAGAAGGAGAAGGAGAAGGACAA	0.777778
Unigene90874_All	(GAAGGA)4	7787535-7787558	CDS	-	PAC:18223661.CDS.1	18223661	scaffold_14	AGGAGAAGGAGAAGGAGAAGGAGA	0.846154
Unigene90874_All	(GAAGGA)4	1030708-1030731	CDS	+	PAC:18233044.CDS.1	18233044	scaffold_15	AAGGAGAAGGAGAAGGAGAAGGAG	0.92
Unigene90874_All	(GAAGGA)4	32342966-32342989	CDS	-	PAC:18238414.CDS.1	18238414	scaffold_1	GAGAAGGAGAAGGAGAAGGAGAAG	0.846154
Unigene9087_All	(GCCGAG)3	10885755-10885772	CDS	-	PAC:18217626.CDS.4	18217626	scaffold_3	ACGATATGGGATGCGTCG	0.333333
Unigene9087_All	(GCCGAG)3	1360089-1360106	CDS	+	PAC:18239000.CDS.4	18239000	scaffold_1	AGGTCGAGTTCAAGTTTC	0.454545
Unigene90796_All	(TCC)6	13917116-13917133	CDS	-	PAC:18244713.CDS.1	18244713	scaffold_2	CCAAAAATCCGCTGATGT	0.277778
Unigene90793_All	(CTC)7	21061946-21061966	CDS	+	PAC:18240079.CDS.1	18240079	scaffold_10	TCCTCCTCCTCCTCCTCCTCA	0.909091
Unigene90611_All	(CAGCAA)3	23149276-23149293	CDS	+	PAC:18212408.CDS.2	18212408	scaffold_6	AGCAACAGCAACAGCAAT	0.894737
Unigene90593_All	(TTA)6	30294164-30294181	three_prime_UTR	-	PAC:18234231.three_prime_UTR.1	18234231	scaffold_1	TTTTTTTTTATTATAATA	0.736842
Unigene90572_All	(GAG)6caggtggaagaaatagttagaccacagccacaaccaccacaactacaaccaacaacca(CAACCG)3	763146-763239	CDS	+	PAC:18209564.CDS.1	18209564	scaffold_17	AGGAGGAGGAGGAGGAGGAGCAGGTGGAAGAAATAGTTAGACCACAACCACCACCACCACAACGACAACCACAACCACCACCACCACCACCACC	0
Unigene90570_All	(TGT)6	138710-138727	CDS	+	PAC:18214233.CDS.1	18214233	scaffold_37	CTACTCTTGATTCCTCTT	0.473684
Unigene90570_All	(TGT)6	23222401-23222418	CDS	-	PAC:18245815.CDS.1	18245815	scaffold_2	GTTGTTGTTGTTGTGCTC	0.789474
Unigene9034_All	(AAAAT)5	21326944-21326968	three_prime_UTR	+	PAC:18240334.three_prime_UTR.1	18240334	scaffold_10	AGGGAATAGCAAAGTGAGCCTACAG	0.4
Unigene9034_All	(AAAAT)5	309568-309592	CDS	+	PAC:18247679.CDS.4	18247679	scaffold_8	ATGACATCATTCTTTGAAGTGTCTT	0.4
Unigene9031_All	(AG)12	11966365-11966388	CDS	+	PAC:18241097.CDS.3	18241097	scaffold_10	AGATACCACACCCAATTGAACGAA	0.375
Unigene903_All	(CATGGC)4	1549868-1549891	CDS	-	PAC:18221295.CDS.3	18221295	scaffold_13	GGCCTCATGGTATGATGAGTGGAC	0.413793
Unigene90292_All	(CCCTGC)3	9447680-9447697	CDS	-	PAC:18208630.CDS.2	18208630	scaffold_5	GTCTCGGTCCCTTTCCCT	0.55
Unigene90288_All	(GTCCTC)3	17247107-17247124	CDS	+	PAC:18240545.CDS.1	18240545	scaffold_10	GCGACGCCGTTAGTGCTT	0.5
Unigene90288_All	(GTCCTC)3	4371256-4371273	CDS	-	PAC:18249429.CDS.1	18249429	scaffold_8	TCCTCGTCCTCGTCCTCG	0.894737
Unigene90250_All	(CT)10	21275143-21275162	CDS	-	PAC:18212930.CDS.1	18212930	scaffold_6	AGGTGCCTCATGTATGTGAT	0.25
Unigene90250_All	(CT)10	5277748-5277767	CDS	-	PAC:18250160.CDS.2	18250160	scaffold_16	CTCTGAGAATGACCCTAAAT	0.45
Unigene90222_All	(AGGGA)4	10533766-10533785	CDS	+	PAC:18238271.CDS.2	18238271	scaffold_1	TAAACCAGGAACGTTGCAGA	0.35
Unigene90215_All	(ACA)6	2246072-2246089	CDS	+	PAC:18235272.CDS.1	18235272	scaffold_1	ATCCACAACAACAACAAC	0.842105
Unigene90215_All	(ACA)6	10080142-10080159	CDS	-	PAC:18216186.CDS.1	18216186	scaffold_3	ACAACCATTTCTCCTTTC	0.444444
Unigene9021_All	(AGG)7	2465255-2465275	five_prime_UTR	+	PAC:18225948.five_prime_UTR.1	18225948	scaffold_4	GAGACTTACAGAGTGGAGAGA	0.380952
Unigene90173_All	(AG)14	25049095-25049122	five_prime_UTR	+	PAC:18237979.five_prime_UTR.1	18237979	scaffold_1	AGAGGGAGAGAGAGAGGTCAATAAACTT	0.642857
Unigene9016_All	(AACCCT)3	7593068-7593085	five_prime_UTR	-	PAC:18225382.five_prime_UTR.1	18225382	scaffold_4	TCTTTCTCATCACTTTCA	0.35
Unigene9013_All	(ATTTA)4	8029219-8029238	CDS	+	PAC:18225256.CDS.1	18225256	scaffold_4	ATCTGATCAGGAGGGAAGTG	0.35
Unigene9010_All	(TCAGCC)3	12154910-12154927	CDS	-	PAC:18243001.CDS.1	18243001	scaffold_7	GCAACAGCAACAGCAACA	0.5
Unigene9003_All	(ACC)6	12858209-12858226	CDS	+	PAC:18242485.CDS.8	18242485	scaffold_7	CCACCACCACCACCACCC	0.894737
Unigene9001_All	(GCTGTG)4	14493314-14493337	five_prime_UTR	-	PAC:18230082.five_prime_UTR.1	18230082	scaffold_12	CATTCTCGAGATTTCTTTCGCGTT	0.44
Unigene89985_All	(GTGAT)5	14538851-14538875	five_prime_UTR	+	PAC:18230549.five_prime_UTR.1	18230549	scaffold_11	GTGATGTGATGTGAGAATATATGGG	0.72
Unigene89970_All	(TTA)8	5936619-5936642	five_prime_UTR	-	PAC:18249535.five_prime_UTR.1	18249535	scaffold_8	TGAAGGGCAAAGCTTTTGTCAGAT	0.333333
Unigene89942_All	(CCATCT)5	2380582-2380611	CDS	-	PAC:18228240.CDS.1	18228240	scaffold_9	ATGTGGAAGCAGGAAGTGGGGGTGAAGGGA	0.0535714
Unigene89870_All	(GAGG)5	10774910-10774929	CDS	+	PAC:18215199.CDS.1	18215199	scaffold_18	CCAATGCCATGTCTACTTCA	0.103448
Unigene89841_All	(CCTCTC)3	24187810-24187827	five_prime_UTR	-	PAC:18206418.five_prime_UTR.1	18206418	scaffold_5	TTCTCCCTCTCCCTCTCC	0.842105
Unigene89841_All	(CCTCTC)3	1351801-1351818	CDS	+	PAC:18245147.CDS.1	18245147	scaffold_2	CCAACGCTGCCAACCCTG	0.388889
Unigene8982_All	(TGGGGG)3	7886518-7886535	CDS	-	PAC:18218565.CDS.1	18218565	scaffold_19	GGTGGCGTTTTGAGGGGG	0.545455
Unigene8975_All	(GAGCCG)3	10432170-10432187	five_prime_UTR	+	PAC:18243314.five_prime_UTR.1	18243314	scaffold_7	AGCCGGAGCCGGAGCCGG	0.894737
Unigene8966_All	(GAG)6	21198778-21198795	CDS	+	PAC:18242056.CDS.1	18242056	scaffold_10	GCAAGGCGATCCCATGTT	0.192308
Unigene8966_All	(GAG)6	471421-471438	CDS	-	PAC:18249821.CDS.1	18249821	scaffold_8	AGGAGGAGATGGTGGTGG	0.684211
Unigene8960_All	(CTT)6	12872415-12872432	five_prime_UTR	+	PAC:18223105.five_prime_UTR.1	18223105	scaffold_14	TTCTTCTTCTTCTTCACA	0.789474
Unigene89592_All	(CCTCCA)3	17538153-17538170	CDS	+	PAC:18242022.CDS.1	18242022	scaffold_10	CTCCGCCTCCACCTCACT	0.789474
Unigene8957_All	(AGA)6	12393648-12393665	CDS	+	PAC:18219494.CDS.1	18219494	scaffold_19	AGAAGAATAAGAAGAAAA	0.888889
Unigene8957_All	(AGA)6	11898138-11898155	CDS	+	PAC:18221265.CDS.1	18221265	scaffold_13	GAAAAAGAAGAAGAAGAA	0.842105
Unigene89560_All	(CAGTAT)3	15841130-15841147	CDS	-	PAC:18240339.CDS.1	18240339	scaffold_10	CAATACTCAAATCAATAT	0.611111
Unigene89540_All	(GGTGAC)3	7253991-7254008	CDS	-	PAC:18227121.CDS.1	18227121	scaffold_9	AAATGGTGGGAAAGAAAG	0.421053
Unigene89458_All	(GAA)6	10590534-10590551	CDS	-	PAC:18239177.CDS.1	18239177	scaffold_1	AAGAAGAAGAAGAAGAAG	0.894737
Unigene89452_All	(GCT)6	11414830-11414847	CDS	-	PAC:18231600.CDS.2	18231600	scaffold_11	CTGTGGCTGCTGCTGCTG	0.789474
Unigene89452_All	(GCT)6	35571694-35571711	CDS	-	PAC:18235428.CDS.2	18235428	scaffold_1	CTGTTGTTGTTGTTGTTG	0.631579
Unigene89450_All	(CCAACA)5(CCGACA)3ccga(AACAGC)3	11634963-11635032	CDS	+	PAC:18217031.CDS.1	18217031	scaffold_3	CAACACCAACACCAACACCAACACCAACACCGAAACACCAACAGCAGAAACAACAACAAACAGACCCCCC	0
Unigene89360_All	(CTCACT)3	2835-2852	five_prime_UTR	-	PAC:18228930.five_prime_UTR.1	18228930	scaffold_1455	TGTTGCCGATTTCTTAAC	0.277778
Unigene89312_All	(TCGGCT)3	9407391-9407408	CDS	+	PAC:18232899.CDS.1	18232899	scaffold_15	GGGAGAGCTGAGCCTCTC	0.333333
Unigene8928_All	(TCC)9	11750956-11750982	CDS	+	PAC:18228629.CDS.10	18228629	scaffold_9	CTTTCAGAGGTGGCTGCCAAAATAACC	0.259259
Unigene8926_All	(CCACCG)4	11847786-11847809	CDS	+	PAC:18221470.CDS.1	18221470	scaffold_13	CACCGCCACCGCCACCGCCACCGC	0.92
Unigene8926_All	(CCACCG)4	907-930	CDS	+	PAC:18222045.CDS.1	18222045	scaffold_689	CACCGCCACCGCCGCCACCAGAAG	0.72
Unigene89189_All	(GTCTGA)3	4306789-4306806	CDS	+	PAC:18248740.CDS.1	18248740	scaffold_8	GTGTCTGAGTCTGAGTCT	0.8
Unigene89187_All	(AGCAAG)3	6414373-6414390	three_prime_UTR	+	PAC:18250769.three_prime_UTR.1	18250769	scaffold_16	GCAAGAGCAAGAGCTTTG	0.789474
Unigene89134_All	(AGC)7	28820038-28820058	CDS	-	PAC:18237352.CDS.1	18237352	scaffold_1	AAACAATGGTAGTACACACAT	0.409091
Unigene8912_All	(TTCTGA)3	11745811-11745828	CDS	-	PAC:18209358.CDS.1	18209358	scaffold_17	TGGACTTGATTGTTTCTG	0.571429
Unigene89103_All	(TTCGA)4	7153050-7153069	five_prime_UTR	-	PAC:18223660.five_prime_UTR.1	18223660	scaffold_14	TCGATTCGATTGTACTCGTC	0.714286
Unigene89063_All	(TGTTGC)3	17237795-17237812	CDS	+	PAC:18232101.CDS.4	18232101	scaffold_11	ACCTTCCTCTATCTTATC	0.277778
Unigene89027_All	(CCCCAG)3	3763087-3763104	CDS	-	PAC:18227303.CDS.2	18227303	scaffold_9	CCCAGCCCTAAATGCCTT	0.571429
Unigene88990_All	(TC)10	7401367-7401386	three_prime_UTR	-	PAC:18244703.three_prime_UTR.1	18244703	scaffold_2	TTTTTTGCTTTTCATATTCA	0.4
Unigene8894_All	(TCT)7	5446732-5446752	CDS	+	PAC:18220444.CDS.1	18220444	scaffold_13	CTTCTTCTTCTTGGCTCTTAC	0.727273
Unigene8894_All	(TCT)7	2474-2494	three_prime_UTR	-	PAC:18247247.three_prime_UTR.1	18247247	scaffold_397	TAATTATGTATGAAAAAAGCC	0.206897
Unigene8894_All	(TCT)7	12124-12144	three_prime_UTR	-	PAC:18247246.three_prime_UTR.1	18247246	scaffold_397	ATAATTATGTATGAAAAAGCC	0.214286
Unigene88929_All	(TAT)6	5241835-5241852	five_prime_UTR	-	PAC:18225931.five_prime_UTR.2	18225931	scaffold_4	ATTACTATTACTATTATT	0.789474
Unigene8892_All	(CTGAAT)3	6694752-6694769	CDS	-	PAC:18206156.CDS.7	18206156	scaffold_5	GTTTGGGAACAAGGATCA	0.4
Unigene88906_All	(TGTTGA)3	15939213-15939230	CDS	-	PAC:18206256.CDS.3	18206256	scaffold_5	GTTGATGTTGATGTTGAT	0.894737
Unigene88906_All	(TGTTGA)3	11605453-11605470	CDS	+	PAC:18242615.CDS.5	18242615	scaffold_7	ATATCATATGTATATTCA	0.5
Unigene8889_All	(TC)10	22153991-22154010	three_prime_UTR	+	PAC:18213938.three_prime_UTR.1	18213938	scaffold_6	CTCTCTCTCTCTCTCTCTCT	0.904762
Unigene88847_All	(CCTCTT)3	106770-106787	CDS	+	PAC:18218727.CDS.1	18218727	scaffold_19	CCTCTTCCTCTTCCTCCT	0.944444
Unigene88826_All	(TC)10	4611410-4611429	CDS	+	PAC:18244959.CDS.1	18244959	scaffold_2	CAGCCAGCCATGCAAGACAA	0.2
Unigene88823_All	(CTCCAC)3	16592474-16592491	CDS	+	PAC:18241191.CDS.1	18241191	scaffold_10	AACCGCTTCTGCCTCTGC	0.555556
Unigene88823_All	(CTCCAC)3	4964051-4964068	CDS	-	PAC:18248428.CDS.48	18248428	scaffold_8	AGCATTGCCCTCTGCCTA	0.380952
Unigene88680_All	(GAAG)6	3629400-3629423	five_prime_UTR	+	PAC:18219402.five_prime_UTR.1	18219402	scaffold_19	AGGAAGGAAGGAAGGAAGGAAAAC	0.807692
Unigene88646_All	(AAT)7	10338102-10338122	three_prime_UTR	-	PAC:18237115.three_prime_UTR.1	18237115	scaffold_1	AATAATAATAATTTATCTGTA	0.576923
Unigene88600_All	(TGA)6	2263680-2263697	five_prime_UTR	-	PAC:18246554.five_prime_UTR.1	18246554	scaffold_2	CCAATTCTTGTATTTCTA	0.315789
Unigene8859_All	(CTT)10	23189856-23189885	CDS	+	PAC:18245323.CDS.2	18245323	scaffold_2	GGAATTCCTCCTTCCAAAAAACCCTGGTAG	0.294118
Unigene88581_All	(GCTCCT)4	17273471-17273494	CDS	-	PAC:18226825.CDS.1	18226825	scaffold_4	CTCCTGCTCCTGCTCCTGCTCCTG	0.92
Unigene8855_All	(GTG)8	4571955-4571978	CDS	+	PAC:18245212.CDS.1	18245212	scaffold_2	TGGTGGTGGCAGTGGTGGAGGAAG	0.72
Unigene8855_All	(GTG)8	20635132-20635155	CDS	-	PAC:18206228.CDS.1	18206228	scaffold_5	TTCAACAACTTCATCTCGATCGCG	0.291667
Unigene8852_All	(CCCCT)4	17972492-17972511	five_prime_UTR	+	PAC:18248128.five_prime_UTR.1	18248128	scaffold_8	CCCTCCCCTCCCCTTGGTTT	0.714286
Unigene88507_All	(GGA)7	16588034-16588054	CDS	+	PAC:18239842.CDS.1	18239842	scaffold_10	GGAGGAGACTTTGGTGCTGTT	0.52381
Unigene88449_All	(TTC)6	25334156-25334173	CDS	+	PAC:18206754.CDS.1	18206754	scaffold_5	AACCTGCACCGCCCCAGC	0.333333
Unigene8840_All	(CCTCCG)4	12086080-12086103	CDS	+	PAC:18250829.CDS.1	18250829	scaffold_16	CTCCAACTCCGCCTCCGCCTCCGC	0.84
Unigene88227_All	(TGA)8	15634984-15635007	CDS	-	PAC:18223341.CDS.1	18223341	scaffold_14	AGAAATCTGACCCTGAATCCAGTT	0.25
Unigene88225_All	(AGAAGG)4	6111791-6111814	five_prime_UTR	+	PAC:18213230.five_prime_UTR.2	18213230	scaffold_6	GGAGGAGGAGGAGGAGGAGGAGGA	0.76
Unigene88116_All	(AGA)6	5220297-5220314	CDS	-	PAC:18225055.CDS.1	18225055	scaffold_4	GAAGAAGAAGAAGAGTGT	0.736842
Unigene88116_All	(AGA)6	2259460-2259477	CDS	-	PAC:18231118.CDS.1	18231118	scaffold_11	GAAGAAGAGGAGGGAGAG	0.736842
Unigene88114_All	(GCA)6	11712422-11712439	CDS	-	PAC:18217049.CDS.1	18217049	scaffold_3	GAACAGAGCGCTGCCGCT	0.444444
Unigene88023_All	(TTC)8	12123031-12123054	five_prime_UTR	-	PAC:18221392.five_prime_UTR.1	18221392	scaffold_13	TCTTCTTCTTCTTCTTCTTCACCA	0.84
Unigene8800_All	(GGAGCA)3	4917598-4917615	three_prime_UTR	+	PAC:18209860.three_prime_UTR.1	18209860	scaffold_17	TTAAAAAAATATATATAT	0.190476
Unigene8800_All	(GGAGCA)3	1406296-1406313	three_prime_UTR	+	PAC:18243579.three_prime_UTR.1	18243579	scaffold_7	ACAGTATAGCCCAGGCTA	0.333333
Unigene8797_All	(CT)11	10606817-10606838	CDS	-	PAC:18238163.CDS.1	18238163	scaffold_1	TGCTATAAAGCATATGTATTCG	0.272727
Unigene87962_All	(AAG)8	13871244-13871267	CDS	+	PAC:18241915.CDS.1	18241915	scaffold_10	TGTTATTAATAGATGAAGAAACGG	0.5
Unigene87770_All	(GCCACA)3	12589740-12589757	CDS	-	PAC:18242510.CDS.1	18242510	scaffold_7	ATCTAGCCAACATCCTCC	0.444444
Unigene87745_All	(TG)11	8807871-8807892	CDS	-	PAC:18235302.CDS.2	18235302	scaffold_1	CAATGTGATCATGAGCCGGTGG	0.44
Unigene8770_All	(ACA)6	809316-809333	three_prime_UTR	+	PAC:18233757.three_prime_UTR.1	18233757	scaffold_15	CATGCATGCACGAACAAA	0.388889
Unigene87678_All	(TAT)6	6704659-6704676	CDS	-	PAC:18250929.CDS.2	18250929	scaffold_16	GTCCCTCTTGTCCCAAGA	0.315789
Unigene87670_All	(CCTCCA)4	7841569-7841592	CDS	+	PAC:18216704.CDS.1	18216704	scaffold_3	TCCTCCTCCACCTCCACCTCCACC	0.807692
Unigene8766_All	(GT)11	14240894-14240915	three_prime_UTR	-	PAC:18231193.three_prime_UTR.1	18231193	scaffold_11	TATATATATATATATATATTAG	0.4
Unigene87625_All	(AAAAT)4	8834513-8834532	CDS	+	PAC:18223120.CDS.3	18223120	scaffold_14	CAGTGCTTCAACCTATCCCT	0.285714
Unigene87616_All	(AG)12	3878044-3878067	five_prime_UTR	-	PAC:18250770.five_prime_UTR.1	18250770	scaffold_16	AGAGAGAGAGAGAGCTGTGTGGTT	0.625
Unigene87602_All	(GAG)6	1406087-1406104	CDS	+	PAC:18207231.CDS.1	18207231	scaffold_5	GGAGGAGGAGGAGGAGGA	0.894737
Unigene87590_All	(TAT)6	4127553-4127570	five_prime_UTR	-	PAC:18212151.five_prime_UTR.1	18212151	scaffold_6	ATTATTATTATTATGTTG	0.789474
Unigene87570_All	(AG)11	11733743-11733764	CDS	-	PAC:18206937.CDS.1	18206937	scaffold_5	AACAGCATCAAGAAAATGAAAA	0.409091
Unigene87469_All	(ATCTCT)3	2402922-2402939	CDS	+	PAC:18222915.CDS.1	18222915	scaffold_14	CCTGTGTAGGGTTCTTTG	0.333333
Unigene87469_All	(ATCTCT)3	9515317-9515334	CDS	+	PAC:18247033.CDS.1	18247033	scaffold_2	TCTTGAGAGTAGAGTTGA	0.222222
Unigene87463_All	(ATG)6	15520152-15520169	five_prime_UTR	-	PAC:18221576.five_prime_UTR.1	18221576	scaffold_13	TGATTCTTATTGATAATC	0.631579
Unigene87295_All	(AG)10	18682912-18682931	CDS	-	PAC:18206554.CDS.1	18206554	scaffold_5	TGGCGACTCCCTGTCTGACT	0.0909091
Unigene87284_All	(TGG)6	684921-684938	CDS	-	PAC:18220523.CDS.1	18220523	scaffold_13	TCTTAGTACTGAAGATCC	0.444444
Unigene87276_All	(AT)12	129920-129943	three_prime_UTR	-	PAC:18245395.three_prime_UTR.1	18245395	scaffold_2	TATATATATATATATATATATATA	0.92
Unigene87212_All	(TTTC)6	13395530-13395553	CDS	+	PAC:18242537.CDS.1	18242537	scaffold_7	CTGGCATGAAATATCAACCTTCAA	0.290323
Unigene87212_All	(ACATG)6	13396374-13396403	CDS	+	PAC:18242537.CDS.2	18242537	scaffold_7	TGTTAATGTTCCCTTTCCTTGGTCAGCCTC	0.3
Unigene8716_All	(AG)11	12091067-12091088	CDS	+	PAC:18245471.CDS.1	18245471	scaffold_2	AGAACGAAGTTATTTTCACAGC	0.478261
Unigene8710_All	(CT)10	7074457-7074476	CDS	+	PAC:18251426.CDS.1	18251426	scaffold_16	TCATCAGAGGAGATAGCATA	0.2
Unigene87054_All	(GAA)8	9373288-9373311	CDS	+	PAC:18239989.CDS.1	18239989	scaffold_10	CCGCTGGAGCCGGCTGGGCTGCGA	0.269231
Unigene8695_All	(TTC)6	11989751-11989768	CDS	-	PAC:18218173.CDS.1	18218173	scaffold_3	CCTCTACAGAGTATTCTG	0.45
Unigene86947_All	(GAC)6	5337859-5337876	CDS	-	PAC:18208775.CDS.2	18208775	scaffold_5	ATGCGTGCAGCCTGGTTA	0.16
Unigene86947_All	(GAC)6	3625086-3625103	CDS	-	PAC:18242566.CDS.2	18242566	scaffold_7	ATGCGTGCAGCTTGGTTA	0.16
Unigene86921_All	(GAGAGG)4	26738439-26738462	five_prime_UTR	-	PAC:18239363.five_prime_UTR.1	18239363	scaffold_1	AGAGAGGGAGAGGGAGAGAGAGGG	0.84
Unigene86830_All	(TGC)6	83601-83618	CDS	+	PAC:18226547.CDS.1	18226547	scaffold_4	GCTGCTGCTGCTTCTTCT	0.789474
Unigene86830_All	(TGC)6	366608-366625	CDS	+	PAC:18231048.CDS.1	18231048	scaffold_11	ATTAGTAATGGCACTGCC	0.421053
Unigene86700_All	(GAAGAG)4	18387792-18387815	CDS	-	PAC:18232000.CDS.1	18232000	scaffold_11	CGAAAATCAAAAATCAGAAGAAAG	0.6
Unigene86529_All	(CATCAC)3ccacatcaaacaagtattcagcagcttcctcttcagctgccttc(TTCTTT)3	13235569-13235648	CDS	+	PAC:18235409.CDS.18	18235409	scaffold_1	CGTTGGTCAAGCCCATCCTCATCAGTACCATCATCTGCATCCCCGACATCAACAGCATCATTGTCACTGTCAACAATGGT	0
Unigene865_All	(ATTTT)4	8095605-8095624	CDS	+	PAC:18224147.CDS.1	18224147	scaffold_14	AACTTACCTTCAGCGAAGGC	0.35
Unigene86425_All	(GAA)6	50613-50630	five_prime_UTR	-	PAC:18251184.five_prime_UTR.1	18251184	scaffold_16	GAAAGGCTAGGAGAAGAA	0.666667
Unigene86382_All	(ACAT)5	13779871-13779890	five_prime_UTR	+	PAC:18232898.five_prime_UTR.1	18232898	scaffold_15	ACATACATACATACATACAT	1
Unigene86310_All	(TGATCA)3	11701651-11701668	CDS	+	PAC:18250883.CDS.1	18250883	scaffold_16	ATGATGATGCAGCAGCAG	0.6
Unigene86301_All	(AT)15	4357855-4357884	CDS	-	PAC:18228679.CDS.7	18228679	scaffold_9	ATATACCTTGTATCTCGAAGACATCAGAGA	0.444444
Unigene86290_All	(GTGAGT)3	15026590-15026607	five_prime_UTR	-	PAC:18248944.five_prime_UTR.1	18248944	scaffold_8	TGACTGTGAGTGTGAGTG	0.842105
Unigene86284_All	(AAG)7	6020049-6020069	three_prime_UTR	+	PAC:18228142.three_prime_UTR.1	18228142	scaffold_9	AGAAGAAGAAGAAGGGTGTTG	0.727273
Unigene86232_All	(TC)17	6565479-6565512	three_prime_UTR	-	PAC:18239998.three_prime_UTR.1	18239998	scaffold_10	TCTCTCTGAACTTTTTCACTGATACTGTTATGCT	0.513514
Unigene86126_All	(GAA)8	1395360-1395383	CDS	-	PAC:18223224.CDS.2	18223224	scaffold_14	CTTTTCTCGCGCCTCCACCGGATC	0.0465116
Unigene8611_All	(TCC)7	113220-113240	five_prime_UTR	+	PAC:18242561.five_prime_UTR.1	18242561	scaffold_7	GAGCAGCAGAGGCTCTTTCTT	0.193548
Unigene8611_All	(ATC)6	114308-114325	CDS	+	PAC:18242561.CDS.2	18242561	scaffold_7	CTTGCCACACAATCTCTT	0.363636
Unigene8604_All	(TTGTTA)3	19477867-19477884	CDS	-	PAC:18206996.CDS.1	18206996	scaffold_5	TGTTGTTATTGTTATTGT	0.8
Unigene86036_All	(TGG)7(TGC)6	21344301-21344339	CDS	-	PAC:18225851.CDS.5	18225851	scaffold_4	AAGGTGGCGGTGGAAATGGTGGGCAAGATGGTGGTGGTG	0.625
Unigene85928_All	(TTTTTC)3	9954901-9954918	CDS	-	PAC:18209268.CDS.1	18209268	scaffold_17	TTTTCTTTTTTTGGTCAT	0.555556
Unigene85733_All	(ATC)6	2690785-2690802	three_prime_UTR	-	PAC:18235776.three_prime_UTR.1	18235776	scaffold_1	TCATCATCGTCGTCATCA	0.789474
Unigene8552_All	(TCG)8	10246197-10246220	CDS	-	PAC:18236094.CDS.1	18236094	scaffold_1	CATTTTCGTCGTCGCCGTCGTCAT	0.72
Unigene8552_All	(TCG)8	15845572-15845595	CDS	-	PAC:18217462.CDS.1	18217462	scaffold_3	CGTCGTCGTCGTCGTCGTCAGCCG	0.88
Unigene8546_All	(ACCGGC)4(ACAGGC)4	15533295-15533342	CDS	-	PAC:18241342.CDS.4	18241342	scaffold_10	CCCAACAACCACCACTCCAAGCACAGGCACAACACCCACCGGCACAGG	0.627451
Unigene85423_All	(GCTGGT)3	25308128-25308145	CDS	-	PAC:18211033.CDS.6	18211033	scaffold_6	GCCGGAGCTGGTGCTGGT	0.888889
Unigene8536_All	(TCCTTC)3	8982422-8982439	CDS	-	PAC:18238221.CDS.1	18238221	scaffold_1	CTCCTTCTCCTTCACTCT	0.736842
Unigene85333_All	(GAA)6	7434079-7434096	CDS	-	PAC:18228012.CDS.1	18228012	scaffold_9	GCAGCAGCATCACCACCA	0.5
Unigene85186_All	(TTC)6	12393058-12393075	five_prime_UTR	+	PAC:18219494.five_prime_UTR.1	18219494	scaffold_19	GGACAATTATTTGATAGC	0.277778
Unigene85186_All	(TTC)6	11897382-11897399	five_prime_UTR	+	PAC:18221265.five_prime_UTR.1	18221265	scaffold_13	AGTGCAGGGTCTTGATTT	0.4
Unigene85184_All	(CTTCTC)4	12617300-12617323	CDS	+	PAC:18240377.CDS.1	18240377	scaffold_10	GATCATCTGCTGCTTTTGTGGCTT	0.5
Unigene85154_All	(CCA)9	16452080-16452106	CDS	+	PAC:18234435.CDS.1	18234435	scaffold_1	AATCCTCAATTGGCCCCACCACCACCA	0.62963
Unigene85115_All	(AAG)7	3780746-3780766	CDS	+	PAC:18222705.CDS.1	18222705	scaffold_14	AGAAGAAGAAGAAGAAGCACA	0.818182
Unigene85105_All	(TCATTT)3	7420237-7420254	CDS	+	PAC:18247492.CDS.2	18247492	scaffold_8	TTTTCATTATCATTTTCA	0.666667
Unigene85085_All	(TCCCTC)4	9707542-9707565	CDS	-	PAC:18231090.CDS.1	18231090	scaffold_11	CGATGAACCTTCTCTCACTCGCTG	0.5
Unigene84986_All	(TCT)16	2725632-2725679	CDS	-	PAC:18218229.CDS.1	18218229	scaffold_3	TATTAACTGTGAGGTTCAGCAAGACCAAGACAAAGGCCTATACCAATG	0
Unigene8495_All	(GGT)6	3609476-3609493	three_prime_UTR	+	PAC:18228845.three_prime_UTR.1	18228845	scaffold_9	AGCCTTGTATATTTACAA	0.263158
Unigene8495_All	(GGT)6	23075671-23075688	three_prime_UTR	+	PAC:18237583.three_prime_UTR.1	18237583	scaffold_1	AACAAAGGCCTTCCTCCC	0.222222
Unigene84926_All	(TGTACA)3	9867798-9867815	three_prime_UTR	-	PAC:18222628.three_prime_UTR.1	18222628	scaffold_14	ATGGGGACACTTGCATGG	0.428571
Unigene84913_All	(GGA)8	24398455-24398478	CDS	+	PAC:18212529.CDS.2	18212529	scaffold_6	GCGGAGGAGGAGGAGGAGGAGGAG	0.846154
Unigene8485_All	(TCTTCA)6	1737299-1737334	CDS	-	PAC:18224820.CDS.1	18224820	scaffold_4	TATCATCATCATCATCATCATCATCTTCTCTATCAT	0.702703
Unigene84808_All	(GAT)7	5232198-5232218	three_prime_UTR	+	PAC:18208324.three_prime_UTR.1	18208324	scaffold_5	AGAACAACAAATGTATACTTG	0.347826
Unigene84808_All	(GAT)7	3491463-3491483	three_prime_UTR	+	PAC:18243477.three_prime_UTR.1	18243477	scaffold_7	ATGATGATGATGATGATGATG	0.909091
Unigene84801_All	(ATG)7	1770079-1770099	five_prime_UTR	+	PAC:18246316.five_prime_UTR.1	18246316	scaffold_2	AGATTGTGCGCTACGCAATGT	0.409091
Unigene8478_All	(TCATGC)3	2085941-2085958	CDS	+	PAC:18214307.CDS.3	18214307	scaffold_18	TTTCATGCTCGTCCTCGT	0.65
Unigene8478_All	(TCATGC)3	25658833-25658850	CDS	+	PAC:18212276.CDS.3	18212276	scaffold_6	CCTCATTTTCATGTTCAT	0.65
Unigene84767_All	(AAAAAG)4	18811118-18811141	five_prime_UTR	-	PAC:18211195.five_prime_UTR.1	18211195	scaffold_6	TCAATAAAAGCCTACAAAGCCTGA	0.44
Unigene84767_All	(AAAAAG)4	10135737-10135760	CDS	+	PAC:18214403.CDS.1	18214403	scaffold_18	AATACCCAGTACCCACAGCACCGT	0.375
Unigene84722_All	(GA)13	6396153-6396178	five_prime_UTR	+	PAC:18225019.five_prime_UTR.1	18225019	scaffold_4	CACTAGAGAGAGAGAGAGAGAGAGAG	0.758621
Unigene84526_All	(AGCTGT)3	3817172-3817189	three_prime_UTR	+	PAC:18222376.three_prime_UTR.1	18222376	scaffold_14	GTCCCATCTGTACATACA	0.421053
Unigene8451_All	(GTT)8	35318693-35318716	CDS	-	PAC:18239342.CDS.1	18239342	scaffold_1	TTGTTGTTGTTGTTGTTGTTATGG	0.84
Unigene8451_All	(CAAATC)3	35317380-35317397	CDS	-	PAC:18239342.CDS.3	18239342	scaffold_1	GCGCAAATCCAAATCCAA	0.714286
Unigene84479_All	(TGG)7	1264943-1264963	CDS	-	PAC:18238357.CDS.1	18238357	scaffold_1	GGTGGTGGTGGTGGTGGGAGG	0.818182
Unigene84468_All	(TCCGCC)3	2958107-2958124	CDS	-	PAC:18228264.CDS.1	18228264	scaffold_9	ACCTTGATCTCTGCCACT	0.428571
Unigene84468_All	(TCCGCC)3	20902011-20902028	CDS	+	PAC:18235673.CDS.1	18235673	scaffold_1	CGCCACCCGCTACCCCTC	0.55
Unigene84264_All	(AGA)9	136736-136762	CDS	+	PAC:18222420.CDS.1	18222420	scaffold_14	GAAGAAGAAGAAGAAGAAGAGAAGAAT	0.785714
Unigene84184_All	(CT)12	9599193-9599216	five_prime_UTR	-	PAC:18207721.five_prime_UTR.1	18207721	scaffold_5	TCTCCCTCTCCCTCTCCCTCTCTC	0.8
Unigene84130_All	(CATCAC)3	1717347-1717364	CDS	-	PAC:18250018.CDS.1	18250018	scaffold_16	TTCTTCATCATCATCACT	0.684211
Unigene84130_All	(CATCAC)3	2178778-2178795	CDS	-	PAC:18212311.CDS.1	18212311	scaffold_6	ATCATCATCATCATCATC	0.736842
Unigene8402_All	(TCCACC)4tccgcccccccccc(CCCCCG)3	9398605-9398660	CDS	-	PAC:18243503.CDS.1	18243503	scaffold_7	TCCACCTCCACCTCCACCTCCACCTCCTCCGCCTCCGGCTCCGGCTCCACTGTCAA	0.732143
Unigene8395_All	(CCTTCC)4	17326515-17326538	CDS	+	PAC:18216366.CDS.1	18216366	scaffold_3	TTTCTGTTCTTTCAGGAGTACTTT	0.346154
Unigene83925_All	(TCTTCA)3	27451652-27451669	CDS	+	PAC:18235191.CDS.1	18235191	scaffold_1	AAGAAGCCAACAAGAACA	0.277778
Unigene83911_All	(CTACCT)4	13570597-13570620	CDS	-	PAC:18232691.CDS.1	18232691	scaffold_15	CTACCTCTACCTCCACCTCTAGCT	0.916667
Unigene8386_All	(ACC)6	3324604-3324621	CDS	-	PAC:18213868.CDS.21	18213868	scaffold_6	CCACCACCACCACCACCA	0.894737
Unigene83813_All	(TTG)6	1713670-1713687	CDS	-	PAC:18207280.CDS.6	18207280	scaffold_5	TCTATTACCAACCATCAT	0.25
Unigene83813_All	(TTG)6	1116215-1116232	CDS	-	PAC:18221027.CDS.5	18221027	scaffold_13	TGAAGTTGTTTCTATTAC	0.578947
Unigene83723_All	(ACC)6	3753672-3753689	CDS	+	PAC:18232850.CDS.1	18232850	scaffold_15	CCACCACCACCACCACCA	0.894737
Unigene8363_All	(TGG)6	10185952-10185969	CDS	-	PAC:18219685.CDS.1	18219685	scaffold_19	GGTGGTGGTGGTGGTGGT	0.894737
Unigene83562_All	(ACC)7	14207558-14207578	CDS	+	PAC:18240214.CDS.1	18240214	scaffold_10	CCACCACCACCACCACCAAGC	0.863636
Unigene8334_All	(GCG)6	18604756-18604773	CDS	+	PAC:18235344.CDS.1	18235344	scaffold_1	CAGCAGCGGCAGCAGCGG	0.684211
Unigene8334_All	(CCT)6	18605328-18605345	CDS	+	PAC:18235344.CDS.1	18235344	scaffold_1	CGCCACCATCTCCGCCGC	0.55
Unigene8334_All	(CCG)6	18605784-18605801	CDS	+	PAC:18235344.CDS.1	18235344	scaffold_1	CTTCACGTTTGATTCCAC	0.3
Unigene83279_All	(TCTTCG)3	13237441-13237458	CDS	+	PAC:18230068.CDS.1	18230068	scaffold_12	CGTCGTCGTCGTCATCAC	0.684211
Unigene83258_All	(GCTGTT)3	3938912-3938929	five_prime_UTR	+	PAC:18234438.five_prime_UTR.1	18234438	scaffold_1	GGTGAAGAAGAAGAACGA	0.333333
Unigene83146_All	(AAG)8	6625994-6626017	five_prime_UTR	-	PAC:18215196.five_prime_UTR.1	18215196	scaffold_18	CCGTTTGTACAGCTGAATTGTGGA	0.25
Unigene83107_All	(GGAAAG)3	35949840-35949857	CDS	+	PAC:18235886.CDS.15	18235886	scaffold_1	AAGGGAGTTCTTGAAAAA	0.47619
Unigene8303_All	(TC)11	11809838-11809859	three_prime_UTR	-	PAC:18231587.three_prime_UTR.1	18231587	scaffold_11	TGTCTCTCTCTCTGTGTTTGTT	0.727273
Unigene82833_All	(CTC)6	3780891-3780908	CDS	+	PAC:18222705.CDS.1	18222705	scaffold_14	GCTCAAGACCTGGTTTTC	0.388889
Unigene82833_All	(CTC)6	10369287-10369304	CDS	+	PAC:18244946.CDS.1	18244946	scaffold_2	TCAAGACCTGGTTTTCTT	0.421053
Unigene8281_All	(CCACCT)3	20232231-20232248	CDS	-	PAC:18237020.CDS.1	18237020	scaffold_1	CTCTGCTGCTGGCTTGTT	0.318182
Unigene8279_All	(GAG)6	2897958-2897975	CDS	+	PAC:18216269.CDS.1	18216269	scaffold_3	TTGCTTGCCAAACCTTTC	0.166667
Unigene8279_All	(GAG)6	18613386-18613403	CDS	-	PAC:18234713.CDS.1	18234713	scaffold_1	AGGAGGAGGAGGAGGAGG	0.894737
Unigene82784_All	(GAA)6	3873991-3874008	CDS	+	PAC:18206194.CDS.1	18206194	scaffold_5	GAGATAAGACTTAGTGAG	0.333333
Unigene82742_All	(CAC)7	23086404-23086424	CDS	-	PAC:18212081.CDS.1	18212081	scaffold_6	CCTGCGTATCCACCGCCTTAA	0.434783
Unigene82742_All	(TTTGTT)3	23086279-23086296	CDS	-	PAC:18212081.CDS.1	18212081	scaffold_6	TCACTGTTTCTGCATTAT	0.55
Unigene82742_All	(CAC)7	4769632-4769652	CDS	-	PAC:18215266.CDS.1	18215266	scaffold_18	CCGACCTCACCGCCCTACCTT	0.545455
Unigene82707_All	(GAG)6	19189731-19189748	CDS	+	PAC:18237727.CDS.1	18237727	scaffold_1	GGAGGAGGAGGAGAAGGG	0.789474
Unigene82574_All	(GGA)8	2576448-2576471	CDS	+	PAC:18213212.CDS.1	18213212	scaffold_6	AGGAGGAGCCTTCTCTTCTGGATT	0.314286
Unigene82574_All	(GGA)8	1880156-1880179	CDS	-	PAC:18250065.CDS.1	18250065	scaffold_16	ATGTTTCAAGTTCCTTTGAAAATG	0.1
Unigene82379_All	(AAT)9	2509169-2509195	three_prime_UTR	+	PAC:18215552.three_prime_UTR.1	18215552	scaffold_18	GACTTCTGTCCATTAGTGATTCTGATT	0.448276
Unigene82199_All	(GCCATG)3	1550234-1550251	CDS	-	PAC:18221295.CDS.3	18221295	scaffold_13	TCTTGTTAGGCAAGCCAT	0.428571
Unigene82199_All	(GCCACC)4	1550509-1550532	CDS	-	PAC:18221295.CDS.3	18221295	scaffold_13	CCACCGCCACCGCCACCGCCACCG	0.92
Unigene8215_All	(AAG)6	14009166-14009183	CDS	-	PAC:18233542.CDS.7	18233542	scaffold_15	TCTCAAATGGATTGGTTA	0.277778
Unigene82129_All	(TGC)7	1996174-1996194	five_prime_UTR	-	PAC:18229891.five_prime_UTR.1	18229891	scaffold_12	GTTGTTGCTGCTGCTGCTGCT	0.818182
Unigene82068_All	(TGCTCT)4	21475033-21475056	five_prime_UTR	+	PAC:18238150.five_prime_UTR.1	18238150	scaffold_1	AACAAGCACATTTACTTTCTTCAA	0.291667
Unigene82027_All	(TAA)7	1009716-1009736	CDS	+	PAC:18250715.CDS.1	18250715	scaffold_16	ACTCCTCCACCGAATACAACC	0.178571
Unigene81975_All	(GCA)6	14039573-14039590	CDS	-	PAC:18242980.CDS.5	18242980	scaffold_7	ATGTCAAATCTCCACGCT	0.421053
Unigene81956_All	(GGC)6	11381242-11381259	CDS	-	PAC:18229567.CDS.6	18229567	scaffold_12	GCGGCGGCGGCGGCGTCA	0.842105
Unigene81956_All	(GGC)6	12117582-12117599	CDS	-	PAC:18233076.CDS.6	18233076	scaffold_15	GCGGAGGCGGTGTCGGCA	0.736842
Unigene8194_All	(ACC)6	7056720-7056737	CDS	+	PAC:18206132.CDS.1	18206132	scaffold_5	GTATCCACTCAAAAGCCT	0.333333
Unigene81937_All	(ACC)6	8716100-8716117	CDS	+	PAC:18211402.CDS.2	18211402	scaffold_6	CCACCACCACCACCACCA	0.894737
Unigene81937_All	(ACC)6	14103129-14103146	CDS	+	PAC:18250048.CDS.3	18250048	scaffold_16	CCACCACCACCACCACCA	0.894737
Unigene81912_All	(GAT)7	3309314-3309334	CDS	+	PAC:18225964.CDS.2	18225964	scaffold_4	ATGATGATGATAATGATGATT	0.863636
Unigene8188_All	(TGC)7	17234370-17234390	five_prime_UTR	+	PAC:18232101.five_prime_UTR.1	18232101	scaffold_11	TTTTTCTTGTTTTTAATTCAA	0.434783
Unigene8188_All	(AG)12	17234691-17234714	five_prime_UTR	+	PAC:18232101.five_prime_UTR.1	18232101	scaffold_11	TATGATGATAATTCAGCCCGTAAA	0.291667
Unigene8188_All	(CAT)6	17234954-17234971	CDS	+	PAC:18232101.CDS.1	18232101	scaffold_11	TGTGGCAGGAGGTCTGCT	0.166667
Unigene8188_All	(TGC)7	46375484-46375504	CDS	-	PAC:18236492.CDS.1	18236492	scaffold_1	GTTGCTGCTGCTGCATGTGGG	0.727273
Unigene8188_All	(AG)12	46375805-46375828	five_prime_UTR	-	PAC:18236492.five_prime_UTR.1	18236492	scaffold_1	GAGAGAGAGAGAGAGAGAGTAAGG	0.84
Unigene81778_All	(GCT)7	21723613-21723633	CDS	+	PAC:18226773.CDS.4	18226773	scaffold_4	TCAAAGAGAGGTTTGCAAATT	0.241379
Unigene81778_All	(GCT)7	918031-918051	CDS	-	PAC:18217036.CDS.4	18217036	scaffold_3	CTGCTGCTGATACAAGGCACG	0.590909
Unigene81753_All	(AGG)6	113282-113299	five_prime_UTR	+	PAC:18242561.five_prime_UTR.1	18242561	scaffold_7	TAAAAGGCACAGCAAGAA	0.473684
Unigene81753_All	(GAT)6	113978-113995	CDS	+	PAC:18242561.CDS.2	18242561	scaffold_7	ATGATGATGATGATGATT	0.894737
Unigene81606_All	(GGGCAA)3	51211-51228	five_prime_UTR	-	PAC:18213348.five_prime_UTR.1	18213348	scaffold_6	GGAAGGGGAAGGGGAAGG	0.7
Unigene81606_All	(GGGCAA)3	36116-36133	CDS	+	PAC:18250750.CDS.1	18250750	scaffold_16	CAAGGGCAAGGGCAATAC	0.714286
Unigene8159_All	(CATCAC)5	6316770-6316799	CDS	+	PAC:18217925.CDS.2	18217925	scaffold_3	TTTCCACGGTTTCTTCTCTTCTTCCTCCTC	0.366667
Unigene81579_All	(AGG)6	2904503-2904520	CDS	+	PAC:18246077.CDS.1	18246077	scaffold_2	CACAACTTCATCCTCGCC	0.0689655
Unigene8155_All	(CCTCCA)3	10556684-10556701	CDS	-	PAC:18217978.CDS.1	18217978	scaffold_3	CTTCACCTCCACCTCCAA	0.842105
Unigene8155_All	(CCTCCA)3	1763365-1763382	CDS	+	PAC:18237784.CDS.1	18237784	scaffold_1	TACTCCATGAGCAAAGTG	0.304348
Unigene8153_All	(GGT)6	5421316-5421333	CDS	+	PAC:18212723.CDS.1	18212723	scaffold_6	AATTTCAACTTTGGTTTT	0.333333
Unigene8153_All	(GGT)6	14186584-14186601	CDS	+	PAC:18214716.CDS.1	18214716	scaffold_18	GGCTTGGGAATTGAATTG	0.45
Unigene81528_All	(TGC)7	22381220-22381240	CDS	+	PAC:18207952.CDS.1	18207952	scaffold_5	TTCTTCAGACAAAGAAGTTGA	0.428571
Unigene81528_All	(TGC)7	1664160-1664180	CDS	-	PAC:18222631.CDS.1	18222631	scaffold_14	GTTGTTGTTGTTGCTGCTGCC	0.727273
Unigene81528_All	(TGC)7	3120865-3120885	CDS	-	PAC:18245436.CDS.1	18245436	scaffold_2	GTTGCTGCTGCTGCTGCTGCA	0.863636
Unigene81512_All	(TG)11	3471182-3471203	three_prime_UTR	+	PAC:18210709.three_prime_UTR.1	18210709	scaffold_17	AAATATGTGTGTGTGTGTGGAT	0.64
Unigene81341_All	(GAA)8	867237-867260	CDS	-	PAC:18228376.CDS.1	18228376	scaffold_9	AACAAGAAGAAGAAGAAGAAGAAG	0.88
Unigene81341_All	(GAA)8	2473419-2473442	CDS	+	PAC:18230456.CDS.1	18230456	scaffold_12	AAGAAGAAGAAGAAGAAGGGAAGC	0.76
Unigene81311_All	(CT)10	16367243-16367262	three_prime_UTR	+	PAC:18234906.three_prime_UTR.1	18234906	scaffold_1	CTCTCTCTCTCTCGGCAAAT	0.7
Unigene8128_All	(TC)10	18274039-18274058	five_prime_UTR	+	PAC:18224794.five_prime_UTR.1	18224794	scaffold_4	GTTAGATCTATGGATCCAAC	0.4
Unigene81216_All	(GA)10	10055935-10055954	five_prime_UTR	-	PAC:18245485.five_prime_UTR.1	18245485	scaffold_2	AGAGAGAGAGAGAGAGAGAG	0.904762
Unigene81194_All	(AAG)6	4849779-4849796	five_prime_UTR	+	PAC:18211442.five_prime_UTR.1	18211442	scaffold_6	GGAACACAACAAACAAGA	0.526316
Unigene81127_All	(CATCTT)4	14480646-14480669	CDS	-	PAC:18214788.CDS.3	18214788	scaffold_18	ATCTTCATCTTCATCTTCATCTTC	0.92
Unigene81127_All	(CATCTT)4	8813894-8813917	five_prime_UTR	-	PAC:18227302.five_prime_UTR.1	18227302	scaffold_9	CTTCATCTTCATCTTCATCTTCAT	0.777778
Unigene81127_All	(CATCTT)4	43482907-43482930	CDS	+	PAC:18239269.CDS.2	18239269	scaffold_1	TTCATCTTCATCTTCATCTTCATC	0.846154
Unigene81127_All	(CATCTT)4	43482913-43482936	CDS	+	PAC:18239269.CDS.2	18239269	scaffold_1	TTCATCTTCATCTTCATCTTCATC	0.846154
Unigene81072_All	(TC)10	16556342-16556361	three_prime_UTR	-	PAC:18226351.three_prime_UTR.1	18226351	scaffold_4	TCTAGGACTGCAATTATGTT	0.4
Unigene81039_All	(AAAC)5	9623285-9623304	CDS	+	PAC:18223607.CDS.1	18223607	scaffold_14	CCTATCCTTCTCCTTCTCGT	0.0882353
Unigene8082_All	(CCATAG)3	8874846-8874863	three_prime_UTR	+	PAC:18206093.three_prime_UTR.1	18206093	scaffold_5	CATATCCATAGCCAATAC	0.789474
Unigene80764_All	(GTG)6	7036497-7036514	CDS	-	PAC:18222691.CDS.1	18222691	scaffold_14	GGTGGTGTGTGGCTTTGA	0.65
Unigene80764_All	(GTG)6	13020390-13020407	CDS	-	PAC:18246488.CDS.1	18246488	scaffold_2	GGTGGTGTGTGGCTTTGA	0.65
Unigene80745_All	(TCGTCT)3	6033702-6033719	CDS	-	PAC:18243581.CDS.1	18243581	scaffold_7	CACGCCATTTGCTTCAAT	0.421053
Unigene80726_All	(AAG)6	9929447-9929464	CDS	+	PAC:18249266.CDS.1	18249266	scaffold_8	AAAAGAAGAAGAAGAAGA	0.842105
Unigene80724_All	(TCC)7	3358613-3358633	CDS	+	PAC:18224228.CDS.1	18224228	scaffold_14	CCTCCTCCTCCTCCTCACCAC	0.818182
Unigene8068_All	(CCT)6	10760276-10760293	CDS	+	PAC:18243271.CDS.1	18243271	scaffold_7	TTCTTCCTCCTCCTCCTC	0.789474
Unigene8068_All	(CCT)6	16695766-16695783	CDS	-	PAC:18206946.CDS.1	18206946	scaffold_5	CTTAACGAACGTTTTGAA	0.277778
Unigene8066_All	(CACAA)5	255694-255718	CDS	-	PAC:18234046.CDS.1	18234046	scaffold_15	AAGCATTTTTGGAAATGGGTTAGTT	0.222222
Unigene8066_All	(CTC)6	255843-255860	CDS	-	PAC:18234046.CDS.1	18234046	scaffold_15	GGGCTTGCCGGCACGGTA	0.277778
Unigene80638_All	(CTGCTC)3	5947285-5947302	CDS	-	PAC:18207657.CDS.1	18207657	scaffold_5	CAAAACCACCGAATCGAC	0.333333
Unigene80638_All	(CTGCTC)3	4869581-4869598	five_prime_UTR	-	PAC:18243354.five_prime_UTR.1	18243354	scaffold_7	GTTAAATTAAAAAAACTT	0.222222
Unigene806_All	(GAA)11	3591763-3591795	CDS	-	PAC:18246490.CDS.6	18246490	scaffold_2	CTCCACCCATTCCTCCCTTCTATGTGGCTGCAG	0.113208
Unigene80573_All	(CTT)8	9423478-9423501	five_prime_UTR	-	PAC:18222924.five_prime_UTR.1	18222924	scaffold_14	TTCTTCTTCTTCTTCTCGCTTGCT	0.8
Unigene8043_All	(TTGATT)3	6893713-6893730	five_prime_UTR	+	PAC:18209900.five_prime_UTR.1	18209900	scaffold_17	TCGATCAGAAAGAGAGAG	0.277778
Unigene8043_All	(TTGATT)3	30726068-30726085	CDS	+	PAC:18235396.CDS.1	18235396	scaffold_1	AGTAGTGCAGACGAGATT	0.333333
Unigene80372_All	(CTC)6	7056351-7056368	CDS	+	PAC:18246886.CDS.3	18246886	scaffold_2	TCCTCCTCCTCCTCCACC	0.842105
Unigene80155_All	(CCTGTA)3	17913349-17913366	CDS	-	PAC:18216785.CDS.1	18216785	scaffold_3	AATGAGGAGCTCGCTCAA	0.333333
Unigene80155_All	(CCTGTA)3	5392731-5392748	CDS	+	PAC:18235232.CDS.1	18235232	scaffold_1	GAAAAGCCTGTACCTGTA	0.666667
Unigene80092_All	(GGT)8	10811162-10811185	CDS	+	PAC:18243401.CDS.1	18243401	scaffold_7	TCATTATTATCATTACTACTGCTA	0.269231
Unigene8006_All	(AGA)8	18387326-18387349	CDS	-	PAC:18232000.CDS.1	18232000	scaffold_11	GAAGATTTAGATGTGTAAACGAGC	0.52
Unigene80053_All	(ACAAAA)3	14919874-14919891	three_prime_UTR	-	PAC:18220670.three_prime_UTR.1	18220670	scaffold_13	CAAAAACAAATACAAAAT	0.842105
Unigene80033_All	(TGA)9	46220247-46220273	three_prime_UTR	+	PAC:18239318.three_prime_UTR.1	18239318	scaffold_1	TGATGATGGTGATGATGAATAAAAGAG	0.703704
Unigene8000_All	(TA)12	8344363-8344386	three_prime_UTR	+	PAC:18244910.three_prime_UTR.1	18244910	scaffold_2	TGAGTTTTACTTATAATTGACGGA	0.37931
Unigene79931_All	(TA)10	4171652-4171671	three_prime_UTR	-	PAC:18251379.three_prime_UTR.1	18251379	scaffold_16	TTTTTAATATGTGCGTAAAT	0.571429
Unigene79864_All	(AGTTTT)3	13266382-13266399	CDS	-	PAC:18231842.CDS.2	18231842	scaffold_11	GGAAGTTTTTGTTTTAGT	0.666667
Unigene79845_All	(TGGTGC)3	8869191-8869208	three_prime_UTR	+	PAC:18238547.three_prime_UTR.1	18238547	scaffold_1	ACCAGCTTATTATTGTTT	0.388889
Unigene79472_All	(ACC)7	2419-2439	CDS	+	PAC:18215815.CDS.1	18215815	scaffold_1258	GCCTCTGATTCCACACCCGAT	0.428571
Unigene79472_All	(TGGGAA)3	3101-3118	CDS	+	PAC:18215815.CDS.1	18215815	scaffold_1258	GGAATTTGTCGAGTGTGA	0.55
Unigene79472_All	(ACC)7	6012442-6012462	CDS	-	PAC:18227806.CDS.1	18227806	scaffold_9	TTGGCAGGCTGGCGATGAATG	0.227273
Unigene79472_All	(TGGGAA)3	6013124-6013141	CDS	-	PAC:18227806.CDS.1	18227806	scaffold_9	TTTCAACGATTGTGGACT	0.388889
Unigene79472_All	(TGGGAA)3	25905233-25905250	CDS	-	PAC:18238203.CDS.1	18238203	scaffold_1	ACAAAAGGTACTGTTAAT	0.473684
Unigene79472_All	(ACC)7	25904551-25904571	CDS	-	PAC:18238203.CDS.2	18238203	scaffold_1	TAATGATGATGGATGAGAAGT	0.26087
Unigene79462_All	(CCT)6	15201203-15201220	CDS	-	PAC:18207404.CDS.1	18207404	scaffold_5	CGCCTCCTCCTCCTCCAC	0.75
Unigene79462_All	(CCT)6	7420401-7420418	CDS	-	PAC:18247053.CDS.1	18247053	scaffold_2	CGCCTCCTCCTCCACCAC	0.7
Unigene79446_All	(TGT)8	10434876-10434899	CDS	+	PAC:18216054.CDS.4	18216054	scaffold_3	CGAACTCTGCAAAAAAGCTTGATG	0.285714
Unigene79446_All	(TGT)8	1881942-1881965	CDS	-	PAC:18235394.CDS.4	18235394	scaffold_1	GTTGTTGTTGTTGTTGTTAGTTGT	0.92
Unigene79443_All	(TGT)6	35205150-35205167	five_prime_UTR	+	PAC:18235950.five_prime_UTR.1	18235950	scaffold_1	TGTTGTTAATTATTATTA	0.684211
Unigene79425_All	(TGG)6	20534585-20534602	five_prime_UTR	-	PAC:18236449.five_prime_UTR.1	18236449	scaffold_1	GGTGGTGGTGGTGGTGTG	0.894737
Unigene79420_All	(GAC)6	4276171-4276188	CDS	+	PAC:18218794.CDS.11	18218794	scaffold_19	ATGACGACGACGACGACT	0.842105
Unigene79305_All	(TCT)8	15529525-15529548	CDS	+	PAC:18225094.CDS.1	18225094	scaffold_4	CACTCGTCGCTCTCCCTCCTCGCC	0.52
Unigene7928_All	(GAGG)5tagaggagatgaatagagagagagaaattgagaccgttggagcagaggatttttgagctcttcaagacaagagagagcccg(TC)10	13574251-13574371	five_prime_UTR	+	PAC:18232675.five_prime_UTR.1	18232675	scaffold_15	CTCGTGTTAAAACAAAATAGGTACATAAAAGAGAGGGAGGGAGATAGAGGAGATGAGTAGAGAGAGAGAAATTGAGACCGTTGGAGCAGGGGATTTTTGAGCTCTTCAAGACAAGAGAGAG	0
Unigene79270_All	(ATT)6	5325092-5325109	three_prime_UTR	-	PAC:18226236.three_prime_UTR.1	18226236	scaffold_4	TTATTATTATTATTATTA	0.894737
Unigene7917_All	(CAC)7	21308174-21308194	CDS	-	PAC:18240935.CDS.1	18240935	scaffold_10	ACCACCACCACCACCAGAACT	0.818182
Unigene79106_All	(AAG)7	3557975-3557995	five_prime_UTR	+	PAC:18214338.five_prime_UTR.1	18214338	scaffold_18	AAGAAGAAGAAGAAGAAGAAG	1
Unigene79067_All	(GGAGGT)3gggga(TGATGG)4	14220361-14220407	CDS	+	PAC:18213707.CDS.1	18213707	scaffold_6	GTGGAGGTGGAGGTGGGGATGATGGTGATGGTGATGCTGATGGGGAG	0.823529
Unigene790_All	(AAGA)5	5522954-5522973	CDS	-	PAC:18240790.CDS.1	18240790	scaffold_10	TGAGGATTTCTCGTTCTGTT	0.0882353
Unigene790_All	(AAGA)5	13709816-13709835	five_prime_UTR	+	PAC:18249637.five_prime_UTR.1	18249637	scaffold_8	AAGAAAGAAAGAAAGAAGAA	0.9
Unigene78791_All	(TG)11	1551164-1551185	CDS	-	PAC:18208234.CDS.3	18208234	scaffold_5	GAAGCCAACCGAGGTTGGACCC	0.181818
Unigene78728_All	(AAGAGA)3	11127127-11127144	CDS	+	PAC:18229859.CDS.5	18229859	scaffold_12	AGAGAAAGTAAAAGAATC	0.684211
Unigene78728_All	(AAGAGA)3	11806385-11806402	CDS	+	PAC:18233471.CDS.5	18233471	scaffold_15	AGAGAAAGGAAAAGAATC	0.684211
Unigene7867_All	(CCTCCC)3	16251971-16251988	CDS	-	PAC:18231824.CDS.3	18231824	scaffold_11	AGTGAAGGAGCTGGTTTG	0.166667
Unigene7867_All	(CCTCCC)3	44647555-44647572	CDS	-	PAC:18238432.CDS.3	18238432	scaffold_1	CCTCCACCTCCCCCTCCT	0.888889
Unigene7854_All	(GGA)7	524-544	CDS	+	PAC:18214043.CDS.2	18214043	scaffold_1408	CTTCTCCTCAACCGGCAAGCT	0.137931
Unigene7854_All	(GGA)7	359178-359198	CDS	+	PAC:18229467.CDS.3	18229467	scaffold_12	AGGATAGCAATGGAGTCTAAG	0.434783
Unigene7854_All	(GGA)7	289183-289203	CDS	+	PAC:18233755.CDS.2	18233755	scaffold_15	AGGGTAGCAATGGAGTCTAAG	0.478261
Unigene78508_All	(AAAAGG)3	11064252-11064269	three_prime_UTR	-	PAC:18248823.three_prime_UTR.1	18248823	scaffold_8	AAAGGAAAAGGAAATGGA	0.842105
Unigene7825_All	(GAAGAG)3	35653398-35653415	CDS	+	PAC:18237903.CDS.9	18237903	scaffold_1	AAGAGGAAGAGGAGGAAG	0.789474
Unigene78241_All	(GGAGCA)3	8467278-8467295	CDS	-	PAC:18230756.CDS.1	18230756	scaffold_11	GAGCAGGAGCTGGAGCTG	0.789474
Unigene78159_All	(ACA)8	11150251-11150274	five_prime_UTR	-	PAC:18228623.five_prime_UTR.2	18228623	scaffold_9	AGATAACCCACACAAACACAAACC	0.583333
Unigene7809_All	(CAGGAG)3	12657965-12657982	CDS	+	PAC:18227597.CDS.2	18227597	scaffold_9	CCAAAGGCCCTACCTTCA	0.368421
Unigene78084_All	(GCA)6	5931005-5931022	CDS	-	PAC:18213751.CDS.1	18213751	scaffold_6	CCGATTCTGTTCAGGATT	0.363636
Unigene78_All	(GAGCTG)3	4411045-4411062	CDS	-	PAC:18211762.CDS.2	18211762	scaffold_6	AAGAGCTGGAGCTGGGGC	0.75
Unigene77983_All	(TCTGGC)3	21796304-21796321	CDS	+	PAC:18244449.CDS.1	18244449	scaffold_2	CTGGCTCTGGCTCTATGG	0.789474
Unigene77923_All	(AGA)7	10333427-10333447	CDS	-	PAC:18209820.CDS.1	18209820	scaffold_17	GAAGAAGAAGAAGAAGAAGAA	0.909091
Unigene77730_All	(AGAAA)4	7174694-7174713	three_prime_UTR	-	PAC:18241545.three_prime_UTR.1	18241545	scaffold_10	AACTGGAAGAAAGAAGACTC	0.434783
Unigene77605_All	(TGTTCT)4	4289904-4289927	CDS	-	PAC:18231355.CDS.1	18231355	scaffold_11	CTTGTTCATGTTCATGTTCTTGGT	0.730769
Unigene775_All	(GTGTT)4	17421427-17421446	three_prime_UTR	+	PAC:18240197.three_prime_UTR.1	18240197	scaffold_10	TGGCTAGTTTAGTGTTGTAT	0.619048
Unigene77028_All	(TAAAC)4	5339034-5339053	five_prime_UTR	-	PAC:18242792.five_prime_UTR.1	18242792	scaffold_7	AACTAAACTAAACTAAACCT	0.818182
Unigene7701_All	(GGAAGA)4	5361869-5361892	CDS	-	PAC:18245183.CDS.1	18245183	scaffold_2	TGTGTGATGGAAATAGGAAGATCG	0.481481
Unigene76846_All	(CTTGCT)4	21475107-21475130	five_prime_UTR	+	PAC:18238150.five_prime_UTR.1	18238150	scaffold_1	CTCTTGCTCTTGCTCTTGCTCTTG	0.846154
Unigene76846_All	(CTTGCT)4	21475113-21475136	five_prime_UTR	+	PAC:18238150.five_prime_UTR.1	18238150	scaffold_1	CTCTTGCTCTTGCTCTTGCTCTTG	0.846154
Unigene76749_All	(GA)13	6188735-6188760	five_prime_UTR	+	PAC:18206432.five_prime_UTR.1	18206432	scaffold_5	TTCTATCTTCGATAGAGAGAGAGAGA	0.416667
Unigene76665_All	(CTT)7	2472806-2472826	CDS	-	PAC:18224819.CDS.1	18224819	scaffold_4	TTCTTCTTCTTCTTCTTCTAC	0.863636
Unigene76657_All	(TTGCCC)3	36120-36137	CDS	+	PAC:18250750.CDS.1	18250750	scaffold_16	TGCCCTTGCCCTTGCCCA	0.894737
Unigene7653_All	(AGA)10	9005856-9005885	CDS	-	PAC:18227422.CDS.1	18227422	scaffold_9	TGTTTCAAGATTGTTTGTTTGAAAATGTTC	0.233333
Unigene7645_All	(CCA)6	715164-715181	CDS	+	PAC:18216291.CDS.2	18216291	scaffold_3	CACCACCACCACCACCCC	0.842105
Unigene76402_All	(ATG)6	8085600-8085617	CDS	+	PAC:18208100.CDS.1	18208100	scaffold_5	GTGGTCATGAAGAGAAGC	0.555556
Unigene76362_All	(CAG)6	13037645-13037662	CDS	+	PAC:18233977.CDS.6	18233977	scaffold_15	AGCAGCAGCAGCAGCAAT	0.842105
Unigene76340_All	(ACCACA)3	22719532-22719549	three_prime_UTR	-	PAC:18206862.three_prime_UTR.1	18206862	scaffold_5	CCACAACCACATTTACAA	0.736842
Unigene7628_All	(AGGCCT)3	9884086-9884103	CDS	-	PAC:18246768.CDS.1	18246768	scaffold_2	AGCTCAAGGCTTCATAAT	0.5
Unigene76269_All	(GTTTT)4	18980829-18980848	three_prime_UTR	-	PAC:18240046.three_prime_UTR.1	18240046	scaffold_10	GGCATTGTATTTTTCTAGCA	0.458333
Unigene7601_All	(AGG)7ggaggagcaggaggaaggaggagga(GCAGTG)3	320656-320719	five_prime_UTR	+	PAC:18218520.five_prime_UTR.1	18218520	scaffold_22	CAGATCGCCGCCGACCCGAAACCGAGAGACCCGATCTGACAGAGACAGGAAAGCTCTGTGTTTA	0
Unigene75808_All	(GCCATG)3	1550248-1550265	CDS	-	PAC:18221295.CDS.3	18221295	scaffold_13	CCATGGCCATGGCCATGA	0.894737
Unigene75757_All	(CATGCT)3	9389208-9389225	three_prime_UTR	+	PAC:18236046.three_prime_UTR.2	18236046	scaffold_1	GCTGCTGCTGCTGCTGCT	0.666667
Unigene75711_All	(TCTGGT)3	20543023-20543040	five_prime_UTR	-	PAC:18212593.five_prime_UTR.1	18212593	scaffold_6	CTGGTTCTGGTTCTGGTT	0.894737
Unigene7563_All	(AAAGGG)5	21273587-21273616	CDS	+	PAC:18225005.CDS.1	18225005	scaffold_4	GGGAAAGGGAAAGGGAAAGACTCTTTTAGA	0.512821
Unigene7563_All	(AAAGGG)5	1795370-1795399	CDS	-	PAC:18227746.CDS.1	18227746	scaffold_9	AAGGGAAAGGGAAAGAGTCTTTTAGATATA	0.588235
Unigene7546_All	(ACC)9	8290128-8290154	CDS	-	PAC:18228656.CDS.1	18228656	scaffold_9	CTATTCAATCAAAAAGATTTAGTAGTG	0.2
Unigene7546_All	(ACC)9	28819049-28819075	CDS	-	PAC:18237352.CDS.1	18237352	scaffold_1	CTATTCAATCAAAAAGGTTTAGTAGTG	0.171429
Unigene75335_All	(GAACTC)3	3804656-3804673	three_prime_UTR	+	PAC:18213432.three_prime_UTR.1	18213432	scaffold_6	AACTCGAACTCGAACTCA	0.894737
Unigene75316_All	(CCTTA)4	3117389-3117408	five_prime_UTR	-	PAC:18247589.five_prime_UTR.1	18247589	scaffold_8	TTTTTTCCCTCCCTTCCATT	0.571429
Unigene75300_All	(TTATTT)4	12852394-12852417	three_prime_UTR	+	PAC:18212827.three_prime_UTR.1	18212827	scaffold_6	TTTTATTTTTATTTTTATTTTTTG	0.714286
Unigene75144_All	(GCT)8	16172658-16172681	CDS	+	PAC:18218286.CDS.1	18218286	scaffold_3	CTGCTGCTGCTAATGGTGATGATT	0.72
Unigene75144_All	(GCT)8	16172287-16172310	CDS	+	PAC:18218286.CDS.1	18218286	scaffold_3	TGCTGCTGCTAATGGTGATGATTC	0.653846
Unigene75129_All	(CT)12	7496292-7496315	three_prime_UTR	+	PAC:18231972.three_prime_UTR.1	18231972	scaffold_11	TCTCTCTATCTCTCTTTATTTCTT	0.76
Unigene75005_All	(CAACCA)3	9496434-9496451	CDS	-	PAC:18213444.CDS.1	18213444	scaffold_6	AAGACAAGAAAGTGTTGA	0.277778
Unigene7497_All	(TGC)6	1940705-1940722	CDS	-	PAC:18242336.CDS.1	18242336	scaffold_10	TGCTGCTGCTGCTGCTGC	1
Unigene7489_All	(TTTTTC)3	9415206-9415223	five_prime_UTR	-	PAC:18207971.five_prime_UTR.1	18207971	scaffold_5	ATTTTTTTCTTTTTCTGG	0.611111
Unigene7456_All	(CCA)6	9975739-9975756	CDS	+	PAC:18213486.CDS.1	18213486	scaffold_6	CACCACCATCTATCTTTC	0.578947
Unigene74514_All	(ATG)6	6972327-6972344	five_prime_UTR	+	PAC:18211990.five_prime_UTR.1	18211990	scaffold_6	TGATGATGATGATGTTGA	0.842105
Unigene7446_All	(CCT)6	30749867-30749884	CDS	+	PAC:18238272.CDS.1	18238272	scaffold_1	CCAATATCTTCGACCACC	0.388889
Unigene74228_All	(GAA)6	16173487-16173504	three_prime_UTR	+	PAC:18240744.three_prime_UTR.1	18240744	scaffold_10	AAGAACAAGAAATACTTG	0.5
Unigene7418_All	(GCTGGT)4	17518208-17518231	three_prime_UTR	+	PAC:18247685.three_prime_UTR.1	18247685	scaffold_8	AACAAGGAAATTATCAAAGCTAAT	0.25
Unigene7416_All	(ATGAAA)3acgacggtatta(AAG)8	15904629-15904682	CDS	-	PAC:18226452.CDS.1	18226452	scaffold_4	TGGTGTCGGACTCGGACCTCGTGACTCGGCTCCGTGAAATACTCAGGAGGTCGG	0
Unigene7416_All	(ATGAAA)3acgacggtatta(AAG)8	9285635-9285688	five_prime_UTR	-	PAC:18227673.five_prime_UTR.1	18227673	scaffold_9	ACTTCCGAAACAACCTAAAAAATTAATCAAATAAAATAAAGAAAGAAAATCGTT	0
Unigene74138_All	(CGGCT)5	40744589-40744613	five_prime_UTR	+	PAC:18238255.five_prime_UTR.1	18238255	scaffold_1	GAAAGAATGAAACGCGGCTCGGCTC	0.352941
Unigene7408_All	(CAC)6	7036557-7036574	CDS	-	PAC:18222691.CDS.1	18222691	scaffold_14	GATTTAACAGATGAGGAT	0.222222
Unigene7408_All	(CAC)6	13020441-13020458	CDS	-	PAC:18246488.CDS.1	18246488	scaffold_2	GATGAGGATGAGATCCAC	0.444444
Unigene7400_All	(ATTG)5	19222915-19222934	CDS	-	PAC:18216219.CDS.1	18216219	scaffold_3	CTAAAAACCCTTTTCTTGGA	0.363636
Unigene73982_All	(ATA)7	2311982-2312002	three_prime_UTR	-	PAC:18224137.three_prime_UTR.2	18224137	scaffold_14	TAATAATTATTATTATAATAA	0.772727
Unigene73789_All	(GAGGGA)3	14070223-14070240	five_prime_UTR	-	PAC:18233762.five_prime_UTR.1	18233762	scaffold_15	AGGGAGAGTGAGAGGGGT	0.789474
Unigene7332_All	(TGA)8	15634919-15634942	CDS	-	PAC:18223341.CDS.1	18223341	scaffold_14	AAAAACGAAGATGGTGGAAAGGAA	0.52
Unigene7324_All	(AGAAG)4	26522071-26522090	five_prime_UTR	-	PAC:18213596.five_prime_UTR.1	18213596	scaffold_6	CGAAACTGACTTCTCCAATC	0.25
Unigene73231_All	(CTGTTT)3	31315-31332	CDS	+	PAC:18221989.CDS.2	18221989	scaffold_64	TTTCTGTTTCTGCTTCTG	0.666667
Unigene73231_All	(CTGTTT)3	12681818-12681835	three_prime_UTR	+	PAC:18250600.three_prime_UTR.1	18250600	scaffold_16	TGTTTCTGTTTCTGCATG	0.789474
Unigene7320_All	(TC)10	6513206-6513225	five_prime_UTR	+	PAC:18235007.five_prime_UTR.1	18235007	scaffold_1	CTCTCTCTCTCTCTCACCTA	0.761905
Unigene73174_All	(GATGAG)3	9811706-9811723	CDS	+	PAC:18206595.CDS.1	18206595	scaffold_5	ATGAGGATGGTGATGAGG	0.789474
Unigene7311_All	(TTTCT)4	15945012-15945031	three_prime_UTR	-	PAC:18232030.three_prime_UTR.1	18232030	scaffold_11	CCCCTTTATGATAATTGTCC	0.45
Unigene72951_All	(AAAAT)4	20954722-20954741	three_prime_UTR	+	PAC:18224455.three_prime_UTR.1	18224455	scaffold_4	GTATGCAGAAATCTTGAGTG	0.380952
Unigene7283_All	(GCT)7	21724066-21724086	three_prime_UTR	+	PAC:18226773.three_prime_UTR.1	18226773	scaffold_4	ATTCAACAAGGCCTCAGGATA	0.318182
Unigene7283_All	(GCT)7	918044-918064	CDS	-	PAC:18217036.CDS.4	18217036	scaffold_3	AAGGCACGTAGCCTTCCAATC	0.238095
Unigene7273_All	(GAG)6caggtggaagaaatagttagaccacagccaca(ACC)6	763146-763213	CDS	+	PAC:18209564.CDS.1	18209564	scaffold_17	AGGAGGAGGAGGAGGAGGAGCAGGTGGAAGAAATAGTTAGACCACAACCACCACCACCACAACGACAA	0
Unigene7255_All	(CAC)8	13781271-13781294	CDS	-	PAC:18239742.CDS.4	18239742	scaffold_10	CCCCAAGTCCCAAGAGAGGGCTAA	0.375
Unigene72401_All	(GCA)7	13134782-13134802	CDS	+	PAC:18214942.CDS.15	18214942	scaffold_18	CAGCAGCAGCAGCAGCAGCAG	0.909091
Unigene72401_All	(GCA)7	4561237-4561257	CDS	+	PAC:18211270.CDS.15	18211270	scaffold_6	CAGCAGCAGCAGCAGCAGCAG	0.909091
Unigene7223_All	(TTGGGG)3	1271890-1271907	CDS	+	PAC:18228823.CDS.1	18228823	scaffold_9	TCTTTAACAACACAATCT	0.142857
Unigene72139_All	(ATGAAG)3	26385108-26385125	CDS	+	PAC:18212369.CDS.2	18212369	scaffold_6	TGAAGATGATGATGATGA	0.789474
Unigene72139_All	(ATGAAG)3	3054175-3054192	CDS	+	PAC:18214583.CDS.2	18214583	scaffold_18	TGAAGAAGAAGATGATGA	0.789474
Unigene72105_All	(CTT)7	3252278-3252298	CDS	-	PAC:18250318.CDS.1	18250318	scaffold_16	TTCTTCTTCTTCTTCATCATC	0.818182
Unigene721_All	(GA)10	5003550-5003569	CDS	+	PAC:18246790.CDS.1	18246790	scaffold_2	ACCAAAGAAACCCCAGAAAC	0.3
Unigene72040_All	(TC)13	10345722-10345747	three_prime_UTR	-	PAC:18229825.three_prime_UTR.1	18229825	scaffold_12	CGTCAAACCTTGAAGATTACAACCTC	0.346154
Unigene72031_All	(TCTGTC)3	47673958-47673975	five_prime_UTR	+	PAC:18238540.five_prime_UTR.1	18238540	scaffold_1	CGGCAGTGTTGGCTGTTG	0.35
Unigene7196_All	(GAACCA)3	17218894-17218911	CDS	-	PAC:18239765.CDS.1	18239765	scaffold_10	AGGGATGCTTTTAGACGG	0.166667
Unigene7196_All	(GAACCA)3	4411630-4411647	CDS	+	PAC:18247752.CDS.1	18247752	scaffold_8	AACCCAAACCAAAATCCA	0.736842
Unigene71759_All	(TCC)6	16295003-16295020	CDS	+	PAC:18246518.CDS.3	18246518	scaffold_2	TGGTGGTAATTCCATCTT	0.277778
Unigene71719_All	(CTCTCC)4	3650223-3650246	CDS	+	PAC:18217385.CDS.1	18217385	scaffold_3	GAAAACGGCGACGTCTCGAGAGAG	0.291667
Unigene71682_All	(AGA)7	23339588-23339608	CDS	+	PAC:18246139.CDS.1	18246139	scaffold_2	GAAGAAGAAGAAGAAGAGATC	0.68
Unigene71631_All	(TGC)7	1950517-1950537	three_prime_UTR	+	PAC:18230337.three_prime_UTR.1	18230337	scaffold_12	AATCTCAGGTCTTAATCCATG	0.285714
Unigene71609_All	(GGGGCT)4	12173429-12173452	CDS	-	PAC:18222720.CDS.1	18222720	scaffold_14	TCAGGAGCTGGTGCTGGAGCTGGG	0.666667
Unigene71609_All	(GGGGCT)4	18674727-18674750	CDS	-	PAC:18245955.CDS.1	18245955	scaffold_2	CAGCAAGGCTGGTTTCAGGGGCTG	0.482759
Unigene716_All	(GA)10	23026141-23026160	CDS	+	PAC:18213940.CDS.1	18213940	scaffold_6	CCGGTTTCAATTCTGCTGCC	0.15
Unigene71586_All	(TCTT)6	10026159-10026182	CDS	-	PAC:18223687.CDS.1	18223687	scaffold_14	GGGTGGATTGGACCCCATTCTTGC	0.266667
Unigene71574_All	(GCAATG)4	18312192-18312215	CDS	+	PAC:18208113.CDS.1	18208113	scaffold_5	TTGACAAGAGGAGGAAGCGCCGTT	0.333333
Unigene71525_All	(TTCACA)3	5608709-5608726	CDS	+	PAC:18211876.CDS.1	18211876	scaffold_6	ATAAATGAATCTAACAAG	0.380952
Unigene71444_All	(CTT)8	6019933-6019956	CDS	+	PAC:18228142.CDS.10	18228142	scaffold_9	CTCAAATTGTTGAATTTCCACATT	0.375
Unigene71335_All	(TGG)6	10185952-10185969	CDS	-	PAC:18219685.CDS.1	18219685	scaffold_19	GGTGGTGGTGGTGGTGGT	0.894737
Unigene71300_All	(GAA)6	756862-756879	CDS	+	PAC:18243966.CDS.3	18243966	scaffold_7	AAAGGATATAAAGGAAGG	0.5
Unigene71267_All	(AGG)6	22542323-22542340	CDS	-	PAC:18235063.CDS.6	18235063	scaffold_1	ACTCCACCTGTTCAGCAG	0.129032
Unigene71213_All	(CTC)7	9527839-9527859	CDS	+	PAC:18234130.CDS.1	18234130	scaffold_15	GTATGGCTCTACATTCTTCAG	0.428571
Unigene71193_All	(AAG)9	13269633-13269659	CDS	-	PAC:18222570.CDS.1	18222570	scaffold_14	GTAGCTGACATTGAAGACCTGTTCTCT	0.285714
Unigene71186_All	(GGA)6	9264570-9264587	CDS	-	PAC:18221717.CDS.6	18221717	scaffold_13	ACCGTTTGATTGGGAAAA	0.388889
Unigene71184_All	(AAG)6	7953064-7953081	five_prime_UTR	-	PAC:18206332.five_prime_UTR.1	18206332	scaffold_5	GAAGAAGAAGAAGAAGAA	0.894737
Unigene71172_All	(AACAAG)3	802569-802586	three_prime_UTR	+	PAC:18233613.three_prime_UTR.1	18233613	scaffold_15	ATCTTACCAAAATATTAC	0.333333
Unigene71169_All	(TGC)6	26033202-26033219	CDS	-	PAC:18212271.CDS.1	18212271	scaffold_6	GCTGCTGCTGCTTTACAT	0.545455
Unigene71134_All	(ATCACC)4	20551210-20551233	five_prime_UTR	+	PAC:18246575.five_prime_UTR.1	18246575	scaffold_2	AAATTCTATCACCACCATCATCAC	0.68
Unigene71124_All	(ACA)6	7794343-7794360	CDS	+	PAC:18227235.CDS.9	18227235	scaffold_9	CTTGTAGTGATTGCCTGG	0.166667
Unigene71_All	(CTC)8	3018139-3018162	CDS	-	PAC:18210788.CDS.1	18210788	scaffold_17	TCATTATGACCTTGAAGAACAGAA	0.176471
Unigene71_All	(CTC)8	162148-162171	CDS	-	PAC:18243261.CDS.1	18243261	scaffold_7	TCATTATGACCTTGAAGAACATAA	0.176471
Unigene70957_All	(TC)11	21041633-21041654	five_prime_UTR	-	PAC:18206201.five_prime_UTR.1	18206201	scaffold_5	CTCTCTCTCTCTCTCTCTCCTC	0.913043
Unigene70855_All	(GGA)6	12010125-12010142	three_prime_UTR	+	PAC:18213748.three_prime_UTR.1	18213748	scaffold_6	TAAGCAATCATGGTTATC	0.222222
Unigene70808_All	(AC)12	1210126-1210149	CDS	-	PAC:18245293.CDS.3	18245293	scaffold_2	ATGGGCCAGTAGGAATGGACACTT	0.333333
Unigene7067_All	(CCTTCT)3	13061330-13061347	CDS	-	PAC:18208735.CDS.1	18208735	scaffold_5	ATTTGGGCTTGTTAATTT	0.444444
Unigene70581_All	(TTC)7	2139857-2139877	five_prime_UTR	-	PAC:18213112.five_prime_UTR.1	18213112	scaffold_6	AAACTTTTCTTCTTCTTCTCT	0.666667
Unigene705_All	(CCTCCA)3	4404650-4404667	CDS	+	PAC:18226549.CDS.4	18226549	scaffold_4	CTCCACCTCCACCAACAC	0.789474
Unigene705_All	(CCTCCA)3	8065232-8065249	CDS	-	PAC:18231763.CDS.4	18231763	scaffold_11	TCTTCTTCTCCATCTCCA	0.722222
Unigene70451_All	(AGG)6	8066897-8066914	CDS	-	PAC:18248884.CDS.1	18248884	scaffold_8	AACAAGGAGCACAACCCG	0.333333
Unigene70426_All	(GGTGCT)4	8359283-8359306	CDS	-	PAC:18233091.CDS.4	18233091	scaffold_15	GTGCTGGTGCTGGTGCTGGTGCTG	0.92
Unigene70426_All	(GGTGCT)4	18675240-18675263	CDS	-	PAC:18245955.CDS.1	18245955	scaffold_2	GTGTTGGTGCTGGTGCTGGTGATG	0.84
Unigene70394_All	(AAGCTG)3	10568798-10568815	CDS	-	PAC:18229077.CDS.5	18229077	scaffold_12	AGGCTGCTGAAGAGGCTC	0.611111
Unigene70394_All	(AAGCTG)3	11320639-11320656	CDS	-	PAC:18232980.CDS.5	18232980	scaffold_15	AGGCTGCTGAAGAGGCTA	0.611111
Unigene70263_All	(GAGAGG)3	8618193-8618210	CDS	+	PAC:18230226.CDS.1	18230226	scaffold_12	GCTATAAGTGTGATGCCT	0.380952
Unigene702_All	(TC)12	15129990-15130013	five_prime_UTR	+	PAC:18240387.five_prime_UTR.1	18240387	scaffold_10	CTTCACTTCTCTCTCTCTCTCTCT	0.8
Unigene70131_All	(GTTGTC)3	14896170-14896187	CDS	+	PAC:18240692.CDS.1	18240692	scaffold_10	TCGCTGTAGCGGTCTCCT	0.454545
Unigene70123_All	(GGT)8	10116654-10116677	CDS	+	PAC:18245509.CDS.2	18245509	scaffold_2	GGAGTGCTGTAGAAACGGAGGTTA	0.48
Unigene70107_All	(TGAGGC)3	4854599-4854616	CDS	-	PAC:18227580.CDS.3	18227580	scaffold_9	GGTCTGGAGATTAGGATT	0.45
Unigene70107_All	(TGGGGC)3	4854992-4855009	CDS	-	PAC:18227580.CDS.3	18227580	scaffold_9	GGTCTGCAGCTGGGGTTG	0.6
Unigene70107_All	(TGAGGC)3	24545538-24545555	CDS	-	PAC:18237658.CDS.3	18237658	scaffold_1	ATGGATAATGTTGAGGCT	0.578947
Unigene70107_All	(TGGGGC)3	24545931-24545948	CDS	-	PAC:18237658.CDS.3	18237658	scaffold_1	GAGGTAGAGTATTAATGG	0.277778
Unigene70084_All	(CCT)6	10211308-10211325	CDS	+	PAC:18216165.CDS.1	18216165	scaffold_3	CTCCTCCTCCTCCTCCTC	0.894737
Unigene70075_All	(AAC)7	5480270-5480290	CDS	-	PAC:18228452.CDS.1	18228452	scaffold_9	TTGATTTGAATTTGGGGATTG	0.0967742
Unigene70075_All	(AAC)7	25211798-25211818	CDS	+	PAC:18234880.CDS.1	18234880	scaffold_1	AACCATATTCATATTCATAAT	0.47619
Unigene70030_All	(GAAGAT)3	343496-343513	CDS	+	PAC:18208339.CDS.1	18208339	scaffold_5	AGATGATGATGATGAAGA	0.789474
Unigene70030_All	(GAAGAT)3	329172-329189	CDS	+	PAC:18221161.CDS.1	18221161	scaffold_13	GAAAGAAGATGAAGATGA	0.636364
Unigene7001_All	(GGA)6	13586511-13586528	CDS	-	PAC:18229765.CDS.2	18229765	scaffold_12	ACAAAGGAGGAAAATCCC	0.363636
Unigene7001_All	(GGA)6	13376687-13376704	CDS	-	PAC:18232817.CDS.2	18232817	scaffold_15	GGAAACTGGTGGCGACGG	0.444444
Unigene69871_All	(AACCG)4	6025221-6025240	three_prime_UTR	-	PAC:18208257.three_prime_UTR.1	18208257	scaffold_5	TGTTTATTTTGGTTCAAAAC	0.238095
Unigene69845_All	(CT)10	12169955-12169974	five_prime_UTR	-	PAC:18239251.five_prime_UTR.1	18239251	scaffold_1	GTGTCTGTGATTCGTTTGGT	0.45
Unigene69801_All	(CCT)6	10760276-10760293	CDS	+	PAC:18243271.CDS.1	18243271	scaffold_7	TTCTTCCTCCTCCTCCTC	0.789474
Unigene69801_All	(CCT)6	16695400-16695417	CDS	-	PAC:18206946.CDS.1	18206946	scaffold_5	TTTAATCAGTTCAACGGG	0.166667
Unigene69779_All	(CAC)8	14462352-14462375	CDS	+	PAC:18217644.CDS.1	18217644	scaffold_3	TCCACCACCAACACCACCAACAGC	0.730769
Unigene69712_All	(ATTTCT)3	5126683-5126700	three_prime_UTR	-	PAC:18249515.three_prime_UTR.1	18249515	scaffold_8	TTTGTAAGTAGTGCTACT	0.444444
Unigene69688_All	(AGC)6	20114849-20114866	five_prime_UTR	-	PAC:18218111.five_prime_UTR.1	18218111	scaffold_3	CTTTATTTGTGAGTCTTT	0.115385
Unigene69688_All	(AGC)6	4222224-4222241	five_prime_UTR	-	PAC:18237532.five_prime_UTR.1	18237532	scaffold_1	TCTCTTGTTACCTTTGTT	0.111111
Unigene69653_All	(CAG)7	2240520-2240540	CDS	-	PAC:18242654.CDS.1	18242654	scaffold_7	AGTCTACTATTATTTCTATGG	0.190476
Unigene69603_All	(GGA)6	24360420-24360437	CDS	+	PAC:18213012.CDS.1	18213012	scaffold_6	GTGATTGCGGAAGAGGAG	0.55
Unigene69603_All	(GGA)6	829273-829290	CDS	+	PAC:18215486.CDS.1	18215486	scaffold_18	GTGATTCTGTTGCGATCG	0.166667
Unigene69585_All	(AG)11	1949674-1949695	five_prime_UTR	+	PAC:18220590.five_prime_UTR.1	18220590	scaffold_13	TGGGAGTGAAAGCTAAGTTTTT	0.409091
Unigene6957_All	(AC)11	7278232-7278253	three_prime_UTR	-	PAC:18206524.three_prime_UTR.1	18206524	scaffold_5	TATATACACACACCCACACACA	0.782609
Unigene69530_All	(AAC)6	6735268-6735285	CDS	-	PAC:18243539.CDS.1	18243539	scaffold_7	GCTATTTAGTTTCCATTG	0.12
Unigene69524_All	(GCA)8	10943612-10943635	CDS	+	PAC:18240729.CDS.7	18240729	scaffold_10	CAGCAGCAGCAGCAGAAACAGCAG	0.84
Unigene69524_All	(GCA)8	9755267-9755290	three_prime_UTR	-	PAC:18247758.three_prime_UTR.1	18247758	scaffold_8	TGCTCAGTGCTTTTTAGGGTTTAA	0.208333
Unigene69523_All	(AAC)7	148304-148324	CDS	-	PAC:18240395.CDS.2	18240395	scaffold_10	ATGGGTTAAAGCAGAGATTAC	0.380952
Unigene69523_All	(AAC)7	18084906-18084926	CDS	+	PAC:18248372.CDS.3	18248372	scaffold_8	ATAACAACAACAACAAGCAGT	0.772727
Unigene69489_All	(GGAGGC)3	12203842-12203859	CDS	-	PAC:18213062.CDS.1	18213062	scaffold_6	CAGAAGTCTTCAGCGGTG	0.45
Unigene6941_All	(TGTTT)4	9631440-9631459	CDS	-	PAC:18236162.CDS.2	18236162	scaffold_1	GAAGCTAAACAACCCAACAC	0.05
Unigene69388_All	(ATA)6	7035990-7036007	CDS	+	PAC:18240609.CDS.1	18240609	scaffold_10	TAATAATAATAATAATAG	0.894737
Unigene69321_All	(TAT)7	3467715-3467735	three_prime_UTR	-	PAC:18233581.three_prime_UTR.1	18233581	scaffold_15	TTTTTGCGAGTGTATATATAA	0.434783
Unigene69269_All	(CCAGAT)3	6642847-6642864	CDS	+	PAC:18228818.CDS.29	18228818	scaffold_9	ATCCTCCAGCAACCGCAG	0.52381
Unigene69170_All	(GGT)6	24028987-24029004	five_prime_UTR	+	PAC:18206122.five_prime_UTR.1	18206122	scaffold_5	CTAAGGTTGATGGCTATT	0.421053
Unigene69110_All	(TGAGGG)4	11098351-11098374	CDS	-	PAC:18213136.CDS.8	18213136	scaffold_6	AAAGAAATGAAATCCTATTTTGCT	0.208333
Unigene69069_All	(CTTCT)4	5806507-5806526	five_prime_UTR	+	PAC:18224337.five_prime_UTR.1	18224337	scaffold_14	TTCTCTTCTTTTCTCTTCTC	0.857143
Unigene6904_All	(TTTTTA)4	20741482-20741505	five_prime_UTR	-	PAC:18226445.five_prime_UTR.1	18226445	scaffold_4	CTCTCTCTTTTTTTTGTATTTTGT	0.625
Unigene6904_All	(TTTTTA)4	12798252-12798275	five_prime_UTR	-	PAC:18228494.five_prime_UTR.2	18228494	scaffold_9	TTTTATTATTATTCTAATTCAGGA	0.64
Unigene68938_All	(GA)14	5182731-5182758	CDS	+	PAC:18218174.CDS.7	18218174	scaffold_3	CTTAAGGAGTGGATACGTTTCTTCAGGT	0.25
Unigene68934_All	(CCT)8	18207175-18207198	five_prime_UTR	+	PAC:18207815.five_prime_UTR.1	18207815	scaffold_5	CTCCTCCTCCTCCGCTTCTTCTTC	0.76
Unigene68835_All	(TTTTCT)3	12885937-12885954	CDS	+	PAC:18217753.CDS.1	18217753	scaffold_3	GCAATGTTGAACTAGAAC	0.217391
Unigene68835_All	(TTTTCT)3	6762034-6762051	CDS	+	PAC:18236877.CDS.1	18236877	scaffold_1	CCTTGGTGACAGCAATGT	0.277778
Unigene6883_All	(TGGTGA)4	20551374-20551397	five_prime_UTR	+	PAC:18246575.five_prime_UTR.1	18246575	scaffold_2	ACAAGGAATTTCCAAGAACCAGTT	0.24
Unigene68821_All	(CAG)6	5400449-5400466	CDS	-	PAC:18230649.CDS.1	18230649	scaffold_11	GAGAGACCAAGCCAAGAA	0.333333
Unigene68811_All	(TTCTTT)3	8907264-8907281	five_prime_UTR	-	PAC:18227581.five_prime_UTR.1	18227581	scaffold_9	ATTATTCTTTTCTTTTTC	0.555556
Unigene68749_All	(TTCTCC)4	14507199-14507222	CDS	-	PAC:18229847.CDS.1	18229847	scaffold_12	TCTCCTTCTCCTTCTCCTTCTCTT	0.88
Unigene68749_All	(TTCTCC)4	14299498-14299521	CDS	-	PAC:18233290.CDS.1	18233290	scaffold_15	TCTTCTCATTCTCCTTCTTCTCTT	0.692308
Unigene68715_All	(CAA)8	12704430-12704453	CDS	-	PAC:18213123.CDS.1	18213123	scaffold_6	AGAACAACAGCAACAACAACAACA	0.84
Unigene68715_All	(CAA)8	386356-386379	CDS	+	PAC:18235073.CDS.1	18235073	scaffold_1	AGCAACAACAACAACAACAACAAC	0.88
Unigene68659_All	(TC)12	10773969-10773992	five_prime_UTR	+	PAC:18206704.five_prime_UTR.1	18206704	scaffold_5	TCTCTCTCTCTCTCTCTCTCTCTC	1
Unigene6863_All	(TC)10	4399806-4399825	five_prime_UTR	+	PAC:18209590.five_prime_UTR.1	18209590	scaffold_17	ATCTCTCTCTCTCTCTCTCT	0.904762
Unigene6863_All	(TC)10	1021086-1021105	five_prime_UTR	+	PAC:18243388.five_prime_UTR.1	18243388	scaffold_7	TTTCTCTGTGTTTTGTGTAA	0.45
Unigene6861_All	(AG)14	7419268-7419295	CDS	+	PAC:18225544.CDS.1	18225544	scaffold_4	GATATCTTGGTACCCAGTTCGCTGAGGT	0.30303
Unigene68599_All	(TAA)6	6305623-6305640	three_prime_UTR	+	PAC:18236537.three_prime_UTR.1	18236537	scaffold_1	AATAATAATAATAATAAA	0.894737
Unigene68563_All	(GATGAA)3	15366239-15366256	CDS	-	PAC:18218957.CDS.1	18218957	scaffold_19	CTTGTTGATGAAGATGGT	0.666667
Unigene68512_All	(AAT)6	4327407-4327424	five_prime_UTR	+	PAC:18219506.five_prime_UTR.1	18219506	scaffold_19	ACAGCACTGCTATGCTCT	0.318182
Unigene68512_All	(AAT)6	3344975-3344992	CDS	+	PAC:18220361.CDS.2	18220361	scaffold_13	ACAACACTGCTATGCTCT	0.363636
Unigene68424_All	(CAGCAA)3	9879392-9879409	CDS	+	PAC:18210643.CDS.8	18210643	scaffold_17	AGCAGCAGCAGCAGCAAC	0.789474
Unigene68368_All	(AAGAGC)3	21475114-21475131	five_prime_UTR	+	PAC:18238150.five_prime_UTR.1	18238150	scaffold_1	AAGAGCAAGAGCAAGAGC	1
Unigene68326_All	(CAGGTG)3	1191313-1191330	CDS	+	PAC:18228398.CDS.1	18228398	scaffold_9	ACCACTACACCTTCCAGG	0.421053
Unigene68304_All	(AG)14	19628256-19628283	five_prime_UTR	+	PAC:18246047.five_prime_UTR.1	18246047	scaffold_2	CGAACACAGAGAGAGAGAGAGAAGGAGA	0.724138
Unigene6818_All	(GA)10	3402372-3402391	five_prime_UTR	-	PAC:18207732.five_prime_UTR.1	18207732	scaffold_5	GGGAGAGAGAGAGAGATGGA	0.85
Unigene6818_All	(GA)10	200494-200513	five_prime_UTR	-	PAC:18210919.five_prime_UTR.1	18210919	scaffold_30	ACAGGAAGGGGAAGAGAGAG	0.619048
Unigene68179_All	(GAT)8	6151698-6151721	five_prime_UTR	+	PAC:18217487.five_prime_UTR.1	18217487	scaffold_3	TTTCTGCTCTTCCTGATTGCTTCA	0.444444
Unigene68007_All	(GTGGTA)3	2644311-2644328	CDS	-	PAC:18246873.CDS.3	18246873	scaffold_2	TAGTGGTCCTCCAAGTGC	0.458333
Unigene67836_All	(AAAAAG)3	11757476-11757493	three_prime_UTR	-	PAC:18222453.three_prime_UTR.1	18222453	scaffold_14	CAAATAGATTCCATTAAT	0.388889
Unigene67800_All	(GATGAC)3	2303965-2303982	CDS	-	PAC:18229347.CDS.1	18229347	scaffold_12	AACCCATCAAGTTCTCCA	0.4
Unigene67800_All	(GATGAC)3	430311-430328	CDS	+	PAC:18233490.CDS.2	18233490	scaffold_15	GGAGGAGGAGGAGGAGGA	0.631579
Unigene67733_All	(GGAGCC)3ggaggaggcggaggc(GGAGGT)4	9398614-9398670	CDS	-	PAC:18243503.CDS.1	18243503	scaffold_7	GAGCCGGAGCCGGAGGCGGAGGAGGTGGAGGTGGAGGTGGAGGTGGAGGTGGAATTT	0.87931
Unigene67719_All	(TTGTT)6	8987920-8987949	five_prime_UTR	-	PAC:18220913.five_prime_UTR.1	18220913	scaffold_13	TTGTTTTGTTTTGTTTAGTACTTCTAGTGC	0.666667
Unigene67642_All	(AAG)6aataagtttatgatgaccaat(AAG)9	53580-53645	CDS	+	PAC:18207890.CDS.1	18207890	scaffold_5	CACTGCATCAAGAAGAAGAAGAAGTATAAGTTTATGGTGACCAATAAGAACAAGAAGAAGAAGAAG	0
Unigene67623_All	(GGAACT)3	12141722-12141739	CDS	-	PAC:18241211.CDS.1	18241211	scaffold_10	AACTGGAACTGGAAGTGA	0.75
Unigene67574_All	(TTC)6	14183041-14183058	five_prime_UTR	-	PAC:18209748.five_prime_UTR.1	18209748	scaffold_17	TCTTCTTCTTCTTTTTTT	0.789474
Unigene67462_All	(GAA)7	15636907-15636927	CDS	-	PAC:18230520.CDS.1	18230520	scaffold_11	AAGATGGAACATAAAGAAACT	0.47619
Unigene67462_All	(GAA)7	41840268-41840288	CDS	-	PAC:18235107.CDS.1	18235107	scaffold_1	AAGAAGAAGAAGAAGAAAAGT	0.818182
Unigene67433_All	(TCAT)5	18656192-18656211	CDS	+	PAC:18246343.CDS.1	18246343	scaffold_2	AATTAGCACCTTTACTAGCT	0.380952
Unigene67376_All	(CTC)7	16588049-16588069	CDS	+	PAC:18239842.CDS.1	18239842	scaffold_10	TCCTCCTCCTCCTCCACCGCC	0.818182
Unigene67376_All	(CTC)7	4990190-4990210	CDS	-	PAC:18249648.CDS.1	18249648	scaffold_8	ATTGAGGCATCATTGAGTTAT	0.230769
Unigene67357_All	(GTG)7	16304883-16304903	CDS	+	PAC:18230797.CDS.1	18230797	scaffold_11	CCTTGAACCTTGAAACAACCT	0.16
Unigene67329_All	(GATTT)4	2989951-2989970	five_prime_UTR	+	PAC:18241723.five_prime_UTR.1	18241723	scaffold_10	TTAAAAAGTAATTAAAGGGT	0.346154
Unigene67286_All	(AG)14	15088740-15088767	five_prime_UTR	-	PAC:18230905.five_prime_UTR.1	18230905	scaffold_11	AGAGAGAGAGAGAGAGAGAGAGAGAGAG	1
Unigene6722_All	(CCA)6	11554211-11554228	CDS	+	PAC:18217030.CDS.1	18217030	scaffold_3	ACCTCCACCACCACCACC	0.842105
Unigene6722_All	(CCA)6	708651-708668	CDS	-	PAC:18235921.CDS.1	18235921	scaffold_1	ATTGAGTAAAGGTTATGG	0.111111
Unigene67129_All	(CCA)6	13999633-13999650	CDS	-	PAC:18231224.CDS.1	18231224	scaffold_11	TCCGACTCTTTAACTTAT	0.315789
Unigene67129_All	(CCA)6	39673147-39673164	CDS	-	PAC:18235782.CDS.1	18235782	scaffold_1	AAAAGGGTGTTTTGGGGA	0.111111
Unigene67079_All	(CAGCTT)3	10568775-10568792	CDS	-	PAC:18229077.CDS.5	18229077	scaffold_12	AGCTTCAGCTTCAGCTTT	0.894737
Unigene67079_All	(CAGCTT)3	11320616-11320633	CDS	-	PAC:18232980.CDS.5	18232980	scaffold_15	AGCTTCAGCTTCAGCTTT	0.894737
Unigene6704_All	(GTTGGG)3	4978484-4978501	CDS	-	PAC:18220276.CDS.1	18220276	scaffold_13	TTGGGGTTGGGGTTTTGT	0.789474
Unigene6703_All	(TGTTCC)3	7985170-7985187	three_prime_UTR	+	PAC:18244924.three_prime_UTR.1	18244924	scaffold_2	TGTTCCTGTTCCTATTCC	0.944444
Unigene66930_All	(CCA)6	24309383-24309400	CDS	+	PAC:18207750.CDS.3	18207750	scaffold_5	TGTATTCTCAGTGTTCTG	0.210526
Unigene66814_All	(CCCT)5	2534635-2534654	five_prime_UTR	+	PAC:18221901.five_prime_UTR.1	18221901	scaffold_13	GCTACTAATTATCTTGATGT	0.25
Unigene66795_All	(GA)11	15088742-15088763	five_prime_UTR	-	PAC:18230905.five_prime_UTR.1	18230905	scaffold_11	AGAGAGAGAGAGAGAGAGAGAG	0.913043
Unigene6669_All	(GGA)8taggggcaaagaaagagagaaaaggga(GTG)7	3979608-3979679	CDS	+	PAC:18223629.CDS.2	18223629	scaffold_14	ACTTGGACAGACAAACCGCGCAATCGCCGCCGGAGATAGCAGGGGAGGAGGATGACCGCCGTTTGATGGAGG	0
Unigene6669_All	(GGA)8taggggcaaagaaagagagaaaaggga(GTG)7	10494962-10495033	CDS	+	PAC:18245712.CDS.1	18245712	scaffold_2	ATGTGCATGGAAAGCATGACAGCAGAGCGGAAGCAATCGCAGGATATCCTCTGGTTCGAACGTCGATAAACA	0
Unigene66655_All	(GA)13	6137630-6137655	CDS	-	PAC:18218776.CDS.3	18218776	scaffold_19	TCATAGACTTTCTTGGAGTAGGAGCT	0.37037
Unigene66593_All	(GAAAG)4	19937658-19937677	five_prime_UTR	+	PAC:18246231.five_prime_UTR.1	18246231	scaffold_2	AAAGGAAAGGAAAGGAAAGC	0.904762
Unigene66396_All	(GAT)9	18454308-18454334	CDS	+	PAC:18216793.CDS.3	18216793	scaffold_3	ATGATGATGATGATGATGGCGAGCGAG	0.785714
Unigene66396_All	(GAT)9	4867440-4867466	CDS	-	PAC:18236757.CDS.3	18236757	scaffold_1	GCTGCTGTTGTTGCTGCTGCTGCGAGA	0.555556
Unigene663_All	(AC)14	4745738-4745765	five_prime_UTR	+	PAC:18213521.five_prime_UTR.1	18213521	scaffold_6	CGCGCACACATATATAAATACTAGACTT	0.586207
Unigene663_All	(AC)14	13312053-13312080	five_prime_UTR	+	PAC:18215693.five_prime_UTR.1	18215693	scaffold_18	ACACACACACACTCTATACTTCGTAGTA	0.432432
Unigene66248_All	(GCAGTA)3	20616023-20616040	CDS	-	PAC:18238025.CDS.1	18238025	scaffold_1	CAAGGAGTAGGAGGAGGA	0.611111
Unigene66237_All	(AGA)7	4028109-4028129	five_prime_UTR	+	PAC:18244742.five_prime_UTR.1	18244742	scaffold_2	GAAAGAAGGAGAAGGAGAAGG	0.761905
Unigene66151_All	(GGT)6	15856300-15856317	CDS	-	PAC:18216782.CDS.5	18216782	scaffold_3	GAGGAGGTGGTGGTGGTG	0.75
Unigene66151_All	(GGT)6	10255547-10255564	CDS	-	PAC:18239364.CDS.6	18239364	scaffold_1	GGAGGAGGAGGTGGTAGT	0.777778
Unigene66137_All	(CT)12	23027243-23027266	CDS	+	PAC:18213940.CDS.3	18213940	scaffold_6	TCTTGCACTCTCTTCTGCTAAAGT	0.413793
Unigene66134_All	(CAT)9	3395482-3395508	CDS	+	PAC:18210150.CDS.1	18210150	scaffold_17	AACATCATCATCATCCTCTTCTTCTTT	0.75
Unigene66102_All	(TAA)6	9312296-9312313	five_prime_UTR	-	PAC:18207237.five_prime_UTR.1	18207237	scaffold_5	AATAATAATAATAATAAT	0.894737
Unigene66097_All	(TTGGCG)4	2701716-2701739	CDS	+	PAC:18208729.CDS.2	18208729	scaffold_5	TGGTGGAGCAGGTGGAGGATTTGG	0.538462
Unigene66013_All	(TCGCCA)3	3796339-3796356	CDS	+	PAC:18228279.CDS.1	18228279	scaffold_9	CGCCATCGCCATCGCCAT	0.894737
Unigene66013_All	(TCGCCA)3	23423427-23423444	CDS	+	PAC:18238219.CDS.1	18238219	scaffold_1	CGCCATCACCATCGCCAT	0.842105
Unigene66013_All	(TCGCCA)3	6120-6137	CDS	+	PAC:18209150.CDS.2	18209150	scaffold_785	CGCCATCGCCATCGCCAT	0.894737
Unigene6592_All	(AGC)6	19681792-19681809	three_prime_UTR	-	PAC:18226337.three_prime_UTR.1	18226337	scaffold_4	GCCGTTTGTGTTTTATTT	0.0967742
Unigene6592_All	(AGC)6	11779130-11779147	three_prime_UTR	-	PAC:18228153.three_prime_UTR.1	18228153	scaffold_9	AAAAATACCAAAAAGAGA	0.444444
Unigene65893_All	(CCTCCA)4	1209861-1209884	CDS	-	PAC:18212008.CDS.3	18212008	scaffold_6	CTCCACCTCCACCTCCACCTCCAC	0.92
Unigene65893_All	(CCTCCA)4	14426025-14426048	CDS	+	PAC:18220999.CDS.11	18220999	scaffold_13	CTCCACCTCCACCTCCACCTCCAC	0.92
Unigene65893_All	(CCTCCA)4	1470314-1470337	CDS	-	PAC:18223068.CDS.1	18223068	scaffold_14	CTCCACCTCCACCTCCACCTCCAC	0.92
Unigene65893_All	(CCTCCA)4	1158025-1158048	CDS	-	PAC:18213901.CDS.3	18213901	scaffold_6	CCACCTCCACCTCCACCTCCACCT	0.777778
Unigene65893_All	(CCTCCA)4	18958238-18958261	CDS	+	PAC:18213566.CDS.5	18213566	scaffold_6	GACCTCCTCCACCTCCTCTAATGC	0.535714
Unigene65893_All	(CCTCCC)3	18958487-18958504	CDS	+	PAC:18213566.CDS.5	18213566	scaffold_6	CTCCACCTCCTCCCCCTC	0.7
Unigene65893_All	(CCTCCA)4	18958287-18958310	CDS	+	PAC:18213566.CDS.5	18213566	scaffold_6	TGGAGCTGGACCTCCTCCACCTCC	0.607143
Unigene65893_All	(CCTCCA)4	18958403-18958426	CDS	+	PAC:18213566.CDS.5	18213566	scaffold_6	TTGGAGCTGGAGCTTTTCCTCCAC	0.52
Unigene65893_All	(CCTCCA)4	1763180-1763203	CDS	+	PAC:18237784.CDS.1	18237784	scaffold_1	CTCCACCTCCACCTCCACCTCCAC	0.92
Unigene6587_All	(GAT)7	18817540-18817560	five_prime_UTR	-	PAC:18231613.five_prime_UTR.1	18231613	scaffold_11	TGGAGAAATTATTCTACTACT	0.333333
Unigene65809_All	(CT)11	5250325-5250346	CDS	-	PAC:18238248.CDS.9	18238248	scaffold_1	GGGAGCGTATCTGCAGGTTCCT	0.318182
Unigene65732_All	(CATCTC)3	4715141-4715158	three_prime_UTR	-	PAC:18228547.three_prime_UTR.2	18228547	scaffold_9	CCATCTCCAAATGATCCT	0.478261
Unigene6572_All	(CAA)10	21631692-21631721	five_prime_UTR	-	PAC:18236573.five_prime_UTR.1	18236573	scaffold_1	CACTGTGATCGCGCGCGCGCGCGCGAGAGA	0.266667
Unigene65703_All	(AAGAA)4	10722887-10722906	CDS	+	PAC:18217132.CDS.1	18217132	scaffold_3	GAAAAGAAAAGAAAAAGGGT	0.681818
Unigene65679_All	(TTA)7	5937138-5937158	CDS	+	PAC:18227771.CDS.1	18227771	scaffold_9	ACTCATAAACTCAACAACAAG	0.347826
Unigene65679_All	(TTA)7	25812793-25812813	CDS	+	PAC:18236738.CDS.1	18236738	scaffold_1	GTGTAATGTATCAACAGCCTT	0.5
Unigene65600_All	(AG)14	12117717-12117744	CDS	+	PAC:18249110.CDS.1	18249110	scaffold_8	GTGCCAATCTGTACCCAACAGCCACAAC	0.310345
Unigene65596_All	(GGT)6	3473655-3473672	CDS	-	PAC:18218634.CDS.1	18218634	scaffold_19	CGATTGTTTTTTGGAGAT	0.526316
Unigene65596_All	(GGT)6	3490717-3490734	CDS	-	PAC:18219444.CDS.1	18219444	scaffold_19	TTGGCTTTGGTTGAATAA	0.363636
Unigene6548_All	(AAT)7	6208420-6208440	three_prime_UTR	+	PAC:18217781.three_prime_UTR.1	18217781	scaffold_3	AGAAAGAAAAAATGCATGAAA	0.47619
Unigene6547_All	(AGAAGG)3	1546343-1546360	CDS	+	PAC:18209703.CDS.13	18209703	scaffold_17	GGAGAAAGCAAAAGAGAT	0.444444
Unigene6547_All	(AGAAGG)3	1564849-1564866	CDS	+	PAC:18209772.CDS.2	18209772	scaffold_17	AGAAGGAGAAAGCAAAAG	0.777778
Unigene6547_All	(AGAAGG)3	6554253-6554270	CDS	+	PAC:18226521.CDS.13	18226521	scaffold_4	AAGAAAGAGAAGGAGAAG	0.842105
Unigene65381_All	(AGA)7	8587824-8587844	five_prime_UTR	-	PAC:18222294.five_prime_UTR.1	18222294	scaffold_14	GAAGAAGAAGAAGAAGTAACC	0.772727
Unigene65366_All	(TCTGA)4	3356677-3356696	CDS	-	PAC:18244815.CDS.1	18244815	scaffold_2	CTAGTTCTTTGCCGATTCCC	0.4
Unigene65365_All	(TTC)6	16030858-16030875	three_prime_UTR	-	PAC:18231503.three_prime_UTR.1	18231503	scaffold_11	CTTATTTTTTCTATCGTT	0.444444
Unigene65365_All	(TTC)6	44360482-44360499	three_prime_UTR	-	PAC:18238656.three_prime_UTR.1	18238656	scaffold_1	TTCTTTCTTCTTCTTCTT	0.894737
Unigene65362_All	(GATGCC)3	8949296-8949313	CDS	-	PAC:18246299.CDS.1	18246299	scaffold_2	ATGCCGATGCCGATGACA	0.842105
Unigene65357_All	(CGTTGG)3agtgggtgctacagcgacagtctccatcgtcattgtgtgatcactttctttctttatttctttctttggatcgatgaa(CTT)8	3780004-3780123	CDS	+	PAC:18208835.CDS.1	18208835	scaffold_5	TAGAGACTTGAATCCTGTTATTCTTTTGCTGTGCGAGCGTCGTTGTTGTATCGTTGTTCATGGTTTGATGTGTTGTTGGCGTTGGTGTTGGAGTTGGTGCTACAGCTACTGTCTCCATCG	0
Unigene65289_All	(GATAAA)4	14319759-14319782	five_prime_UTR	-	PAC:18218625.five_prime_UTR.1	18218625	scaffold_19	AATCAAAAGCTGTATGCTTCTCTT	0.264706
Unigene6526_All	(TGT)6	5302430-5302447	three_prime_UTR	+	PAC:18206738.three_prime_UTR.1	18206738	scaffold_5	TGTTTGTGTTGCTTTTGC	0.722222
Unigene6526_All	(TGT)6	3577830-3577847	three_prime_UTR	+	PAC:18243728.three_prime_UTR.1	18243728	scaffold_7	GTTGTTATTGTTGTTGTT	0.842105
Unigene65239_All	(AGG)7	16695906-16695926	CDS	-	PAC:18206946.CDS.1	18206946	scaffold_5	GGAGGAGGAGGAGGAGGATTG	0.863636
Unigene65239_All	(AGG)7	10760318-10760338	CDS	+	PAC:18243271.CDS.1	18243271	scaffold_7	AAGGTAGGTTGTTTGCTCAAG	0.333333
Unigene65229_All	(GCA)6	5010352-5010369	CDS	+	PAC:18220021.CDS.1	18220021	scaffold_19	TGGCAGCAGCATTTTGAT	0.36
Unigene65229_All	(GCA)6	4106317-4106334	CDS	-	PAC:18221542.CDS.1	18221542	scaffold_13	TTCAGTCCAACGCTTACT	0.368421
Unigene650_All	(TCC)6	7741516-7741533	CDS	+	PAC:18207445.CDS.1	18207445	scaffold_5	TTTTTCCAATATTAATCT	0.388889
Unigene650_All	(TCC)6	8668639-8668656	CDS	-	PAC:18243755.CDS.1	18243755	scaffold_7	CCTCCTCCTCCTCCTCCT	0.894737
Unigene64888_All	(CAG)6	13342516-13342533	CDS	+	PAC:18213542.CDS.5	18213542	scaffold_6	AGCAGCAGCAGCATCATA	0.789474
Unigene64762_All	(TGCATC)5	11697996-11698025	three_prime_UTR	-	PAC:18218785.three_prime_UTR.1	18218785	scaffold_19	TAAATGCAGCTGCAGCTGCATCTAAATCTG	0.647059
Unigene64708_All	(GGAGCA)4(GGAGGT)3	10557872-10557913	five_prime_UTR	-	PAC:18217978.five_prime_UTR.1	18217978	scaffold_3	ACACTCAATTTCTATTTTCACACCCATTTTTCATTTGATAAT	0.169811
Unigene64708_All	(GGAGCA)4(GGAGGT)3	1763201-1763242	CDS	+	PAC:18237784.CDS.1	18237784	scaffold_1	GAGGAGGAGGAGGAGGTGGAGGAGGAGGTGGAGGTGGAGGTG	0.837209
Unigene64673_All	(CAAACA)3	10604243-10604260	three_prime_UTR	-	PAC:18222611.three_prime_UTR.1	18222611	scaffold_14	ACAAACACAAACACAAAC	0.894737
Unigene64655_All	(GAC)6	24390130-24390147	CDS	-	PAC:18211971.CDS.11	18211971	scaffold_6	AATTGAAGAGCAGAGCAA	0.421053
Unigene6459_All	(CTCTTC)3	15904394-15904411	CDS	-	PAC:18226452.CDS.1	18226452	scaffold_4	TCTACCTCTTCCTCTTCT	0.842105
Unigene6459_All	(TTCT)5	15904735-15904754	five_prime_UTR	-	PAC:18226452.five_prime_UTR.1	18226452	scaffold_4	TCTTTCTTTCTTTCTTTCTT	0.904762
Unigene6459_All	(CTCTTC)3	9285313-9285330	CDS	-	PAC:18227673.CDS.1	18227673	scaffold_9	TCTTCTTCTTCTTCTTCT	0.789474
Unigene6457_All	(CTCTCC)3	9898959-9898976	five_prime_UTR	+	PAC:18223006.five_prime_UTR.1	18223006	scaffold_14	CTTATGATAAAGGAAAGA	0.103448
Unigene64537_All	(GAA)6	6551901-6551918	five_prime_UTR	-	PAC:18250405.five_prime_UTR.1	18250405	scaffold_16	GAGATGAGAGTAGTGGGG	0.388889
Unigene64422_All	(CAT)6	7140825-7140842	CDS	+	PAC:18212133.CDS.7	18212133	scaffold_6	ATATTCCTGGAGGACGTG	0.368421
Unigene64422_All	(CAT)6	10974015-10974032	CDS	+	PAC:18250487.CDS.7	18250487	scaffold_16	GACGTGCTTCAGCAAATA	0.388889
Unigene64385_All	(TGC)6	2665397-2665414	CDS	-	PAC:18236472.CDS.1	18236472	scaffold_1	GCTGCTGTTGCTGCTATT	0.736842
Unigene64385_All	(TGC)6	5782607-5782624	CDS	-	PAC:18238641.CDS.1	18238641	scaffold_1	GCTGCTGCTGCTGCTACT	0.842105
Unigene64385_All	(TGC)6	5793422-5793439	CDS	-	PAC:18234523.CDS.1	18234523	scaffold_1	GCTGCTGCTGCTGCTACT	0.842105
Unigene64365_All	(GCA)7	1231913-1231933	CDS	+	PAC:18222987.CDS.2	18222987	scaffold_14	CAGCAGCAGCAGCAGCAGCAT	0.909091
Unigene64365_All	(GCA)7	14462255-14462275	CDS	-	PAC:18242949.CDS.2	18242949	scaffold_7	ACTATGGGGACCCATCACTAT	0.363636
Unigene64320_All	(CAGCTA)3	22727977-22727994	CDS	-	PAC:18208966.CDS.1	18208966	scaffold_5	AGCTACAGCTACATCTTC	0.789474
Unigene6418_All	(CTC)8(CAC)8	8359260-8359307	CDS	-	PAC:18233091.CDS.4	18233091	scaffold_15	CCAGCACCAGCACCAGCACCAGCACCTCCTCCTCCTCCGCCTCCTCCT	0.448276
Unigene64085_All	(TCTTCG)3	5964705-5964722	CDS	+	PAC:18240775.CDS.1	18240775	scaffold_10	AATTTGATACTTCACTAC	0.368421
Unigene6407_All	(TACCAA)3	4363151-4363168	CDS	-	PAC:18223939.CDS.2	18223939	scaffold_14	TCTTCAGTAAAGTCCCAG	0.388889
Unigene6404_All	(TTGGTT)3	16588484-16588501	CDS	+	PAC:18231651.CDS.1	18231651	scaffold_11	CCAATTGGCACATTACCA	0.222222
Unigene6404_All	(TTGGTT)3	45139660-45139677	CDS	+	PAC:18237671.CDS.1	18237671	scaffold_1	CACCATTACCCTTCAAAT	0.277778
Unigene6392_All	(GACCTC)4	4934883-4934906	CDS	+	PAC:18227645.CDS.1	18227645	scaffold_9	AAGGGAATACCTTGACCTTCTGGT	0.387097
Unigene63905_All	(GAT)8	11815744-11815767	CDS	-	PAC:18231587.CDS.1	18231587	scaffold_11	TCACCCATTTCATCTTCCAATGCA	0.346154
Unigene63905_All	(GAT)8	35862812-35862835	CDS	-	PAC:18235451.CDS.1	18235451	scaffold_1	GCTCCAGTGATGGCCAGAAAAAAT	0.461538
Unigene6384_All	(CCGCCT)3	11768065-11768082	five_prime_UTR	+	PAC:18227317.five_prime_UTR.1	18227317	scaffold_9	CCGTCTCCGCCTCCCTCA	0.777778
Unigene63792_All	(CTG)6	3678834-3678851	CDS	-	PAC:18240292.CDS.10	18240292	scaffold_10	GCTGCTGCTGCTCCACAA	0.684211
Unigene63792_All	(CTG)6	14276155-14276172	CDS	-	PAC:18249539.CDS.10	18249539	scaffold_8	TCTCTGCTGATGGTGCTC	0.666667
Unigene6366_All	(CTC)7	15606306-15606326	CDS	-	PAC:18208708.CDS.1	18208708	scaffold_5	ACTCTCCTCCTCCTCCTCCTC	0.857143
Unigene63360_All	(ATC)7	2690785-2690805	three_prime_UTR	-	PAC:18235776.three_prime_UTR.1	18235776	scaffold_1	TCATCATCGTCGTCATCATCG	0.818182
Unigene63239_All	(CTC)6	11445826-11445843	CDS	+	PAC:18216848.CDS.1	18216848	scaffold_3	CCTCCTCCTCCTCCATTA	0.7
Unigene63112_All	(TTC)8	6107292-6107315	five_prime_UTR	-	PAC:18239729.five_prime_UTR.1	18239729	scaffold_10	AAGAGAGCACTGGGCTAAGGCAAG	0.121212
Unigene63044_All	(GCGGTG)3	2668395-2668412	CDS	+	PAC:18247528.CDS.1	18247528	scaffold_8	TAAAATGGTAGGCAAAGT	0.315789
Unigene6297_All	(CAGATG)3	26796239-26796256	three_prime_UTR	+	PAC:18211001.three_prime_UTR.1	18211001	scaffold_6	AGATGCAGATGCAGGTTC	0.789474
Unigene62946_All	(CCTGTA)4	17913812-17913835	CDS	-	PAC:18216785.CDS.1	18216785	scaffold_3	TGATAATGGTCGTTTCAGAAATAT	0.25
Unigene62946_All	(CCTGTA)4	5392717-5392740	CDS	+	PAC:18235232.CDS.1	18235232	scaffold_1	TGAGGAGACTGCATGAAAAGCCTG	0.290323
Unigene62925_All	(TGTTGC)3	8801153-8801170	CDS	-	PAC:18208010.CDS.1	18208010	scaffold_5	GTTGCTGTTGCTGCTGCT	0.842105
Unigene62925_All	(CCA)6	8800351-8800368	CDS	-	PAC:18208010.CDS.2	18208010	scaffold_5	CACCACCACCACCAGAAG	0.789474
Unigene62925_All	(TGTTGC)3	13654402-13654419	CDS	+	PAC:18243059.CDS.1	18243059	scaffold_7	GCTGTTGCTGTAAAAGAT	0.5
Unigene62925_All	(CCA)6	13655271-13655288	CDS	+	PAC:18243059.CDS.2	18243059	scaffold_7	GCGGCTGTCGTAGAAGCC	0.263158
Unigene62865_All	(CCCTCT)3	11593582-11593599	CDS	+	PAC:18216446.CDS.1	18216446	scaffold_3	TCCCCCCCTCCAATCTCT	0.555556
Unigene62865_All	(CCCTCT)3	667059-667076	CDS	-	PAC:18238907.CDS.1	18238907	scaffold_1	TCCCGTAATTTACTCACT	0.444444
Unigene62807_All	(GGT)6ggcagtggaggtggtggtggtggaggtcaaggctctggatcaggaagtgggtcaggctatggaagt(GGAAGC)3	19283570-19283671	CDS	+	PAC:18235817.CDS.1	18235817	scaffold_1	GTGAAGGTGGTGGTGGTGGTGGCGGCAGTGGAGGCGGCGGCGGCGGCGGTCAGGGCTCTGGATCTGGAAGTGGGTCAGGCTATGGAAGTGGAAGTGGAAGTG	0
Unigene62807_All	(GGT)6ggcagtggaggtggtggtggtggaggtcaaggctctggatcaggaagtgggtcaggctatggaagt(GGAAGC)3	19311672-19311773	CDS	+	PAC:18239276.CDS.2	18239276	scaffold_1	GTGAAGGTGGTGGTGGTGGTGGCGGCAGTGGAGGTGGCGGCGGCGGCGGTCAGGGCTCTGGATCTGGAAGTGGGTCAGGCTATGGAAGTGGAAGTGGAAGTG	0
Unigene62807_All	(GGT)6ggcagtggaggtggtggtggtggaggtcaaggctctggatcaggaagtgggtcaggctatggaagt(GGAAGC)3	19414424-19414525	CDS	+	PAC:18234845.CDS.2	18234845	scaffold_1	GTGAAGGTGGTGGTGGTGGTGGCGGCAGTGGAGGTGGTGGCGGCGGCGGTCAGGGCTCTGGATCTGGAAGTGGGTCAGGCTATGGAAGTGGAAGTGGAAGTG	0
Unigene62807_All	(GGT)6ggcagtggaggtggtggtggtggaggtcaaggctctggatcaggaagtgggtcaggctatggaagt(GGAAGC)3	1430865-1430966	CDS	-	PAC:18248504.CDS.1	18248504	scaffold_8	GGGGCGGGGGCAGTGGCGGAGGAGGAGGTGGTGGCAGTGGCGGAGGCAACGGGTCAGGTTCTGGCTATGGGTCTGGTAGCGGCTCAGGCTATGGTTCTGGTA	0
Unigene62807_All	(GGT)6ggcagtggaggtggtggtggtggaggtcaaggctctggatcaggaagtgggtcaggctatggaagt(GGAAGC)3	1435843-1435944	CDS	-	PAC:18247651.CDS.1	18247651	scaffold_8	GAGGCGGGGGCGGAGGCAGTGGCGGAGGAGGAGGTGGTGGCAGTGGCGGAGGCAACGGGTCAGGTTCTGGCTATGGATCTGGTAGCGGCTCAGGCTATGGTT	0
Unigene62807_All	(GGT)6ggcagtggaggtggtggtggtggaggtcaaggctctggatcaggaagtgggtcaggctatggaagt(GGAAGC)3	1441445-1441546	CDS	-	PAC:18248799.CDS.1	18248799	scaffold_8	GAGGCGGGGGCGGGGGCAGTGGCGGAGGTGGAGGTGGTGGCAGTGGCGGAGGCAACGGGTCAGGTTCTGGCTATGGGTCCGGTAGCGGCTCAGGCTATGGTT	0
Unigene62807_All	(GGT)6ggcagtggaggtggtggtggtggaggtcaaggctctggatcaggaagtgggtcaggctatggaagt(GGAAGC)3	1451329-1451430	CDS	-	PAC:18248983.CDS.1	18248983	scaffold_8	ATGGAGGAGGTGGAGGCAGAGGCGGAGGCGGAGGCGGTGGCAGTGGTGGAGGCAAAGGGTCAGGTTCTGGCTATGGGTCCGGTAGCGGCTCAGGCTATGGTT	0
Unigene6278_All	(ACC)6	20177022-20177039	CDS	-	PAC:18211600.CDS.1	18211600	scaffold_6	ACCCCATCGAGAACCACC	0.666667
Unigene6278_All	(ACC)6	4133584-4133601	CDS	-	PAC:18249896.CDS.1	18249896	scaffold_16	CCCCATCGAGAGCCACCC	0.526316
Unigene62779_All	(TCC)6	14263074-14263091	CDS	-	PAC:18219882.CDS.1	18219882	scaffold_19	GCTTGGTATAATGCTATT	0.222222
Unigene62779_All	(TCC)6	14241463-14241480	CDS	-	PAC:18221606.CDS.1	18221606	scaffold_13	TCAAGCAGGTTGGGGTCC	0.388889
Unigene62732_All	(TGATAC)3	15841176-15841193	CDS	-	PAC:18240339.CDS.1	18240339	scaffold_10	TATTGATACTGATACTGA	0.714286
Unigene62628_All	(CT)10	10783793-10783812	CDS	-	PAC:18242206.CDS.1	18242206	scaffold_10	GGTTTATATGGGGATGAATC	0.333333
Unigene6247_All	(CTCTTC)3	15421070-15421087	CDS	-	PAC:18231999.CDS.1	18231999	scaffold_11	GTCCGTTCTGGCAAACAG	0.148148
Unigene6243_All	(ATAA)5	13951265-13951284	CDS	+	PAC:18243065.CDS.4	18243065	scaffold_7	TTCTTCAACAGGAATGAGAG	0.3
Unigene62407_All	(ATCACC)3	423537-423554	CDS	-	PAC:18249376.CDS.5	18249376	scaffold_8	TGTGCTCCAGAAGCTTCA	0.45
Unigene62371_All	(CT)12	9565356-9565379	three_prime_UTR	-	PAC:18246253.three_prime_UTR.1	18246253	scaffold_2	CTCTCTCTCTCTCTCTCTCTCTCT	1
Unigene6235_All	(TTTTTC)3	13000118-13000135	CDS	-	PAC:18244887.CDS.16	18244887	scaffold_2	TAGATGCAGTTACATGGG	0.277778
Unigene62329_All	(GGATT)5	8149334-8149358	CDS	-	PAC:18223091.CDS.1	18223091	scaffold_14	ATGAAGAAGACCCAGATAGATGGAA	0.37037
Unigene62329_All	(GGATT)5	14805209-14805233	CDS	-	PAC:18246822.CDS.1	18246822	scaffold_2	ATGAAGAAGACCCAGATAGATGGAA	0.37037
Unigene62237_All	(AGCAAC)3	3938952-3938969	CDS	+	PAC:18234438.CDS.1	18234438	scaffold_1	GCAACAGCAACAGCCTTC	0.736842
Unigene62061_All	(CTT)6	19482763-19482780	CDS	+	PAC:18207272.CDS.1	18207272	scaffold_5	TTCTTCTTCTTCTTCTTC	0.894737
Unigene62021_All	(AGA)7	17117080-17117100	CDS	+	PAC:18241908.CDS.4	18241908	scaffold_10	GAAGAAGAGTTGCACTTACCA	0.321429
Unigene62021_All	(AGA)7	4507697-4507717	CDS	-	PAC:18249063.CDS.4	18249063	scaffold_8	AGTGCTGGTGCTTACAATAAA	0.285714
Unigene62008_All	(GTTGCT)3	7757401-7757418	CDS	+	PAC:18217093.CDS.1	18217093	scaffold_3	GTTGGAGAGAAGGCGAAG	0.333333
Unigene62008_All	(TGTTGC)3tgtagtagctgctgt(TGC)6	7759749-7759799	CDS	+	PAC:18217093.CDS.3	18217093	scaffold_3	GCTGCTGTACCAGCTGGGATAACTGTTGTGAGTTCAGTGCCATTGAATTCT	0.464286
Unigene62008_All	(GTTGCT)3	13816894-13816911	CDS	-	PAC:18235846.CDS.1	18235846	scaffold_1	CTGCTGCTGCTGCTGCGA	0.684211
Unigene62008_All	(TGTTGC)3tgtagtagctgctgt(TGC)6	13814781-13814831	CDS	-	PAC:18235846.CDS.3	18235846	scaffold_1	GCTGCTGCTGCTGCAGCTGCAGCTGCAGCTGCTGCTGCTGTTGCTGTAGTA	0.672727
Unigene61836_All	(GCT)6(GAT)6	2105267-2105302	CDS	+	PAC:18240620.CDS.1	18240620	scaffold_10	CTGCTGCTGCTGCTGCTGATGATGATGATGATGCAG	0.918919
Unigene618_All	(CGGTGG)3	16272001-16272018	CDS	-	PAC:18241852.CDS.2	18241852	scaffold_10	GGTGGTGGTGGTGGTGGA	0.789474
Unigene618_All	(CGGTGG)3	5287383-5287400	CDS	-	PAC:18248699.CDS.1	18248699	scaffold_8	GGTGGTGGGAGACGGTGA	0.684211
Unigene61742_All	(ACC)6	12565447-12565464	five_prime_UTR	+	PAC:18240231.five_prime_UTR.1	18240231	scaffold_10	CCACCACCCTTCTTTCCT	0.526316
Unigene61701_All	(AAT)9	21304942-21304968	five_prime_UTR	-	PAC:18208783.five_prime_UTR.1	18208783	scaffold_5	ATAATGATAATAATAATAATAATAATA	0.892857
Unigene61698_All	(CAACC)4	867311-867330	CDS	-	PAC:18228376.CDS.1	18228376	scaffold_9	ACTCCAATTACGTCGGAGAA	0.230769
Unigene61698_All	(GAG)6gaagtg(GAA)8	20634313-20634360	CDS	+	PAC:18234505.CDS.1	18234505	scaffold_1	ATGATGAAGAAGAAGAAGAAGAAGAAGAAGAAGAAGAGGAGGAGGAGG	0.714286
Unigene61657_All	(CACGCA)4	243762-243785	five_prime_UTR	+	PAC:18233947.five_prime_UTR.1	18233947	scaffold_15	CGCACGCACACGCAAAAAAAATAT	0.535714
Unigene61563_All	(CAT)7	7295128-7295148	CDS	-	PAC:18207498.CDS.15	18207498	scaffold_5	GGTGAACATCATCATGATCAT	0.761905
Unigene61563_All	(CAT)7	7381307-7381327	CDS	-	PAC:18243798.CDS.15	18243798	scaffold_7	ACATCATCATCATCATCCACT	0.818182
Unigene6148_All	(TCA)6	20876789-20876806	CDS	-	PAC:18208697.CDS.1	18208697	scaffold_5	CATCAACCTCCTCGACAT	0.631579
Unigene6148_All	(TCA)6	4371591-4371608	CDS	+	PAC:18245538.CDS.1	18245538	scaffold_2	TCTTGCTCCTTCCCATCT	0.555556
Unigene61325_All	(ATT)6	7570592-7570609	three_prime_UTR	-	PAC:18228296.three_prime_UTR.1	18228296	scaffold_9	GATAGAGACTGCTCCAGA	0.217391
Unigene61239_All	(TTCTT)4	3903486-3903505	three_prime_UTR	+	PAC:18220884.three_prime_UTR.1	18220884	scaffold_13	TTCTTCTTCTTCTTTTTTGA	0.6
Unigene6123_All	(CACTCC)3	9643981-9643998	CDS	-	PAC:18222742.CDS.1	18222742	scaffold_14	CGAGGCGTTTCAGATGAG	0.277778
Unigene6121_All	(AGAAA)4	9141049-9141068	five_prime_UTR	+	PAC:18238985.five_prime_UTR.1	18238985	scaffold_1	GAAAAGAAAAGAGGAGAAAC	0.809524
Unigene61173_All	(GGGGTC)3	8147595-8147612	CDS	-	PAC:18207909.CDS.1	18207909	scaffold_5	GGTCGTCGAGGTGTATGG	0.478261
Unigene61173_All	(TGGTCA)4	8145769-8145792	CDS	-	PAC:18207909.CDS.3	18207909	scaffold_5	TCATGGTCATGAGCATTATCGTGG	0.592593
Unigene6111_All	(TGTGCG)3	25388909-25388926	CDS	-	PAC:18212605.CDS.2	18212605	scaffold_6	GAAGGGCTTGTAGCACTT	0.428571
Unigene6111_All	(TGTGCG)3	1938209-1938226	CDS	-	PAC:18215213.CDS.2	18215213	scaffold_18	ACAAGCACAAGGAGTCTA	0.285714
Unigene60914_All	(AG)11	11809735-11809756	three_prime_UTR	-	PAC:18231587.three_prime_UTR.1	18231587	scaffold_11	GTTGTATGTTCGTCTAATCTAA	0.227273
Unigene60904_All	(AAG)6	21148829-21148846	CDS	-	PAC:18211394.CDS.1	18211394	scaffold_6	TCTCTTTCAAGAGCCCAC	0.153846
Unigene60904_All	(AAG)6	5127434-5127451	CDS	-	PAC:18250012.CDS.1	18250012	scaffold_16	CAAGAGCCCACCACATCA	0.277778
Unigene60889_All	(TTCT)7	16433871-16433898	CDS	+	PAC:18207058.CDS.1	18207058	scaffold_5	TTTCCAATAAGCATAAGCCATTGTAAAC	0.285714
Unigene60872_All	(TCA)7	8888968-8888988	CDS	+	PAC:18208701.CDS.1	18208701	scaffold_5	GGCCAACTTTGGTTGGAAGAT	0.304348
Unigene60872_All	(TCA)7	11635-11655	CDS	+	PAC:18209055.CDS.1	18209055	scaffold_337	CAGTGATGTTGTTCGTGTCAC	0.318182
Unigene6084_All	(ACC)6	947475-947492	CDS	-	PAC:18229354.CDS.1	18229354	scaffold_12	ACTTCCTCCACTCAATCA	0.55
Unigene6084_All	(ACC)6	6392724-6392741	CDS	-	PAC:18233098.CDS.1	18233098	scaffold_15	AAAACCAACAACAAGAAA	0.555556
Unigene60826_All	(CAT)6	10029316-10029333	CDS	-	PAC:18241333.CDS.4	18241333	scaffold_10	ATCATCATCATCATCCAG	0.842105
Unigene60826_All	(CAT)6	10550091-10550108	CDS	+	PAC:18247805.CDS.4	18247805	scaffold_8	TGAACTTTCATCCTGACT	0.4
Unigene6082_All	(TCCCTT)3	35949522-35949539	CDS	+	PAC:18235886.CDS.15	18235886	scaffold_1	TCAACTCTAAGGTCATCA	0.277778
Unigene60819_All	(GAAAAA)3	14184627-14184644	CDS	+	PAC:18244540.CDS.1	18244540	scaffold_2	TGAAGACGTGATTTGGTG	0.222222
Unigene6077_All	(TCC)6	8863553-8863570	CDS	-	PAC:18247357.CDS.1	18247357	scaffold_8	CTTCTTCTTCCTCCTCCC	0.736842
Unigene60718_All	(CT)13	3286271-3286296	five_prime_UTR	-	PAC:18210114.five_prime_UTR.1	18210114	scaffold_17	CTAAAACCAGAGAAGTAGCAAGATTA	0.230769
Unigene60702_All	(AGA)6	9280811-9280828	CDS	+	PAC:18219503.CDS.1	18219503	scaffold_19	CTCTGTAGTCTCGTTTCA	0.222222
Unigene60702_All	(AGA)6	7739680-7739697	five_prime_UTR	-	PAC:18221296.five_prime_UTR.1	18221296	scaffold_13	GTAGAGGAGGAGGAGGAG	0.631579
Unigene6068_All	(AC)10	13019593-13019612	three_prime_UTR	-	PAC:18212407.three_prime_UTR.1	18212407	scaffold_6	GGACATTTTTAGATGTATTG	0.3
Unigene60667_All	(ACCAAA)3	6878815-6878832	CDS	+	PAC:18246431.CDS.2	18246431	scaffold_2	ATAATCGCTCTGGTTTTT	0.166667
Unigene6061_All	(CTCCCT)7	15978415-15978456	CDS	-	PAC:18242281.CDS.5	18242281	scaffold_10	TCCCTCTCCCTCTCCCTCTCCCTCTCCCTCTCCTTTTCACGT	0.883721
Unigene60545_All	(GAA)6	24913516-24913533	five_prime_UTR	-	PAC:18212056.five_prime_UTR.1	18212056	scaffold_6	ACGTCCGGTTTTGGACTT	0.166667
Unigene60545_All	(GAA)6	1466279-1466296	CDS	-	PAC:18215590.CDS.1	18215590	scaffold_18	GATATGCAGTATCTCCCT	0.24
Unigene60241_All	(AGA)6	18567248-18567265	five_prime_UTR	-	PAC:18242254.five_prime_UTR.1	18242254	scaffold_10	AAAAAAAAAAGGCAAACC	0.555556
Unigene60210_All	(ATC)7	6552453-6552473	CDS	+	PAC:18218313.CDS.7	18218313	scaffold_3	CTTGCTTTCTTTCTCAATTGT	0.333333
Unigene60210_All	(ATC)7	6603428-6603448	CDS	+	PAC:18218062.CDS.4	18218062	scaffold_3	CATTATTAGCTTCCTCTAGAG	0.423077
Unigene60210_All	(ATC)7	15206912-15206932	CDS	-	PAC:18239391.CDS.6	18239391	scaffold_1	CATCATCATCATCTGTTAGAA	0.448276
Unigene60210_All	(ATC)7	48550-48570	CDS	-	PAC:18239528.CDS.6	18239528	scaffold_109	TTTAGGATTCTAGAACCTCGT	0.454545
Unigene60175_All	(TTCTAT)3	12853403-12853420	CDS	+	PAC:18228882.CDS.1	18228882	scaffold_9	TCTATTTCTATTTCTATT	0.894737
Unigene60032_All	(AAG)6	13470765-13470782	five_prime_UTR	+	PAC:18217003.five_prime_UTR.1	18217003	scaffold_3	AAGAAGAGGCTTTCATTA	0.444444
Unigene60019_All	(GA)10	4019653-4019672	five_prime_UTR	+	PAC:18206872.five_prime_UTR.1	18206872	scaffold_5	GAGAGAGGAATCCAATTCCT	0.45
Unigene5989_All	(AGGTGA)3	19181452-19181469	CDS	+	PAC:18212702.CDS.1	18212702	scaffold_6	TAGATTGAAGGTGAAGGT	0.65
Unigene5989_All	(AGGTGA)3	19270878-19270895	CDS	+	PAC:18216411.CDS.1	18216411	scaffold_3	GGTGAAGGTGAAGGTGAA	0.894737
Unigene5989_All	(AGGTGA)3	3178805-3178822	CDS	+	PAC:18235101.CDS.2	18235101	scaffold_1	GAAGGAGAAGGAAAAGAA	0.5
Unigene5981_All	(TGG)6	20509873-20509890	CDS	+	PAC:18206583.CDS.1	18206583	scaffold_5	CCTGGTGGTGGTGGTGGT	0.8
Unigene5981_All	(CGC)6	20511656-20511673	CDS	+	PAC:18206583.CDS.3	18206583	scaffold_5	AGGGGCACAAGCGCCACT	0.4
Unigene5981_All	(TGG)6	4673875-4673892	CDS	-	PAC:18244394.CDS.1	18244394	scaffold_2	ATGGATGTTGCGTTTCGT	0.45
Unigene5981_All	(CGC)6	4672449-4672466	CDS	-	PAC:18244394.CDS.2	18244394	scaffold_2	GCCACCACCACAACCGGT	0.578947
Unigene59681_All	(GTC)7	635253-635273	CDS	-	PAC:18244507.CDS.1	18244507	scaffold_2	GTCGTCGTCGTCGTTGTAGTA	0.857143
Unigene59638_All	(CCT)6	11309892-11309909	CDS	-	PAC:18218193.CDS.1	18218193	scaffold_3	CTCCTCCTCCTCCTCCTC	0.894737
Unigene5962_All	(AAC)7	10968958-10968978	five_prime_UTR	+	PAC:18231935.five_prime_UTR.1	18231935	scaffold_11	TAACTTAAAAGAAGGAGAAAC	0.428571
Unigene5962_All	(AAC)7	35204768-35204788	five_prime_UTR	+	PAC:18235950.five_prime_UTR.1	18235950	scaffold_1	TGCTGGGATTTTGATGAGAGC	0.285714
Unigene59523_All	(TC)11	9496519-9496540	CDS	-	PAC:18213444.CDS.1	18213444	scaffold_6	GACCTGTGATAGGCGTTTCCCT	0.272727
Unigene59470_All	(TGCTGG)7	386959-387000	CDS	+	PAC:18235073.CDS.1	18235073	scaffold_1	AGTTGTTGTTTCCGAATCCAACATTTTTGTAATTGACCAACC	0.311111
Unigene5926_All	(CAG)6	21791912-21791929	CDS	-	PAC:18207021.CDS.12	18207021	scaffold_5	TATGCCAGCTCTACAACC	0.304348
Unigene5926_All	(CAG)6	3667110-3667127	CDS	+	PAC:18244831.CDS.12	18244831	scaffold_2	AACCCCAGCATCAGCATC	0.631579
Unigene59162_All	(AGAGGC)4	12376688-12376711	CDS	+	PAC:18243393.CDS.5	18243393	scaffold_7	AGAGGCAGAAGCAGGGGCAGAGGC	0.916667
Unigene59134_All	(AGAAG)4	9629018-9629037	five_prime_UTR	-	PAC:18222212.five_prime_UTR.1	18222212	scaffold_14	AAAGAAGAGAAGAGAAGAAG	0.65
Unigene59058_All	(TCCTCA)3	5070999-5071016	CDS	+	PAC:18217409.CDS.9	18217409	scaffold_3	CTCATTCCCATCATCATT	0.65
Unigene59058_All	(TCCTCA)3	5071182-5071199	CDS	+	PAC:18217409.CDS.9	18217409	scaffold_3	CTCATCCCCATCATCATT	0.7
Unigene59058_All	(TCCTCA)3	5071186-5071203	CDS	+	PAC:18217409.CDS.9	18217409	scaffold_3	CCTCCTCATCCCCATCAT	0.7
Unigene59058_All	(TCCTCA)3	5071002-5071019	CDS	+	PAC:18217409.CDS.9	18217409	scaffold_3	CTCCTCATTCCCATCATC	0.736842
Unigene59058_All	(TCCTCA)3	5071369-5071386	CDS	+	PAC:18217409.CDS.10	18217409	scaffold_3	TGCTTGCATTGTCCTCCT	0.6
Unigene59021_All	(TG)14	7781979-7782006	three_prime_UTR	+	PAC:18225298.three_prime_UTR.1	18225298	scaffold_4	TTTTTTCTTTTTTTTTTTCCTGTGTGTT	0.535714
Unigene5902_All	(AAGGCA)5	5485797-5485826	CDS	+	PAC:18221766.CDS.1	18221766	scaffold_13	AGCCTAAGCCTAAGCCAAAGGCAAAGGCAA	0.774194
Unigene58946_All	(CAG)6	18145078-18145095	CDS	+	PAC:18225523.CDS.1	18225523	scaffold_4	AGCAGCTGCAGCAGCAAT	0.789474
Unigene58946_All	(CAG)6	10919666-10919683	CDS	+	PAC:18228876.CDS.1	18228876	scaffold_9	GCAACAAAAACAGCAGCA	0.684211
Unigene589_All	(CAT)8	2065169-2065192	CDS	-	PAC:18230223.CDS.3	18230223	scaffold_12	ATCATCATCATCATCATCATCGTG	0.88
Unigene589_All	(CAT)8	762600-762623	CDS	+	PAC:18233924.CDS.1	18233924	scaffold_15	CTCAGATTCCTCTGCTGTTACTGA	0.4
Unigene58787_All	(CGGTGG)3	14239670-14239687	CDS	+	PAC:18214329.CDS.1	18214329	scaffold_18	TTATGAATCAAATCGTTA	0.222222
Unigene58535_All	(AGCAGA)3	24580480-24580497	CDS	-	PAC:18211300.CDS.1	18211300	scaffold_6	GCAGAAGCAGAAGCAGAG	0.894737
Unigene5849_All	(AAG)8	7831496-7831519	CDS	+	PAC:18223525.CDS.3	18223525	scaffold_14	AGAAAAAGAAGAAAAAGAAAAGCA	0.72
Unigene5849_All	(AAG)8	14359889-14359912	CDS	+	PAC:18245414.CDS.2	18245414	scaffold_2	AGAAGAAGAAGAAAAAGAAATGCA	0.642857
Unigene58472_All	(AAG)6	2725712-2725729	CDS	-	PAC:18218229.CDS.1	18218229	scaffold_3	AAAGAAGAAGAAGAAGAA	0.894737
Unigene58422_All	(TCT)6	7465986-7466003	five_prime_UTR	-	PAC:18208713.five_prime_UTR.1	18208713	scaffold_5	CTCACCTCCAAAGCATGA	0.277778
Unigene58383_All	(GTG)6	13199026-13199043	CDS	-	PAC:18218769.CDS.1	18218769	scaffold_19	TGGTGGTGGTGGTGACAA	0.736842
Unigene58383_All	(GTG)6	12911599-12911616	CDS	-	PAC:18221006.CDS.1	18221006	scaffold_13	TTGTGTTACTGTTATTGT	0.526316
Unigene58345_All	(TCT)6	13793813-13793830	CDS	-	PAC:18231302.CDS.1	18231302	scaffold_11	CTTCTTCTTCTTCTTCTT	0.894737
Unigene58345_All	(TCT)6	39454460-39454477	CDS	-	PAC:18235704.CDS.1	18235704	scaffold_1	CTTCTTCTTCTTCTTCTT	0.894737
Unigene58307_All	(TCC)6	5947088-5947105	CDS	-	PAC:18209856.CDS.1	18209856	scaffold_17	CCTCCTCTCCATTCAAAT	0.454545
Unigene58307_All	(TCC)6	2074455-2074472	CDS	-	PAC:18242874.CDS.1	18242874	scaffold_7	CCTCCTCCTCCACCTCCT	0.842105
Unigene5826_All	(TCT)8	12525111-12525134	three_prime_UTR	-	PAC:18218570.three_prime_UTR.1	18218570	scaffold_19	TCTTCTTATTCTTCTTTTTATATC	0.75
Unigene5826_All	(TCT)8	12132894-12132917	three_prime_UTR	-	PAC:18220835.three_prime_UTR.1	18220835	scaffold_13	TCTTTTCTTTTCTTTTTCTATATC	0.5
Unigene58117_All	(GA)12	55244-55267	five_prime_UTR	+	PAC:18211218.five_prime_UTR.1	18211218	scaffold_6	GAGGAGGAGTGTTTTGACCTCGTT	0.194444
Unigene58031_All	(TCCATT)3	18299307-18299324	CDS	-	PAC:18240247.CDS.1	18240247	scaffold_10	CCATTTCCATTCCCATTC	0.842105
Unigene58031_All	(TCCATT)3	3429036-3429053	five_prime_UTR	+	PAC:18248638.five_prime_UTR.1	18248638	scaffold_8	GGTGGCTTCAGCCATGTC	0.222222
Unigene5803_All	(TGGTTG)3	3568353-3568370	CDS	+	PAC:18224246.CDS.1	18224246	scaffold_14	TGGTTGCTGTAGGAGGGT	0.555556
Unigene5803_All	(TGGTTG)3	10255950-10255967	CDS	+	PAC:18245387.CDS.1	18245387	scaffold_2	CGGCGAGTGGAGGGAAGG	0.333333
Unigene57978_All	(GGTTAG)4	19510422-19510445	five_prime_UTR	+	PAC:18224709.five_prime_UTR.1	18224709	scaffold_4	GAAATAGTAGAGATGATGGTTAGG	0.413793
Unigene57929_All	(TGTA)7	14633717-14633744	CDS	+	PAC:18218726.CDS.4	18218726	scaffold_19	ATCTCAGCTAAATCTCCGTTATATATGT	0.388889
Unigene57895_All	(AATAAA)3	783544-783561	CDS	-	PAC:18209109.CDS.4	18209109	scaffold_20	ATTAAACGGTCAATTCCC	0.444444
Unigene57842_All	(AAG)6	21798797-21798814	CDS	-	PAC:18207021.CDS.1	18207021	scaffold_5	AGAAGAAGAAGAAGAAAG	0.842105
Unigene57671_All	(AGGGGA)3	79596-79613	CDS	-	PAC:18211665.CDS.2	18211665	scaffold_6	GATGATGATGAAGAAGAA	0.526316
Unigene5767_All	(TCCTCT)3	17313835-17313852	CDS	+	PAC:18225662.CDS.1	18225662	scaffold_4	ACCATAATCCTCATCATC	0.578947
Unigene5767_All	(TCCTCT)3	10325096-10325113	CDS	+	PAC:18228615.CDS.1	18228615	scaffold_9	CCACCACCATAATCCTCA	0.5
Unigene5764_All	(GACGAT)3tcactgatg(GAC)6	1689037-1689081	CDS	+	PAC:18216606.CDS.1	18216606	scaffold_3	CGACGACGACGAGGATGATTCACTGATGGACGACGACGACGACGA	0.891304
Unigene57586_All	(GTGGAA)3	21065540-21065557	CDS	+	PAC:18240079.CDS.6	18240079	scaffold_10	TGGAAGTGGAAGTTGAAC	0.842105
Unigene5755_All	(CT)11	12295980-12296001	five_prime_UTR	-	PAC:18228937.five_prime_UTR.1	18228937	scaffold_12	TCTCCTTATCCCTTAATCTTTG	0.565217
Unigene57535_All	(GAAAAA)4	2061594-2061617	CDS	-	PAC:18209400.CDS.3	18209400	scaffold_17	TGAAATCAAGAACCATTGGAATAC	0.5
Unigene57535_All	(GAAAAA)4	7045372-7045395	CDS	-	PAC:18226916.CDS.3	18226916	scaffold_4	ATGAAATCAAGAACCATTGGAATA	0.458333
Unigene57516_All	(GAC)6	1049-1066	CDS	-	PAC:18221920.CDS.1	18221920	scaffold_803	CGTTTTTGGGGAAATACT	0.217391
Unigene57516_All	(GAC)6	17445354-17445371	CDS	-	PAC:18226559.CDS.1	18226559	scaffold_4	CGTTTTTGGGGAAATACT	0.217391
Unigene57516_All	(GAC)6	10411112-10411129	CDS	-	PAC:18228175.CDS.1	18228175	scaffold_9	TATTTTTCTTTGCCTAAT	0.137931
Unigene57367_All	(GCAGAG)4	13212738-13212761	CDS	+	PAC:18230138.CDS.1	18230138	scaffold_12	GACAAAGAAAGGGCCAGTGAGGGG	0.416667
Unigene5730_All	(TGC)7	1419878-1419898	CDS	-	PAC:18207456.CDS.5	18207456	scaffold_5	AATCCAAGGCCGAACCCAGAC	0.272727
Unigene5730_All	(TGC)7	762653-762673	CDS	-	PAC:18221261.CDS.5	18221261	scaffold_13	AAGCATCCAAGGTCGAACCCA	0.272727
Unigene57233_All	(CAAACC)3	24275394-24275411	CDS	+	PAC:18211176.CDS.2	18211176	scaffold_6	AATTTTCACTTGACAAAC	0.428571
Unigene57233_All	(CAAACC)3	720955-720972	CDS	+	PAC:18215299.CDS.1	18215299	scaffold_18	AAACCCAAACCCAATTTT	0.736842
Unigene57172_All	(AGAAGC)3	7681791-7681808	five_prime_UTR	+	PAC:18222688.five_prime_UTR.1	18222688	scaffold_14	GAAGTAAAAGCAGAGAGA	0.736842
Unigene5714_All	(AGAAAA)3	3654505-3654522	CDS	-	PAC:18209710.CDS.17	18209710	scaffold_17	ACAAACAACAGCTGCTGT	0.388889
Unigene5714_All	(AGAAAA)3	720583-720600	CDS	-	PAC:18243463.CDS.18	18243463	scaffold_7	AGGAACTGCTCCTGTTCT	0.333333
Unigene571_All	(TAT)6	14158453-14158470	three_prime_UTR	+	PAC:18243743.three_prime_UTR.1	18243743	scaffold_7	ATTATTATTATTATTATT	0.894737
Unigene57089_All	(TGC)6	7057257-7057274	CDS	-	PAC:18249556.CDS.1	18249556	scaffold_8	GCTGTTGCTGCTGCCGCT	0.789474
Unigene56953_All	(GGA)6	10281110-10281127	five_prime_UTR	+	PAC:18212248.five_prime_UTR.1	18212248	scaffold_6	ATTATCCAGTAGCTTTGT	0.173913
Unigene56853_All	(TTCCCG)3ttccctttcc(CTATCT)5	3534102-3534159	five_prime_UTR	+	PAC:18230458.five_prime_UTR.1	18230458	scaffold_12	AAGAGAAGCGAAACTTCTCACTAGGTTTAATTACTCTCTTTTTAGGCTTTTTGGACCC	0
Unigene56853_All	(TTCCCG)3ttccctttcc(CTATCT)5	4926201-4926258	CDS	-	PAC:18233891.CDS.1	18233891	scaffold_15	TCCCTTTCCCTTTCCCTTTCCCTATCTCTCTCCATCTCGCGCTCTCTGTCTCTGTCAC	0.711864
Unigene56842_All	(CGGGAT)3	6116835-6116852	CDS	-	PAC:18226116.CDS.4	18226116	scaffold_4	GTCTCTTTTGGTCAGCGT	0.333333
Unigene56842_All	(CGGGAT)3	1032732-1032749	CDS	-	PAC:18209328.CDS.4	18209328	scaffold_17	CAGCGTGCTCCTCATCGT	0.47619
Unigene5671_All	(CTC)8	61368-61391	three_prime_UTR	+	PAC:18211218.three_prime_UTR.1	18211218	scaffold_6	TATAACAATTCAAACTTGGAGGTG	0.193548
Unigene56673_All	(GTGTTT)4	10412630-10412653	three_prime_UTR	-	PAC:18245834.three_prime_UTR.1	18245834	scaffold_2	TGTTTGTGTTTGTGTTTGTGTTTT	0.92
Unigene56367_All	(GTTTTG)3	20350383-20350400	CDS	+	PAC:18241905.CDS.1	18241905	scaffold_10	ATGGTTTTCCCATCTCCA	0.380952
Unigene56237_All	(GATTTG)4	17062554-17062577	five_prime_UTR	-	PAC:18231256.five_prime_UTR.1	18231256	scaffold_11	ATTTGGATTTGGATTTGTGTCAAA	0.72
Unigene5616_All	(TCACCA)3	22564130-22564147	CDS	-	PAC:18245310.CDS.4	18245310	scaffold_2	AGCCCCTACTCCACTTCC	0.473684
Unigene5616_All	(TCACCA)3	15852021-15852038	CDS	+	PAC:18222947.CDS.4	18222947	scaffold_14	CATCATCGCCACCAAGAA	0.631579
Unigene55921_All	(CCA)6	10490658-10490675	CDS	+	PAC:18223533.CDS.2	18223533	scaffold_14	CACCACCAACACCACCTT	0.789474
Unigene55832_All	(GAAGAG)3	15021013-15021030	three_prime_UTR	-	PAC:18232881.three_prime_UTR.1	18232881	scaffold_15	TTTGAATAAAGAAAGGAG	0.444444
Unigene5564_All	(ATATCC)3	9804284-9804301	CDS	-	PAC:18223188.CDS.8	18223188	scaffold_14	TATCCATATCCATATCCC	0.894737
Unigene55623_All	(AATGT)4	18075636-18075655	three_prime_UTR	+	PAC:18231301.three_prime_UTR.1	18231301	scaffold_11	TTCAATGTAATGTAATGTAA	0.73913
Unigene5554_All	(TGGTGC)3	14325789-14325806	five_prime_UTR	+	PAC:18208055.five_prime_UTR.3	18208055	scaffold_5	CACTCCTGATTTATCTTT	0.333333
Unigene55510_All	(CCTTCT)3	1546107-1546124	CDS	+	PAC:18209703.CDS.13	18209703	scaffold_17	GTCATAAGAGTACCAAAC	0.227273
Unigene55510_All	(CCTTCT)3	1564617-1564634	CDS	+	PAC:18209772.CDS.2	18209772	scaffold_17	GTCATAAGAGTACCAAAC	0.227273
Unigene55510_All	(CCTTCT)3	6554025-6554042	CDS	+	PAC:18226521.CDS.13	18226521	scaffold_4	GTCATATGTGTACCAAAC	0.315789
Unigene5551_All	(TGC)6	7238607-7238624	CDS	+	PAC:18249417.CDS.4	18249417	scaffold_8	ATGCTCCTAAGCTCCCTC	0.578947
Unigene55506_All	(AAAG)5	7645354-7645373	CDS	+	PAC:18212176.CDS.1	18212176	scaffold_6	CCATGAAAGTTGGATCCAGT	0.428571
Unigene55384_All	(CCTTTT)3	11064509-11064526	CDS	-	PAC:18248823.CDS.20	18248823	scaffold_8	TTGGAATTCTTGATTTTG	0.421053
Unigene5531_All	(GCA)6	11414962-11414979	CDS	-	PAC:18231600.CDS.2	18231600	scaffold_11	CAATTGAATTCTTACAAT	0.315789
Unigene5531_All	(GCA)6	35571826-35571843	CDS	-	PAC:18235428.CDS.2	18235428	scaffold_1	AATTCTTACAATGGTGTG	0.2
Unigene55260_All	(AGAAA)4	7174869-7174888	three_prime_UTR	-	PAC:18241545.three_prime_UTR.1	18241545	scaffold_10	TGGTAATTTAAAGTGCAACT	0.3
Unigene55126_All	(AAACCC)3	9986915-9986932	five_prime_UTR	+	PAC:18236119.five_prime_UTR.1	18236119	scaffold_1	AACCCAAACCCAAACCCA	0.894737
Unigene55052_All	(ACC)8	9703135-9703158	CDS	-	PAC:18244874.CDS.2	18244874	scaffold_2	GTACTCACAGTCAAAGAGCTAGTT	0.208333
Unigene5505_All	(AAG)6	15936455-15936472	five_prime_UTR	+	PAC:18226792.five_prime_UTR.1	18226792	scaffold_4	GTGAAAACCTCACCAACC	0.277778
Unigene5497_All	(GGC)6	5537729-5537746	CDS	+	PAC:18214815.CDS.1	18214815	scaffold_18	GGTGGCGGTGGTGGTGGC	0.777778
Unigene5495_All	(CAACAG)3	6398365-6398382	CDS	+	PAC:18222815.CDS.1	18222815	scaffold_14	ACCACCACCATCAACAGC	0.684211
Unigene5495_All	(CAACAG)3	12421854-12421871	CDS	+	PAC:18246251.CDS.1	18246251	scaffold_2	ACCATCAACAGCAACAGC	0.789474
Unigene54777_All	(ACCCC)4	5916734-5916753	CDS	-	PAC:18218890.CDS.1	18218890	scaffold_19	AGGTTGATGAGGGATTTCAA	0.0909091
Unigene5473_All	(CCTCTC)3	9666432-9666449	five_prime_UTR	+	PAC:18218036.five_prime_UTR.1	18218036	scaffold_3	CTCTCCCTCTCCCTCTCC	0.894737
Unigene54657_All	(CT)11	10584350-10584371	three_prime_UTR	-	PAC:18230089.three_prime_UTR.1	18230089	scaffold_12	CGTCATCATCTCTCTCTCTCTA	0.652174
Unigene5438_All	(ACAGCA)4	12463073-12463096	three_prime_UTR	+	PAC:18232966.three_prime_UTR.1	18232966	scaffold_15	CATTCTAAAATGACATTTACAGGC	0.416667
Unigene5425_All	(GA)11	20252194-20252215	three_prime_UTR	+	PAC:18240519.three_prime_UTR.1	18240519	scaffold_10	GCATATATGATAAGGTCTGAAA	0.363636
Unigene5400_All	(GACTTG)3	4790750-4790767	CDS	-	PAC:18236201.CDS.1	18236201	scaffold_1	TGGACTTGGAGTAAAACT	0.6
Unigene53934_All	(TGACAT)3	2917505-2917522	three_prime_UTR	-	PAC:18236252.three_prime_UTR.1	18236252	scaffold_1	GACATTGACATTCTTCTT	0.684211
Unigene5364_All	(AGG)6	11325445-11325462	CDS	+	PAC:18217089.CDS.4	18217089	scaffold_3	AGAGGAGGTGGTGGTGGA	0.684211
Unigene5364_All	(GGAGGT)3	11326088-11326105	CDS	+	PAC:18217089.CDS.5	18217089	scaffold_3	AGTAGATTTTGAACTTGA	0.380952
Unigene5364_All	(AGG)7	11326246-11326266	CDS	+	PAC:18217089.CDS.5	18217089	scaffold_3	CGTGTAGGTCCAGGTGGAGGA	0.565217
Unigene536_All	(CT)12	14077093-14077116	five_prime_UTR	-	PAC:18240979.five_prime_UTR.1	18240979	scaffold_10	TCTCTCTCGCTCTCTCTCGCTCTT	0.84
Unigene53581_All	(GAA)6	3579185-3579202	five_prime_UTR	-	PAC:18228761.five_prime_UTR.1	18228761	scaffold_9	TGCTTGCTTGCTTCTTGT	0.0294118
Unigene53428_All	(GATGAC)3	5982431-5982448	five_prime_UTR	-	PAC:18213918.five_prime_UTR.1	18213918	scaffold_6	CAACCCCAAAAACTAAAA	0.368421
Unigene53254_All	(GAT)6	22268061-22268078	five_prime_UTR	-	PAC:18212289.five_prime_UTR.1	18212289	scaffold_6	ATGATGATGATGATGATG	0.894737
Unigene53226_All	(AAAGAC)3	17069567-17069584	CDS	+	PAC:18208249.CDS.3	18208249	scaffold_5	AAGACAAAGATAAAGATA	0.789474
Unigene53200_All	(AGCT)5	13481519-13481538	three_prime_UTR	+	PAC:18209423.three_prime_UTR.1	18209423	scaffold_17	TAAAGCTAGCGAGCAACTTG	0.521739
Unigene5310_All	(TTTGC)4	12422479-12422498	CDS	-	PAC:18251388.CDS.4	18251388	scaffold_16	CACTGGTACCATTGAGCTCT	0.318182
Unigene5304_All	(GGT)7	21037482-21037502	CDS	-	PAC:18226490.CDS.1	18226490	scaffold_4	TCGCTTCTGTCACTGCATTTA	0.26087
Unigene5303_All	(TCATCC)3	6424870-6424887	CDS	-	PAC:18249453.CDS.6	18249453	scaffold_8	TCATCTTCATCCTCATCT	0.888889
Unigene53021_All	(CT)11	17671759-17671780	CDS	-	PAC:18212656.CDS.1	18212656	scaffold_6	CCAACCTAACAGCCCTCCTCTC	0.434783
Unigene53021_All	(CT)11	11494385-11494406	CDS	-	PAC:18215198.CDS.1	18215198	scaffold_18	ATTTTAGCCATAACCAATTTAA	0.272727
Unigene52957_All	(CCGGTT)3	2356288-2356305	CDS	+	PAC:18220696.CDS.5	18220696	scaffold_13	TAATGTCAGCACAATCAG	0.285714
Unigene529_All	(GAAACA)3ggggcagagaaa(GCAGAG)3	1503283-1503330	CDS	+	PAC:18249327.CDS.1	18249327	scaffold_8	AGAAGTTGTCTCGGTGTCAAAAGAGAAGATCTCGAGAACAGAAGGAGA	0.428571
Unigene5283_All	(AAAAG)4	3903292-3903311	CDS	+	PAC:18220884.CDS.3	18220884	scaffold_13	TGCGGGAGTGGAGCAAACCT	0.3
Unigene52804_All	(GAATCC)3	24432620-24432637	CDS	-	PAC:18213096.CDS.1	18213096	scaffold_6	TCTTCTTCCTGCTGCTCC	0.388889
Unigene52804_All	(GAATCC)3	14552288-14552305	CDS	+	PAC:18229208.CDS.1	18229208	scaffold_12	AATCCGAATCCGAATCTC	0.842105
Unigene52585_All	(TCCTCT)4	301044-301067	CDS	+	PAC:18210918.CDS.1	18210918	scaffold_30	CCTCTTCCTCTTCCTCTTCCTCTT	0.92
Unigene52585_All	(TCCTCT)4	4176897-4176920	CDS	-	PAC:18221676.CDS.4	18221676	scaffold_13	AGACTCAGAGGAGAAAACCCTAGC	0.153846
Unigene52585_All	(TCCTCT)4	11089172-11089195	CDS	+	PAC:18229658.CDS.1	18229658	scaffold_12	CCTCTTCCTCTTCCTCTTCCTCTT	0.92
Unigene52585_All	(TCCTCT)4	11089178-11089201	CDS	+	PAC:18229658.CDS.1	18229658	scaffold_12	CCTCTTCCTCTTCCTCTTCCTCTT	0.92
Unigene52585_All	(TCCTCT)4	22317279-22317302	CDS	-	PAC:18245097.CDS.2	18245097	scaffold_2	CCTCTTCCTCTTCCTCTTCCTCTT	0.92
Unigene5258_All	(TGC)6	1996174-1996191	five_prime_UTR	-	PAC:18229891.five_prime_UTR.1	18229891	scaffold_12	GTTGTTGCTGCTGCTGCT	0.789474
Unigene5243_All	(CTT)8	25483072-25483095	five_prime_UTR	-	PAC:18208400.five_prime_UTR.1	18208400	scaffold_5	TTCTTCTTCTTCTTCTTCTTCTTC	0.92
Unigene52380_All	(CATCTG)3	742427-742444	CDS	+	PAC:18224157.CDS.1	18224157	scaffold_14	GTCTGCTCAAGATGATTA	0.5
Unigene52380_All	(CATCTG)3	14484231-14484248	CDS	+	PAC:18242417.CDS.1	18242417	scaffold_7	ATCTGCATCAGCTCAGGA	0.631579
Unigene52315_All	(CTCTCG)3ctcctaatctattttagggtt(TTTTC)4	3006497-3006555	five_prime_UTR	-	PAC:18231752.five_prime_UTR.1	18231752	scaffold_11	CGCTCTCGCTCACGCTCTGTAATCTATTTTAGGGTTTTTTCTTTTTTTTTTTTTTTTAT	0
Unigene52246_All	(GGC)6	8744537-8744554	CDS	+	PAC:18242267.CDS.2	18242267	scaffold_10	GCGGTGGCTACATGGGGA	0.578947
Unigene52246_All	(GGC)6	11459831-11459848	CDS	-	PAC:18248269.CDS.2	18248269	scaffold_8	TGTGAATCCAGTTGGGTA	0.333333
Unigene5212_All	(TCT)6	3054462-3054479	three_prime_UTR	+	PAC:18214583.three_prime_UTR.1	18214583	scaffold_18	AAGTTTTTTTTTATTTAA	0.444444
Unigene52042_All	(CT)12	1181169-1181192	five_prime_UTR	-	PAC:18210357.five_prime_UTR.1	18210357	scaffold_17	TGTCACTCTCTCTCTCTCTCGATC	0.76
Unigene52042_All	(CT)12	6396340-6396363	CDS	+	PAC:18225019.CDS.1	18225019	scaffold_4	AAGATCTTGTTGATGTTCAAAATT	0.259259
Unigene5202_All	(TGCTCC)3	23176066-23176083	five_prime_UTR	+	PAC:18213949.five_prime_UTR.1	18213949	scaffold_6	ATGCTCCTGCTCCTGCTC	0.894737
Unigene51943_All	(CTG)7	14371192-14371212	CDS	+	PAC:18215075.CDS.1	18215075	scaffold_18	TTTTCTCCAGGAGGGAAGGGA	0.190476
Unigene51943_All	(CTG)7	14414686-14414706	CDS	+	PAC:18215127.CDS.1	18215127	scaffold_18	GGCGTGGGCTATTCTCCAGGA	0.347826
Unigene51943_All	(CTG)7	14431192-14431212	CDS	+	PAC:18214998.CDS.1	18214998	scaffold_18	CCAGGAGGGTAGGGAGGTGCC	0.363636
Unigene51943_All	(CTG)7	14619476-14619496	CDS	-	PAC:18215068.CDS.1	18215068	scaffold_18	TACTGCTGCTGCAGATAATAC	0.636364
Unigene51943_All	(CTG)7	4979523-4979543	CDS	-	PAC:18217834.CDS.1	18217834	scaffold_3	TTCTGCTGCTGCACTCAATAC	0.521739
Unigene51943_All	(CTG)7	2737346-2737366	CDS	-	PAC:18219526.CDS.1	18219526	scaffold_19	TACTGCTGCTGCACTCAATAC	0.545455
Unigene51943_All	(CTG)7	12432160-12432180	CDS	+	PAC:18249339.CDS.1	18249339	scaffold_8	TTTTATCCAGGAGGGAAGGGA	0.190476
Unigene51943_All	(CTG)7	12488875-12488895	CDS	+	PAC:18249032.CDS.1	18249032	scaffold_8	TGGCGTCTGCTTTCATCCAGG	0.380952
Unigene51943_All	(CTG)7	12558187-12558207	CDS	+	PAC:18249056.CDS.1	18249056	scaffold_8	CCAGGAGGGAAGGGATGTGCC	0.21875
Unigene51943_All	(CTG)7	12628231-12628251	CDS	+	PAC:18247439.CDS.1	18247439	scaffold_8	GAGGTGCCATTGGGATAGTTA	0.380952
Unigene51943_All	(CTG)7	12638588-12638608	CDS	+	PAC:18249013.CDS.2	18249013	scaffold_8	CCAGGAGGGTAGGGATGTGCC	0.434783
Unigene51943_All	(CTG)7	12711066-12711086	CDS	+	PAC:18247715.CDS.1	18247715	scaffold_8	TTTTCTCCAGGTAGGTAGGGA	0.241379
Unigene51926_All	(AGC)6	26033097-26033114	CDS	-	PAC:18212271.CDS.1	18212271	scaffold_6	ATAATGATGATCACTTAG	0.333333
Unigene51922_All	(GAGAGG)4	3650051-3650074	CDS	+	PAC:18217385.CDS.1	18217385	scaffold_3	AGAGGTAGAGGGAGAGGGAGAGGG	0.88
Unigene51922_All	(GAG)11	3650909-3650941	CDS	+	PAC:18217385.CDS.2	18217385	scaffold_3	AGGAGGAGGAGGAGGAGGAGGAGGAACACGATG	0.852941
Unigene51840_All	(TAGCCA)3	7818746-7818763	CDS	+	PAC:18218015.CDS.2	18218015	scaffold_3	AGCCATAGCCATAACCAT	0.842105
Unigene51840_All	(TAGCCA)3	13773303-13773320	CDS	-	PAC:18236004.CDS.2	18236004	scaffold_1	AATCAAAACCATGCCAAT	0.6
Unigene51785_All	(TC)11	14591467-14591488	CDS	-	PAC:18240883.CDS.1	18240883	scaffold_10	GTGAAGTTTACTTTTTAATTAT	0.241379
Unigene51757_All	(AGG)7	32654887-32654907	CDS	+	PAC:18236871.CDS.1	18236871	scaffold_1	CTTTCTTGTCAGAGTTTTCTC	0.108108
Unigene51739_All	(GAA)6	11228731-11228748	CDS	-	PAC:18245699.CDS.1	18245699	scaffold_2	TCATTTGATAGGTTTGGA	0.277778
Unigene5170_All	(TTCTTG)3	2650281-2650298	CDS	+	PAC:18206571.CDS.1	18206571	scaffold_5	GGAGGCACGTAAAATCTC	0.0967742
Unigene5170_All	(TTCTTG)3	1697156-1697173	CDS	-	PAC:18220692.CDS.1	18220692	scaffold_13	CCTCCAGATATTCTTCTT	0.578947
Unigene5153_All	(AAAAAT)3	9945829-9945846	CDS	+	PAC:18233405.CDS.2	18233405	scaffold_15	AAAATTAAAAAAAATGGA	0.666667
Unigene51522_All	(AAC)7	5480130-5480150	CDS	-	PAC:18228452.CDS.1	18228452	scaffold_9	AATGGGAAATTGCAAGGAGTT	0.391304
Unigene51522_All	(AAC)7	25211775-25211795	CDS	+	PAC:18234880.CDS.1	18234880	scaffold_1	ATCATAATAATAATAATAATA	0.545455
Unigene5141_All	(CAG)6	177554-177571	CDS	-	PAC:18239537.CDS.4	18239537	scaffold_27	GCAGCAGCAGCAGCAGAG	0.8
Unigene5141_All	(GCA)7	177916-177936	CDS	-	PAC:18239537.CDS.4	18239537	scaffold_27	GTGCAATCTCACATCCACCAC	0.454545
Unigene5141_All	(CAG)6	251290-251307	CDS	-	PAC:18239561.CDS.4	18239561	scaffold_27	AAACATTGTTGGGGACTT	0.277778
Unigene5141_All	(GCA)7	251652-251672	CDS	-	PAC:18239561.CDS.4	18239561	scaffold_27	GGAAATCATCCACACTCACAT	0.454545
Unigene5141_All	(CAG)6	2395244-2395261	CDS	+	PAC:18218322.CDS.4	18218322	scaffold_3	CACTTGTGCAATCTCACA	0.421053
Unigene5141_All	(GCA)7	2395606-2395626	CDS	+	PAC:18218322.CDS.4	18218322	scaffold_3	AACATTGTTGGGGACTTGCAG	0.36
Unigene5141_All	(CAG)6	19560509-19560526	CDS	-	PAC:18239198.CDS.4	18239198	scaffold_1	CAGAACCCAGTGGGGAAT	0.444444
Unigene51363_All	(TGC)6	12822169-12822186	CDS	-	PAC:18222474.CDS.1	18222474	scaffold_14	AAGGTGAAACAGAGAGGA	0.368421
Unigene51363_All	(TGC)6	12837628-12837645	CDS	-	PAC:18223556.CDS.1	18223556	scaffold_14	AAGGTGAAACAGAGAGGA	0.368421
Unigene51363_All	(TGC)6	20371039-20371056	CDS	+	PAC:18236478.CDS.1	18236478	scaffold_1	GTGAGTCATCATTACAAG	0.166667
Unigene5134_All	(CT)11	9933323-9933344	CDS	+	PAC:18224145.CDS.1	18224145	scaffold_14	TTGACAGTGAATTCATGGATTG	0.272727
Unigene51287_All	(CTT)8	6020116-6020139	three_prime_UTR	+	PAC:18228142.three_prime_UTR.1	18228142	scaffold_9	CTGGACAAAACGAGAGAATAATGA	0.0444444
Unigene51225_All	(CAG)8	7190769-7190792	three_prime_UTR	-	PAC:18244753.three_prime_UTR.1	18244753	scaffold_2	AATAATAATACGAACAGACCTTGT	0.258065
Unigene51200_All	(AAGAGA)3	11127134-11127151	CDS	+	PAC:18229859.CDS.5	18229859	scaffold_12	GTAAAAGAATCCAAAGAA	0.478261
Unigene51167_All	(CTT)8	15510174-15510197	five_prime_UTR	-	PAC:18241451.five_prime_UTR.1	18241451	scaffold_10	GATATAACTCTCCGGCGAGACAAC	0.291667
Unigene5114_All	(GA)10	10107008-10107027	five_prime_UTR	+	PAC:18229474.five_prime_UTR.1	18229474	scaffold_12	CTGAGATTTGATTTCTTTCG	0.117647
Unigene51129_All	(TTCCTC)4	293762-293785	CDS	+	PAC:18229360.CDS.1	18229360	scaffold_12	TTCTTCTTTTTTTTCACCTCCCCT	0.625
Unigene51129_All	(TTCCTC)4	243907-243930	CDS	+	PAC:18233947.CDS.1	18233947	scaffold_15	CTCTCTGTTTCTTCTTTACTCTGT	0.48
Unigene50949_All	(GCT)7	5123400-5123420	five_prime_UTR	+	PAC:18229799.five_prime_UTR.1	18229799	scaffold_12	GCATGGCTGCTGCTGCTGCTG	0.782609
Unigene50926_All	(CCACCG)4	11847786-11847809	CDS	+	PAC:18221470.CDS.1	18221470	scaffold_13	CACCGCCACCGCCACCGCCACCGC	0.92
Unigene50926_All	(CCACCG)4	29385525-29385548	CDS	+	PAC:18237452.CDS.1	18237452	scaffold_1	CACCGCCACCGCCACCGCCACCGC	0.92
Unigene50926_All	(CCACCG)4	29385531-29385554	CDS	+	PAC:18237452.CDS.1	18237452	scaffold_1	CACCGCCACCGCCACCGCCACCGC	0.92
Unigene50926_All	(CCACCG)4	20001357-20001380	five_prime_UTR	+	PAC:18241759.five_prime_UTR.1	18241759	scaffold_10	CACCACCACCACCACCTCCAGTAC	0.68
Unigene50857_All	(CTCC)6	11239625-11239648	three_prime_UTR	-	PAC:18219480.three_prime_UTR.1	18219480	scaffold_19	GGACTTAGGCCAGCTTCACCAATC	0.291667
Unigene50857_All	(CTCC)6	8675442-8675465	three_prime_UTR	-	PAC:18221802.three_prime_UTR.1	18221802	scaffold_13	GAGATATTTTGGTTCCCATGGGTT	0.208333
Unigene50846_All	(CTTCTC)3	19334882-19334899	CDS	-	PAC:18216305.CDS.1	18216305	scaffold_3	TTCTCCTTATGCTTCTCC	0.789474
Unigene5083_All	(CAT)7	23872879-23872899	five_prime_UTR	-	PAC:18207164.five_prime_UTR.1	18207164	scaffold_5	TTTGTATGGTTATTTCTATAT	0.36
Unigene5083_All	(CAT)7	1770291-1770311	CDS	+	PAC:18246316.CDS.1	18246316	scaffold_2	CACATCATCATCATCATCATC	0.826087
Unigene50828_All	(ATA)8	11207641-11207664	three_prime_UTR	+	PAC:18211354.three_prime_UTR.1	18211354	scaffold_6	TGATGATAATAATAATAATAATAA	0.84
Unigene50822_All	(CT)11	1949638-1949659	five_prime_UTR	+	PAC:18220590.five_prime_UTR.1	18220590	scaffold_13	CAACTCTCTCTCTCCCTCCCTG	0.64
Unigene50743_All	(TCTGCC)4	10883844-10883867	CDS	-	PAC:18206980.CDS.6	18206980	scaffold_5	CATTGCCCCTGCTTCTGCTTCTGC	0.72
Unigene50743_All	(TCTGCC)4	12376636-12376659	CDS	+	PAC:18243393.CDS.5	18243393	scaffold_7	ATGGCCTTGCAGGATCAGCTTCAG	0.5
Unigene5071_All	(TCC)6	14212566-14212583	CDS	+	PAC:18211147.CDS.1	18211147	scaffold_6	TGCAGTATTTGATCTTTT	0.333333
Unigene5071_All	(TCC)6	8785-8802	CDS	-	PAC:18228909.CDS.1	18228909	scaffold_110	CCTCCTCCTCCTCTTGTT	0.736842
Unigene5067_All	(CAGAAC)3	20542957-20542974	five_prime_UTR	-	PAC:18212593.five_prime_UTR.1	18212593	scaffold_6	CTATCTTTGTAGCTTTAC	0.333333
Unigene5055_All	(CTG)6	37784934-37784951	three_prime_UTR	+	PAC:18238736.three_prime_UTR.1	18238736	scaffold_1	GGATCCACAAACTAATTG	0.368421
Unigene5040_All	(CT)10	16367248-16367267	three_prime_UTR	+	PAC:18234906.three_prime_UTR.1	18234906	scaffold_1	TCTCTCTCGGCAAATGTAGC	0.434783
Unigene50391_All	(AGA)8	5935377-5935400	CDS	+	PAC:18206540.CDS.1	18206540	scaffold_5	AGACTCTTTTTTTCTTCCTCTTGT	0.0666667
Unigene50391_All	(AGA)8	4859624-4859647	CDS	+	PAC:18243551.CDS.1	18243551	scaffold_7	GATTCTTTTCTTCTTCTTTGTGTA	0.0434783
Unigene50386_All	(CT)14	2349157-2349184	five_prime_UTR	-	PAC:18215018.five_prime_UTR.1	18215018	scaffold_18	TCTCTCTCTCTCTCTCTCTCTATCGCTC	0.862069
Unigene50358_All	(GAA)7	2758942-2758962	CDS	+	PAC:18222723.CDS.1	18222723	scaffold_14	AATTCGGCACTGAAATCAAAA	0.380952
Unigene50358_All	(GAA)7	9659843-9659863	CDS	+	PAC:18245816.CDS.1	18245816	scaffold_2	TGTCTTTTCAAGTTCAACACA	0.206897
Unigene50351_All	(ATA)10	10049724-10049753	three_prime_UTR	+	PAC:18235890.three_prime_UTR.1	18235890	scaffold_1	ATACTCTTCGCTTTTAGATTTGCAGAAGGT	0.366667
Unigene50322_All	(GGT)6ggagctacatatcttggaggatgtggtcgtgacggaggagcctgactcataaatggaggtgatggaggagttccaagtaaa(GGAGGT)3	8358819-8358935	CDS	-	PAC:18233091.CDS.5	18233091	scaffold_15	GTGGTGGAGGTGGAGGAGGAGCTACATGTCTTGGAGGATGTGGTCGTGACGGAGGAGCCTGACTCATAAATGGAGGTGATGGAGGAGTTCCAAGTAAAGGAGGTGGAGGTGGAGGTG	0
Unigene50299_All	(TCTCC)4	12510819-12510838	five_prime_UTR	+	PAC:18227698.five_prime_UTR.1	18227698	scaffold_9	GCTTCTCCTCTCCTCTCCTC	0.73913
Unigene50279_All	(AGCTTC)4	1539859-1539882	CDS	+	PAC:18216518.CDS.4	18216518	scaffold_3	ATGTCCATCTGCACTTTCCTTCTC	0.541667
Unigene50279_All	(CAT)7	1541379-1541399	CDS	+	PAC:18216518.CDS.5	18216518	scaffold_3	ATCTTCCCCGATAAAACCCAC	0.5
Unigene50251_All	(TGAGGG)4	11098988-11099011	CDS	-	PAC:18213136.CDS.8	18213136	scaffold_6	AAGTAGTGGATTGGTAGAGGAGGA	0.375
Unigene5016_All	(AG)14	15177024-15177051	three_prime_UTR	+	PAC:18231235.three_prime_UTR.1	18231235	scaffold_11	AAAGAAGAAAAAAGAAGAAGCAAGATAT	0.535714
Unigene5016_All	(AG)14	41124776-41124803	CDS	+	PAC:18234762.CDS.1	18234762	scaffold_1	GTGGTGCTAAAGCCCTCCTTAATATCTC	0.113636
Unigene50093_All	(CT)16	41828296-41828327	CDS	-	PAC:18237698.CDS.7	18237698	scaffold_1	GCCTGGTTTTTTCACTGAAAGGGATCTGTCGA	0.333333
Unigene50090_All	(AGA)6	8545700-8545717	CDS	-	PAC:18239658.CDS.1	18239658	scaffold_10	TCTCCCTCTTCCCGCAAC	0.0645161
Unigene5007_All	(GGT)6	272450-272467	CDS	+	PAC:18245363.CDS.2	18245363	scaffold_2	GTGGTGGTGGTGGTGATG	0.842105
Unigene50059_All	(CTG)7	2240138-2240158	CDS	-	PAC:18242654.CDS.1	18242654	scaffold_7	TGCTGCTGCTGCTGTAAAACC	0.5
Unigene49986_All	(AGTTTT)3	13266704-13266721	CDS	-	PAC:18231842.CDS.2	18231842	scaffold_11	AGTCTACTTTGTTGAAGG	0.444444
Unigene49986_All	(AGTTTT)3	38484117-38484134	CDS	-	PAC:18238296.CDS.1	18238296	scaffold_1	CGCCGCATCCACCGGAGA	0.166667
Unigene49949_All	(GCTGTT)3	19843587-19843604	CDS	+	PAC:18216254.CDS.2	18216254	scaffold_3	CACGACGAAGCTCATCGA	0.277778
Unigene49949_All	(GCTGTT)3	3939228-3939245	CDS	+	PAC:18234438.CDS.1	18234438	scaffold_1	GACGCATCACGTCGATGC	0.421053
Unigene49879_All	(AAAG)5	38323-38342	CDS	+	PAC:18207860.CDS.1	18207860	scaffold_5	TACGAGCAGATCTTAGTCTC	0.3
Unigene49844_All	(CAA)6	10421459-10421476	CDS	-	PAC:18240890.CDS.1	18240890	scaffold_10	GAAGCAAATGAGGATTAG	0.388889
Unigene49844_All	(CAA)6	10187274-10187291	CDS	+	PAC:18249231.CDS.1	18249231	scaffold_8	CACCGCCACCAACAACAA	0.777778
Unigene49789_All	(CT)14	15088792-15088819	five_prime_UTR	-	PAC:18230905.five_prime_UTR.1	18230905	scaffold_11	ACTGTAAAATCAGCCACCCCTTGGTTTA	0.25
Unigene49562_All	(TTTATC)4	14319096-14319119	five_prime_UTR	-	PAC:18218625.five_prime_UTR.1	18218625	scaffold_19	TATCTTTATCTTTATCAAACAGAA	0.5
Unigene49519_All	(GA)11	5028615-5028636	five_prime_UTR	-	PAC:18242992.five_prime_UTR.1	18242992	scaffold_7	AGAGAGAGAGGGGCTGGTTTCA	0.444444
Unigene4950_All	(GGT)6	13999802-13999819	CDS	-	PAC:18231224.CDS.1	18231224	scaffold_11	GTGGTGGTGGTGGTGGTG	0.894737
Unigene4950_All	(GGT)6	39673642-39673659	CDS	-	PAC:18235782.CDS.1	18235782	scaffold_1	GTGGTCGTCGTCGTTGTG	0.684211
Unigene49459_All	(TGAGGC)3	4854592-4854609	CDS	-	PAC:18227580.CDS.3	18227580	scaffold_9	GAGGCTGGGTCTGGAGAT	0.684211
Unigene49459_All	(TGGGGC)3	4854985-4855002	CDS	-	PAC:18227580.CDS.3	18227580	scaffold_9	GAGGTTGGGTCTGCAGCT	0.631579
Unigene49459_All	(TGAGGC)3	24545550-24545567	CDS	-	PAC:18237658.CDS.3	18237658	scaffold_1	GAGGCTGAGGCTGAGGCT	0.894737
Unigene49459_All	(TGGGGC)3	24545943-24545960	CDS	-	PAC:18237658.CDS.3	18237658	scaffold_1	TAATGGGTACCTGAGGTT	0.434783
Unigene49411_All	(TCTT)7	1740957-1740984	five_prime_UTR	-	PAC:18205980.five_prime_UTR.1	18205980	scaffold_5	GTCTTTCTTTCTTTCTCTTTTACTCACC	0.724138
Unigene49290_All	(GGTGGC)3tggggatccggaagtgggtcg(GGAAGT)3	19212816-19212872	CDS	-	PAC:18224587.CDS.1	18224587	scaffold_4	ACGATGAAGGCACCTCCGGAGGCGGTTGAGATGAAGAAGATCCATACTGATTCTGAG	0
Unigene49290_All	(GGTGGC)3tggggatccggaagtgggtcg(GGAAGT)3	11340066-11340122	CDS	-	PAC:18228525.CDS.2	18228525	scaffold_9	CAGGCGGTGGAGATGAAGATCCATACTGATTCCCGGGCCCATAATAACCACCACCAC	0
Unigene49290_All	(GGTGGC)3tggggatccggaagtgggtcg(GGAAGT)3	1625579-1625635	CDS	-	PAC:18248283.CDS.1	18248283	scaffold_8	CGGTGGCGGTGGCGGTGGCGGGGGATCCGGAAGTGGGTCGGGAAGTGGAAGTGGAAG	0.948276
Unigene49196_All	(TGG)6	21876035-21876052	CDS	+	PAC:18225571.CDS.1	18225571	scaffold_4	ATGCATTGAGAGCAGCCA	0.277778
Unigene49196_All	(CT)10	21876315-21876334	three_prime_UTR	+	PAC:18225571.three_prime_UTR.2	18225571	scaffold_4	ATAATAGTTCTACTCCCAAA	0.3
Unigene4910_All	(TTTTTC)3	18811164-18811181	five_prime_UTR	-	PAC:18211195.five_prime_UTR.1	18211195	scaffold_6	TTTCTTTTTCTTTTTCTT	0.8
Unigene49085_All	(ACA)6	30187275-30187292	CDS	-	PAC:18235606.CDS.1	18235606	scaffold_1	CACAGAATCAACCACCAC	0.631579
Unigene49016_All	(AGCAAA)3	11275461-11275478	five_prime_UTR	+	PAC:18222641.five_prime_UTR.1	18222641	scaffold_14	AGCAAAAGCAAAAGCAAA	1
Unigene48968_All	(AAGGAA)3	18095295-18095312	three_prime_UTR	+	PAC:18240479.three_prime_UTR.2	18240479	scaffold_10	GAAAAAGAAAAAGAAAAG	0.65
Unigene48946_All	(TCATGG)3	11398447-11398464	CDS	-	PAC:18223836.CDS.1	18223836	scaffold_14	CATCATCTTCATCATCAT	0.6
Unigene48946_All	(TCATGG)3	17764251-17764268	CDS	+	PAC:18246051.CDS.1	18246051	scaffold_2	AGATCTATTCGCTTTGAC	0.217391
Unigene4891_All	(TCG)6	15441322-15441339	CDS	-	PAC:18242332.CDS.1	18242332	scaffold_10	CGTCGTCGCCACCGCCAA	0.631579
Unigene48897_All	(ACC)7	16304106-16304126	CDS	+	PAC:18230797.CDS.1	18230797	scaffold_11	ACCACCACCACCACCACCTTG	0.857143
Unigene4876_All	(AGA)6	15051446-15051463	CDS	-	PAC:18231695.CDS.2	18231695	scaffold_11	AGTTGAGTGCACTTTATA	0.333333
Unigene4876_All	(AGA)6	41004342-41004359	CDS	-	PAC:18235452.CDS.2	18235452	scaffold_1	TTTGAGCCTGGACCATAT	0.3
Unigene48661_All	(CATG)5	973194-973213	CDS	-	PAC:18231958.CDS.1	18231958	scaffold_11	GAAGGGCAGTGTGTGAACCC	0.391304
Unigene48645_All	(AAGAGC)3	21475127-21475144	five_prime_UTR	+	PAC:18238150.five_prime_UTR.1	18238150	scaffold_1	AGAGCAAGAGCAAGAGCA	0.894737
Unigene48611_All	(CTGAAA)4	5852200-5852223	CDS	+	PAC:18207311.CDS.6	18207311	scaffold_5	TTACCAACTCTGAAACTGAAACTG	0.62963
Unigene48611_All	(CTGAAA)4	11729345-11729368	five_prime_UTR	+	PAC:18250573.five_prime_UTR.1	18250573	scaffold_16	TGAAACTGAAACTGAAACTGAAAC	0.92
Unigene48600_All	(AG)11	8832414-8832435	CDS	-	PAC:18229906.CDS.1	18229906	scaffold_12	TCCTCTCCACCAACTTGTATCC	0.1
Unigene4859_All	(GATGGA)3	11000006-11000023	five_prime_UTR	-	PAC:18228580.five_prime_UTR.1	18228580	scaffold_9	GGTGGAGATGGGGGTTAT	0.666667
Unigene48470_All	(AGA)6	24289806-24289823	five_prime_UTR	-	PAC:18234303.five_prime_UTR.1	18234303	scaffold_1	AAGGATAGATAGAAGAAG	0.631579
Unigene48327_All	(TGC)6	2665397-2665414	CDS	-	PAC:18236472.CDS.1	18236472	scaffold_1	GCTGCTGTTGCTGCTATT	0.736842
Unigene48327_All	(TGC)6	5782629-5782646	CDS	-	PAC:18238641.CDS.1	18238641	scaffold_1	ACATTAGCATCAATTGAA	0.315789
Unigene48327_All	(TGC)6	5793443-5793460	CDS	-	PAC:18234523.CDS.1	18234523	scaffold_1	AACATTAGCATCAATTGA	0.333333
Unigene48232_All	(TAA)8	19844224-19844247	CDS	+	PAC:18216254.CDS.3	18216254	scaffold_3	AATAATAATAATAATAATAATAGT	0.88
Unigene48232_All	(TAA)8	3939848-3939871	CDS	+	PAC:18234438.CDS.2	18234438	scaffold_1	AATAGTGACGTACAAAGTTCAGTG	0.44
Unigene48201_All	(TGG)6	4897227-4897244	CDS	+	PAC:18220033.CDS.1	18220033	scaffold_19	TGATAGTAGTGTGAGGAG	0.555556
Unigene48114_All	(ACC)6	8147624-8147641	CDS	-	PAC:18207909.CDS.1	18207909	scaffold_5	CAGCCACCCCCACCAAAT	0.631579
Unigene48085_All	(GA)13	10524358-10524383	five_prime_UTR	-	PAC:18223756.five_prime_UTR.1	18223756	scaffold_14	AGAGAGAGAGAGAGAGGGAGAGACCG	0.758621
Unigene48083_All	(AAT)6	7570541-7570558	three_prime_UTR	-	PAC:18228296.three_prime_UTR.1	18228296	scaffold_9	ATAATAATAATAATAATA	0.894737
Unigene480_All	(CT)11	38387683-38387704	CDS	-	PAC:18234547.CDS.1	18234547	scaffold_1	TCCTGTCTGGACCTCTTGCAAG	0.454545
Unigene47985_All	(CT)12	3967254-3967277	five_prime_UTR	+	PAC:18208918.five_prime_UTR.1	18208918	scaffold_5	TCTCTCTCTCTCTCTCTCTCTCTA	0.92
Unigene47927_All	(CTGT)6	20142052-20142075	five_prime_UTR	-	PAC:18225498.five_prime_UTR.1	18225498	scaffold_4	TGTCTGTCTGTCTTCTTTGCTTCT	0.72
Unigene4787_All	(TTC)7	23169726-23169746	five_prime_UTR	+	PAC:18206411.five_prime_UTR.1	18206411	scaffold_5	GAGCTGGAAATAGTGTAACAA	0.190476
Unigene4780_All	(AGCACC)3	3613701-3613718	CDS	-	PAC:18209770.CDS.1	18209770	scaffold_17	AGCAACTATAACAACAAT	0.555556
Unigene47771_All	(ACTTCA)3	20934535-20934552	three_prime_UTR	-	PAC:18239888.three_prime_UTR.1	18239888	scaffold_10	GGTAGCTCATAGGATTAT	0.333333
Unigene47771_All	(ACTTCA)3	766863-766880	CDS	+	PAC:18248572.CDS.8	18248572	scaffold_8	CATCAATTTCATCGAATG	0.36
Unigene4777_All	(TATTT)4	5317464-5317483	CDS	+	PAC:18219676.CDS.1	18219676	scaffold_19	AGAGGAGTGGCAAAATGGTA	0.121212
Unigene4749_All	(GAAATC)3	5252146-5252163	five_prime_UTR	-	PAC:18222473.five_prime_UTR.1	18222473	scaffold_14	AATCGAAAGCGAAAGTCC	0.7
Unigene47424_All	(TGCTG)4	16811080-16811099	CDS	+	PAC:18246290.CDS.1	18246290	scaffold_2	CTGTCTCCGGAGAATAAAGC	0.285714
Unigene4739_All	(TCT)6	9875702-9875719	five_prime_UTR	-	PAC:18248530.five_prime_UTR.1	18248530	scaffold_8	TCTCCTTTAGTTCTTTTC	0.5
Unigene4733_All	(CCAGAA)3	3731836-3731853	CDS	-	PAC:18226157.CDS.1	18226157	scaffold_4	CAGAACCAGAAGCACTTA	0.736842
Unigene4733_All	(CCAGAA)3	5846937-5846954	CDS	-	PAC:18231158.CDS.1	18231158	scaffold_11	CAGAGCCAGAAGCACTCA	0.684211
Unigene47312_All	(CTTCAT)4	14480643-14480666	CDS	-	PAC:18214788.CDS.3	18214788	scaffold_18	TTCATCTTCATCTTCATCTTCATC	0.92
Unigene47312_All	(CTTCAT)4	10906716-10906739	five_prime_UTR	-	PAC:18225583.five_prime_UTR.1	18225583	scaffold_4	ATCTTCATCTTCATCTTCATCTTC	0.846154
Unigene47312_All	(CTTCAT)4	8813893-8813916	five_prime_UTR	-	PAC:18227302.five_prime_UTR.1	18227302	scaffold_9	TTCATCTTCATCTTCATCTTCATC	0.92
Unigene47312_All	(CTTCAT)4	43482905-43482928	CDS	+	PAC:18239269.CDS.2	18239269	scaffold_1	CATCTTCATCTTCATCTTCATCTT	0.777778
Unigene47312_All	(CTTCAT)4	43482911-43482934	CDS	+	PAC:18239269.CDS.2	18239269	scaffold_1	CATCTTCATCTTCATCTTCATCTT	0.777778
Unigene47312_All	(CTTCAT)4	43482917-43482940	CDS	+	PAC:18239269.CDS.2	18239269	scaffold_1	CATCTTCATCTTCATCTTCATCTT	0.777778
Unigene47312_All	(CTTCAT)4	43483013-43483036	CDS	+	PAC:18239269.CDS.2	18239269	scaffold_1	CATCTTCATCTTCATCTTCATCTT	0.777778
Unigene47312_All	(CTTCAT)4	9126102-9126125	five_prime_UTR	+	PAC:18226922.five_prime_UTR.1	18226922	scaffold_4	TTCATCTTCATCTCCTCAAAGAAC	0.586207
Unigene47234_All	(CTTCGT)3	6105004-6105021	CDS	+	PAC:18223235.CDS.2	18223235	scaffold_14	TTCGTCTTCGTCTGCTGC	0.789474
Unigene47234_All	(CTTCGT)3	12133720-12133737	CDS	+	PAC:18245645.CDS.1	18245645	scaffold_2	CTTCGTCTTCGTCTGCTG	0.833333
Unigene4721_All	(ATC)9	5559868-5559894	five_prime_UTR	+	PAC:18239719.five_prime_UTR.1	18239719	scaffold_10	ATCATCATCATCTCCACCAATCCAATC	0.703704
Unigene4717_All	(CA)10	5033783-5033802	five_prime_UTR	+	PAC:18230304.five_prime_UTR.1	18230304	scaffold_12	TTTTACACACACAGAGAAAG	0.521739
Unigene4702_All	(GA)12	2244935-2244958	CDS	+	PAC:18228788.CDS.13	18228788	scaffold_9	TGAAACTCTAATGACTATGTCCTC	0.208333
Unigene46900_All	(TTC)7	9406907-9406927	CDS	+	PAC:18245065.CDS.1	18245065	scaffold_2	TTGACCCCCTCTAGACGCATC	0.380952
Unigene46831_All	(AG)10	9775877-9775896	five_prime_UTR	-	PAC:18224947.five_prime_UTR.1	18224947	scaffold_4	AGAGAGAGAGGTGGGGTGAG	0.75
Unigene46776_All	(TTG)6(TTC)7	6735585-6735623	CDS	-	PAC:18243539.CDS.1	18243539	scaffold_7	TGTTGTTCTTCTTCTTCTTCTTCGTTGACGTCATCGTTT	0.480769
Unigene46742_All	(GA)12	21274949-21274972	three_prime_UTR	-	PAC:18212930.three_prime_UTR.1	18212930	scaffold_6	AAGGAAGATTAACGAGAGAGAGCG	0.64
Unigene4674_All	(GGA)6	12009924-12009941	CDS	+	PAC:18213748.CDS.1	18213748	scaffold_6	GCCGCTGCCGTTCTTCTA	0.277778
Unigene46554_All	(GCAGAG)3	13212552-13212569	CDS	+	PAC:18230138.CDS.1	18230138	scaffold_12	CTCCGAGTCAAGGCCTGT	0.473684
Unigene46459_All	(GTC)6	5103991-5104008	CDS	-	PAC:18211149.CDS.3	18211149	scaffold_6	GTCGCACTCTCAGCTTGC	0.444444
Unigene46459_All	(GTC)6	13678371-13678388	CDS	-	PAC:18215433.CDS.3	18215433	scaffold_18	CACAGAAAATGGGACGAT	0.222222
Unigene46318_All	(TTC)6	16030858-16030875	three_prime_UTR	-	PAC:18231503.three_prime_UTR.1	18231503	scaffold_11	CTTATTTTTTCTATCGTT	0.444444
Unigene46318_All	(TTC)6	44360487-44360504	three_prime_UTR	-	PAC:18238656.three_prime_UTR.1	18238656	scaffold_1	TCTTCTTCTTCTTCTTCT	0.894737
Unigene46071_All	(TC)11	4270611-4270632	five_prime_UTR	+	PAC:18244668.five_prime_UTR.1	18244668	scaffold_2	CCCTCTCTCTCTCCGAACTCCT	0.6
Unigene46007_All	(GACGAG)5	17246923-17246952	CDS	+	PAC:18240545.CDS.1	18240545	scaffold_10	GACGACATCGAGGACGAGGCCGAGGACGAG	0.866667
Unigene46007_All	(GACGAG)5	4371050-4371079	CDS	-	PAC:18249429.CDS.1	18249429	scaffold_8	AGTTGTTTGCGGCTTCAAGCGATGTGAATT	0.375
Unigene45895_All	(TGG)9	18182890-18182916	CDS	-	PAC:18216098.CDS.1	18216098	scaffold_3	ACTACTTGGCGGTACTGGTGCTGCTGG	0.62069
Unigene45895_All	(TGG)9	5065984-5066010	CDS	+	PAC:18238818.CDS.1	18238818	scaffold_1	TGTTACTGGAACTGGTGGTGGCGGTGG	0.740741
Unigene45743_All	(TCTTCG)3	25370217-25370234	CDS	-	PAC:18235963.CDS.1	18235963	scaffold_1	CTTCGTCTTCGTCTTCGT	0.894737
Unigene45697_All	(AAAAAC)3	10118560-10118577	five_prime_UTR	-	PAC:18242972.five_prime_UTR.1	18242972	scaffold_7	TGAATTCTAAAATAAAAT	0.5
Unigene45526_All	(GAG)8	4598953-4598976	CDS	+	PAC:18210513.CDS.3	18210513	scaffold_17	ATGAAGGTGAAGAGGAGGAGGAGG	0.692308
Unigene45526_All	(GAG)8	1180654-1180677	CDS	+	PAC:18243364.CDS.3	18243364	scaffold_7	GAAACCGTGCGGAAGTCCGTAGGC	0.375
Unigene455_All	(CCGGCA)3caacacctaccggcacaggcaccggcaccggaacc(GGCACA)5	15533168-15533250	CDS	-	PAC:18241342.CDS.4	18241342	scaffold_10	GCACAGGCACAGGCACAGGCACAGGCACACCTTCATCTATAATTCCTACCCCGCCTTCATCAGTGTTCAACTCAGGATTGGGC	0
Unigene4539_All	(CCT)6	3649062-3649079	CDS	+	PAC:18210369.CDS.1	18210369	scaffold_17	GCTTCTTTTTTGTTATTA	0.277778
Unigene4539_All	(CCT)6	715027-715044	five_prime_UTR	+	PAC:18243849.five_prime_UTR.1	18243849	scaffold_7	GCTTATCTTTGTTTTTCT	0.5
Unigene4527_All	(GAA)6	4977260-4977277	CDS	-	PAC:18231416.CDS.2	18231416	scaffold_11	GAAGAAGAAGAAGACGAA	0.944444
Unigene45240_All	(GAG)6	12123369-12123386	CDS	+	PAC:18211302.CDS.6	18211302	scaffold_6	AGGAGGAGGAGGAGCACG	0.842105
Unigene45225_All	(CCAACT)3	2701719-2701736	CDS	+	PAC:18208729.CDS.2	18208729	scaffold_5	AATCCTCCACCTGCTCCA	0.47619
Unigene4515_All	(CAG)7	32560629-32560649	CDS	+	PAC:18235979.CDS.1	18235979	scaffold_1	AGCAGCGGCAGCAAGAAGAAG	0.772727
Unigene44970_All	(TGG)6	4942249-4942266	CDS	+	PAC:18219097.CDS.5	18219097	scaffold_19	GTGGTGGAGGCACAAGTG	0.578947
Unigene44900_All	(GGT)6	2573399-2573416	CDS	-	PAC:18210160.CDS.1	18210160	scaffold_17	GTGGTGGTGTCTGAGATA	0.631579
Unigene44784_All	(TGA)7	10272992-10273012	CDS	-	PAC:18220383.CDS.1	18220383	scaffold_13	GATGATGATGATGATGAGCCA	0.68
Unigene4472_All	(AAG)9	2676894-2676920	five_prime_UTR	+	PAC:18207347.five_prime_UTR.1	18207347	scaffold_5	GAAGAAGAAGAAGAAATCAGAAACCCG	0.655172
Unigene44589_All	(GAAGAC)3	14850360-14850377	CDS	+	PAC:18241523.CDS.1	18241523	scaffold_10	ACAGGCAATGGTTGTTTC	0.333333
Unigene44589_All	(GAAGAC)3	6464513-6464530	CDS	-	PAC:18247445.CDS.1	18247445	scaffold_8	CTGAAGAAGACGAAGACG	0.565217
Unigene44528_All	(TCTTCA)4	9700808-9700831	CDS	+	PAC:18247620.CDS.1	18247620	scaffold_8	CTTCTTCATCTTCCCAAATGGCAT	0.517241
Unigene4451_All	(GCAGCT)3	20187712-20187729	CDS	-	PAC:18240746.CDS.11	18240746	scaffold_10	TCCTCACCGAAGTCAGAG	0.3
Unigene4451_All	(GCAGCT)3	1622198-1622215	CDS	+	PAC:18247892.CDS.4	18247892	scaffold_8	CTGTTACTGCTGCACATG	0.578947
Unigene4451_All	(GCAGCT)3	1636201-1636218	CDS	+	PAC:18247543.CDS.11	18247543	scaffold_8	CAGCTGCAGCTGCAGCTT	0.894737
Unigene44455_All	(CTT)6	15816539-15816556	five_prime_UTR	-	PAC:18219223.five_prime_UTR.1	18219223	scaffold_19	GTTTTGTTACACGATTGT	0.388889
Unigene44378_All	(TTTTAA)3	8445146-8445163	five_prime_UTR	+	PAC:18229288.five_prime_UTR.1	18229288	scaffold_12	TAATTTTAATTTTAATTT	0.714286
Unigene44377_All	(CCT)7	8463144-8463164	five_prime_UTR	+	PAC:18237034.five_prime_UTR.1	18237034	scaffold_1	TAAACCGTTACAAAACCACCT	0.380952
Unigene44369_All	(AGA)7	3881459-3881479	CDS	-	PAC:18225719.CDS.1	18225719	scaffold_4	GAAGAAGAAGAAGAAGAAAGA	0.909091
Unigene44319_All	(GAGT)5	5078478-5078497	CDS	-	PAC:18220813.CDS.1	18220813	scaffold_13	AACAATCTTCACGTCTCAAT	0.3
Unigene4421_All	(GAA)6	13672885-13672902	CDS	+	PAC:18217919.CDS.1	18217919	scaffold_3	GCGGCGGCGAAGAAGAAT	0.578947
Unigene4408_All	(CTC)8	2461607-2461630	five_prime_UTR	+	PAC:18245350.five_prime_UTR.1	18245350	scaffold_2	ATCTCCTCCTCCTCCTCCTTCTCC	0.807692
Unigene44043_All	(AGA)9	396156-396182	five_prime_UTR	+	PAC:18220826.five_prime_UTR.1	18220826	scaffold_13	AGAAGAAGAAGAAGAAGAAGAAGAGGA	0.962963
Unigene4392_All	(GGAAGA)3	9209376-9209393	CDS	+	PAC:18229132.CDS.1	18229132	scaffold_12	GAAGAGGAAGAGGAAGAG	0.894737
Unigene4392_All	(GGAAGA)3	9973868-9973885	CDS	+	PAC:18233380.CDS.1	18233380	scaffold_15	GAAGAGGAAGAGGTGGAT	0.789474
Unigene4382_All	(GA)10	5283755-5283774	five_prime_UTR	+	PAC:18243481.five_prime_UTR.1	18243481	scaffold_7	GGAGAGAGAGAGATAAGAGA	0.857143
Unigene4382_All	(GA)10	6188737-6188756	five_prime_UTR	+	PAC:18206432.five_prime_UTR.1	18206432	scaffold_5	CTATCTTCGATAGAGAGAGA	0.55
Unigene43813_All	(CCATTC)3	7096877-7096894	three_prime_UTR	-	PAC:18237265.three_prime_UTR.1	18237265	scaffold_1	CATTCCCATTCCTTGTCC	0.736842
Unigene43726_All	(TCA)7	11356-11376	CDS	+	PAC:18209055.CDS.1	18209055	scaffold_337	TAGTCATGGAGGGCAATTCCT	0.380952
Unigene43679_All	(CGC)6	9839654-9839671	CDS	+	PAC:18206102.CDS.1	18206102	scaffold_5	GTGGAGGCCGCCGCAGAA	0.578947
Unigene43679_All	(CGC)6	9848105-9848122	CDS	+	PAC:18206447.CDS.1	18206447	scaffold_5	GAGGCCGCCGCAGAAAAT	0.454545
Unigene43679_All	(CGC)6	9909655-9909672	CDS	+	PAC:18206643.CDS.1	18206643	scaffold_5	GTCGTCGCCGCTGCTGCA	0.684211
Unigene43679_All	(CGC)6	9910061-9910078	CDS	+	PAC:18206643.CDS.2	18206643	scaffold_5	GTCTCCGCCATTGCGATG	0.409091
Unigene43679_All	(CGC)6	10643661-10643678	CDS	+	PAC:18208024.CDS.1	18208024	scaffold_5	GTCGCCGCCGCTGCTGCA	0.736842
Unigene43679_All	(CGC)6	10644076-10644093	CDS	+	PAC:18208024.CDS.2	18208024	scaffold_5	GTCTCCGCCACTGCGATG	0.454545
Unigene4367_All	(GAGTA)4	1949546-1949565	five_prime_UTR	+	PAC:18220590.five_prime_UTR.1	18220590	scaffold_13	GGAGGAGGAGGAGGAGGAGG	0.35
Unigene4367_All	(AGG)7	1949747-1949767	five_prime_UTR	+	PAC:18220590.five_prime_UTR.1	18220590	scaffold_13	TAGAGTAGAGTAGAGTAGAGA	0.428571
Unigene4353_All	(CT)10	26883166-26883185	five_prime_UTR	-	PAC:18236249.five_prime_UTR.1	18236249	scaffold_1	ACTCTCTCTCTCTCTCTCTC	0.904762
Unigene43346_All	(CT)13	19628386-19628411	CDS	+	PAC:18246047.CDS.1	18246047	scaffold_2	CATCTTCTGTCATGTGCTTTGGTACT	0.423077
Unigene4325_All	(CTC)7	6693510-6693530	CDS	+	PAC:18241301.CDS.1	18241301	scaffold_10	CCTTCTCCTCCTCCACCTCCC	0.772727
Unigene43204_All	(TAT)6	434503-434520	CDS	+	PAC:18218465.CDS.1	18218465	scaffold_22	GCATCACCTCCAGACCAA	0.315789
Unigene43204_All	(TAT)6	16078435-16078452	CDS	+	PAC:18213964.CDS.1	18213964	scaffold_6	GAAGCAGCAGCCTCACCA	0.315789
Unigene4320_All	(GGCCAT)3	2853508-2853525	CDS	-	PAC:18238343.CDS.1	18238343	scaffold_1	GTTCTTGTCACTGATGCT	0.444444
Unigene43165_All	(AGG)6	6925782-6925799	CDS	+	PAC:18227945.CDS.1	18227945	scaffold_9	AGGAGGATTCTTGGATGT	0.5
Unigene43165_All	(AGG)6	26999493-26999510	CDS	+	PAC:18238214.CDS.1	18238214	scaffold_1	CATGGGAGGAGGATTCTT	0.5
Unigene43110_All	(TGCTAC)3	20909707-20909724	CDS	-	PAC:18225115.CDS.1	18225115	scaffold_4	CCAGCCCCGTTAACCCCA	0.315789
Unigene43032_All	(CTGCTA)3	13524027-13524044	CDS	-	PAC:18219604.CDS.1	18219604	scaffold_19	GGCCTTTACAAAATTTCA	0.35
Unigene43025_All	(CAGCTA)3	22727977-22727994	CDS	-	PAC:18208966.CDS.1	18208966	scaffold_5	AGCTACAGCTACATCTTC	0.789474
Unigene42766_All	(AGGGAC)3	13561768-13561785	CDS	+	PAC:18230288.CDS.7	18230288	scaffold_12	GGGACAGGGACAATGCAA	0.736842
Unigene42733_All	(GAG)7	22079729-22079749	CDS	-	PAC:18225882.CDS.1	18225882	scaffold_4	TTTCCGAGGAGGAGGAGGAGC	0.576923
Unigene42704_All	(GAA)6	4839411-4839428	CDS	-	PAC:18227248.CDS.1	18227248	scaffold_9	CAGAAGAAGAAGAAGAAG	0.8
Unigene42704_All	(GAA)6	24532028-24532045	CDS	-	PAC:18239299.CDS.1	18239299	scaffold_1	AAGAAGAAGAAGAAGTAC	0.842105
Unigene4264_All	(GA)16	12139721-12139752	CDS	+	PAC:18215568.CDS.1	18215568	scaffold_18	GGGCTTGAAATCAACAAAGTCTCCCATAGCAG	0.375
Unigene4264_All	(GA)16	12150829-12150860	CDS	+	PAC:18215277.CDS.1	18215277	scaffold_18	ACGGTAGGAATAAGCTGTCGAAGTTCGTCGCT	0.28125
Unigene42569_All	(CCA)6	13952520-13952537	CDS	-	PAC:18241012.CDS.1	18241012	scaffold_10	ACCCCAAACCCCTCCTCC	0.578947
Unigene425_All	(AG)11	9537762-9537783	five_prime_UTR	+	PAC:18218235.five_prime_UTR.1	18218235	scaffold_3	TTTTTATTCAAGCCTTGTAAGA	0.16129
Unigene42464_All	(AAATCC)3	4569603-4569620	CDS	+	PAC:18232174.CDS.1	18232174	scaffold_11	CCTGGCATCATACTCCTC	0.363636
Unigene42463_All	(CAGATG)5	11698073-11698102	CDS	-	PAC:18218785.CDS.22	18218785	scaffold_19	ATGGCTAAAAACTTCTCAAAGAAAGCCAAT	0.290323
Unigene42177_All	(GTTGCT)4	20047855-20047878	CDS	-	PAC:18207969.CDS.1	18207969	scaffold_5	TTGCTGTTGCTGTTGCTGTTGCTG	0.92
Unigene42177_All	(GTTGCT)4	5056905-5056928	five_prime_UTR	+	PAC:18246947.five_prime_UTR.2	18246947	scaffold_2	AGACAACTGGACTCGGTCACCACT	0.269231
Unigene42174_All	(GTTTTT)3	10814891-10814908	CDS	-	PAC:18218601.CDS.1	18218601	scaffold_19	TGTAAACAGTGTCAAGAA	0.217391
Unigene42110_All	(CCATCA)4	5624550-5624573	CDS	-	PAC:18234675.CDS.16	18234675	scaffold_1	ATCATTCTGTGTTTCCACTATTGC	0.354839
Unigene42019_All	(TGGGAC)3	69231-69248	CDS	-	PAC:18229923.CDS.1	18229923	scaffold_12	GGATTCTTCTGTAAATTG	0.391304
Unigene42019_All	(TGGGAC)3	113532-113549	CDS	-	PAC:18229624.CDS.1	18229624	scaffold_12	GGATTCTTCTGTAAATTG	0.391304
Unigene42002_All	(TTAGA)6	8240895-8240924	five_prime_UTR	+	PAC:18247503.five_prime_UTR.1	18247503	scaffold_8	ATTTTATTACTACAAGCCACAAGGACAAGA	0.411765
Unigene41994_All	(ACC)6	3473425-3473442	three_prime_UTR	-	PAC:18218634.three_prime_UTR.1	18218634	scaffold_19	GCAGTATACTTGGCTCTC	0.222222
Unigene41994_All	(ACC)6	4558-4575	CDS	+	PAC:18244121.CDS.1	18244121	scaffold_784	CCACCACCACCCGAAAAC	0.590909
Unigene4192_All	(AAAAAT)3	14773380-14773397	three_prime_UTR	+	PAC:18249055.three_prime_UTR.1	18249055	scaffold_8	ACATAAAAGCCCTTTTTC	0.269231
Unigene4184_All	(AACAGA)3	10180318-10180335	five_prime_UTR	+	PAC:18218336.five_prime_UTR.1	18218336	scaffold_3	TCAACAAGAAAAAAAAAA	0.55
Unigene4183_All	(TCC)7	4858163-4858183	CDS	-	PAC:18238100.CDS.2	18238100	scaffold_1	CTTCCTCCTCCTCTTCCTCCT	0.818182
Unigene41817_All	(CAGCGG)3	4007911-4007928	CDS	+	PAC:18247561.CDS.1	18247561	scaffold_8	AGCGGTAATAATAATCGA	0.473684
Unigene41743_All	(CCA)8	28346448-28346471	CDS	+	PAC:18234595.CDS.2	18234595	scaffold_1	CACCACCACCTCAGGCAATTCCAT	0.64
Unigene41727_All	(CTT)6	9312326-9312343	five_prime_UTR	-	PAC:18207237.five_prime_UTR.1	18207237	scaffold_5	TACTATACTTCACACTCT	0.473684
Unigene41557_All	(CATCAA)3	15939040-15939057	CDS	-	PAC:18206256.CDS.3	18206256	scaffold_5	CGAAAACAATAGCAACAG	0.555556
Unigene41557_All	(CATCAA)3	11605360-11605377	CDS	+	PAC:18242615.CDS.5	18242615	scaffold_7	GTCATCAACATCAACAAT	0.7
Unigene41163_All	(ATT)6	4937420-4937437	CDS	-	PAC:18249650.CDS.15	18249650	scaffold_8	CTGTAGCTGAGGAGCTGA	0.107143
Unigene41092_All	(GA)10	2990739-2990758	five_prime_UTR	+	PAC:18210616.five_prime_UTR.1	18210616	scaffold_17	TGAAAAAACCAGTAAGTGAT	0.47619
Unigene41041_All	(CTT)7	7272597-7272617	CDS	-	PAC:18224294.CDS.1	18224294	scaffold_14	TTCTTCTTCTTCTTCTTGTTC	0.863636
Unigene41041_All	(CTT)7	13468182-13468202	CDS	+	PAC:18245470.CDS.1	18245470	scaffold_2	TTGAACTCAGCTCTCTGCATA	0.409091
Unigene40795_All	(TTGTGT)3	10604201-10604218	three_prime_UTR	-	PAC:18222611.three_prime_UTR.1	18222611	scaffold_14	TGAAATAGGGAAAGAGAA	0.368421
Unigene4073_All	(GATTCA)4	22489907-22489930	CDS	+	PAC:18208150.CDS.8	18208150	scaffold_5	ATTCAGATTCATCTTCATCTGATT	0.703704
Unigene4073_All	(GATTCA)4	3027936-3027959	CDS	-	PAC:18246694.CDS.8	18246694	scaffold_2	GGGAAGCCTACGGATGATGGTCCT	0.375
Unigene4071_All	(AGAAAC)5	20031323-20031352	CDS	-	PAC:18207418.CDS.1	18207418	scaffold_5	CAAGGGGAATAAATTTTACGATATCTATGG	0.264706
Unigene40666_All	(TG)11	9256549-9256570	CDS	+	PAC:18236197.CDS.2	18236197	scaffold_1	GTGTAAGATGAGCGTCTTTGGC	0.565217
Unigene4062_All	(CCA)6	4832682-4832699	CDS	-	PAC:18215579.CDS.1	18215579	scaffold_18	GGTGGGACGGCAAATGCT	0.227273
Unigene40580_All	(GTG)6	13494653-13494670	CDS	+	PAC:18218069.CDS.1	18218069	scaffold_3	AACCTCAGAGTCTCAATA	0.222222
Unigene40580_All	(GTG)6	7435504-7435521	CDS	+	PAC:18234583.CDS.1	18234583	scaffold_1	CAATATAAACTTCAACAT	0.0526316
Unigene40556_All	(ACC)8	796493-796516	CDS	-	PAC:18213381.CDS.1	18213381	scaffold_6	CCACCACCATCGCCGCCGCCATCT	0.72
Unigene40556_All	(ACC)8	631461-631484	CDS	+	PAC:18251122.CDS.1	18251122	scaffold_16	TTTCTTCCACTCCCTCGTAGACAA	0.423077
Unigene40535_All	(CCTC)5	10581543-10581562	CDS	-	PAC:18216304.CDS.1	18216304	scaffold_3	TTCCTCGTACCCTCGAAGAT	0.384615
Unigene40528_All	(CTC)6	13814248-13814265	five_prime_UTR	-	PAC:18248403.five_prime_UTR.1	18248403	scaffold_8	TACCTGTACTTGCATTTT	0.388889
Unigene40507_All	(AAGGCC)3	15966620-15966637	CDS	-	PAC:18230866.CDS.1	18230866	scaffold_11	AGGCCAAGGCGAAGGCTT	0.789474
Unigene40380_All	(GAA)6	1407678-1407695	CDS	-	PAC:18206026.CDS.7	18206026	scaffold_5	TGAGAGGGAGCGAGAAAG	0.444444
Unigene40380_All	(GAA)6	750085-750102	CDS	-	PAC:18221863.CDS.5	18221863	scaffold_13	AGCTAATAAGCTCCGAGC	0.277778
Unigene40366_All	(GGGTGC)3	19648125-19648142	CDS	-	PAC:18206774.CDS.1	18206774	scaffold_5	GGGTGCGGGTGCTTTCGC	0.777778
Unigene40346_All	(GAT)6	15635553-15635570	CDS	-	PAC:18221637.CDS.5	18221637	scaffold_13	TTGTCCGTGCTGTGGTGA	0.5
Unigene40304_All	(AGCAGA)3	8485503-8485520	CDS	-	PAC:18230467.CDS.1	18230467	scaffold_12	GCAGAAGCAGAAGCACCG	0.789474
Unigene4027_All	(GATACC)3	4629805-4629822	CDS	-	PAC:18249693.CDS.2	18249693	scaffold_8	TGAGTGTTGGAGCTGATA	0.35
Unigene4022_All	(CCGCCA)5	8713190-8713219	five_prime_UTR	-	PAC:18231610.five_prime_UTR.1	18231610	scaffold_11	CTCATTTTCTTCAATCTAAATATATTTTTT	0.225806
Unigene402_All	(CCTTCC)3	10925806-10925823	CDS	+	PAC:18216934.CDS.2	18216934	scaffold_3	CTTCTCCTTTTCTCCAAC	0.5
Unigene40157_All	(CAGCTG)3	5980626-5980643	CDS	-	PAC:18240385.CDS.16	18240385	scaffold_10	TGCAGCTGCAGATGCAGC	0.75
Unigene40157_All	(CAGCTG)3	13556729-13556746	CDS	+	PAC:18249158.CDS.14	18249158	scaffold_8	AAGGTTGTCCAAATCTTC	0.304348
Unigene4010_All	(CCCAAA)4	5964450-5964473	CDS	+	PAC:18240775.CDS.1	18240775	scaffold_10	AACCCAAACCCAAACCCAAACCCA	0.846154
Unigene4010_All	(GACGAA)3	5964597-5964614	CDS	+	PAC:18240775.CDS.1	18240775	scaffold_10	ATGACGAAGACGACGACG	0.75
Unigene40099_All	(TAA)6	4503425-4503442	CDS	-	PAC:18221371.CDS.1	18221371	scaffold_13	TAGTCAAAGATTTCAGGG	0.388889
Unigene40009_All	(CATT)5	3712092-3712111	CDS	-	PAC:18218100.CDS.1	18218100	scaffold_3	GGTATGCAGAGCTTGTGCAG	0.32
Unigene40009_All	(CATT)5	9740171-9740190	CDS	-	PAC:18216469.CDS.1	18216469	scaffold_3	GGTATGCGGAGCTTGTGCAG	0.28
Unigene39979_All	(AGA)6	16261737-16261754	CDS	+	PAC:18216979.CDS.1	18216979	scaffold_3	GACGAAGAAGAAGAAGAG	0.842105
Unigene39952_All	(TCT)6	20767848-20767865	CDS	-	PAC:18226730.CDS.1	18226730	scaffold_4	TTACAGGTATGATTCTTT	0.28
Unigene39932_All	(AGATC)4	13037548-13037567	five_prime_UTR	-	PAC:18236680.five_prime_UTR.1	18236680	scaffold_1	ATTAGATTAGATCAGATCAG	0.727273
Unigene39915_All	(CTCCAG)3	4842037-4842054	CDS	-	PAC:18213404.CDS.2	18213404	scaffold_6	TCCAGCTCCAGCTTCTTC	0.736842
Unigene39915_All	(CTCCAG)3	13436214-13436231	CDS	-	PAC:18215046.CDS.2	18215046	scaffold_18	TCCAGCTTCTTCAACAGG	0.631579
Unigene39901_All	(TGG)6	19587665-19587682	CDS	-	PAC:18216245.CDS.2	18216245	scaffold_3	TTCTAAGTGGATTGAGGC	0.333333
Unigene39892_All	(AAG)7	23356058-23356078	CDS	-	PAC:18212082.CDS.1	18212082	scaffold_6	ATGAAAGTGGGTAATGAGATA	0.47619
Unigene39892_All	(AAG)7	4415176-4415196	CDS	+	PAC:18214809.CDS.1	18214809	scaffold_18	AAAAGAAGAAGAAGAAGAAGA	0.863636
Unigene39881_All	(TGATCA)3	20179279-20179296	CDS	+	PAC:18226729.CDS.3	18226729	scaffold_4	CCTCCATGTCCTTCGTGA	0.444444
Unigene39881_All	(TGATCA)3	12280688-12280705	three_prime_UTR	+	PAC:18227476.three_prime_UTR.1	18227476	scaffold_9	AAGCATGATACCAGAAAA	0.578947
Unigene39828_All	(GGA)7	6461124-6461144	CDS	-	PAC:18206849.CDS.1	18206849	scaffold_5	CTGCGCCCTTTATACTTGGAA	0.0789474
Unigene39828_All	(GGA)7	5824858-5824878	CDS	-	PAC:18243478.CDS.1	18243478	scaffold_7	TCTTTCGAGCAATAATATTCA	0.230769
Unigene39813_All	(GA)12	16433798-16433821	CDS	+	PAC:18207058.CDS.1	18207058	scaffold_5	CCACAACCCGGCCGGAACAATTCC	0.208333
Unigene39813_All	(GA)12	11055322-11055345	CDS	+	PAC:18243907.CDS.1	18243907	scaffold_7	ATAAGCCATTGTAAATTGATAAAG	0.44
Unigene39777_All	(GA)11	2589316-2589337	three_prime_UTR	-	PAC:18249390.three_prime_UTR.1	18249390	scaffold_8	GCATTTCAAGTTGGGGCATTTT	0.227273
Unigene39759_All	(CT)11	12555359-12555380	five_prime_UTR	-	PAC:18209394.five_prime_UTR.1	18209394	scaffold_17	TTGTGTGCTCTCTCTCTCTCTC	0.782609
Unigene39753_All	(CTT)6	20857202-20857219	CDS	-	PAC:18226301.CDS.1	18226301	scaffold_4	CCTCTTCTTCTTTGGTAT	0.666667
Unigene39730_All	(AAG)14	21544018-21544059	CDS	-	PAC:18224943.CDS.1	18224943	scaffold_4	AATCCCAAAGCCTCCCCTTTTTCACTCACCAAAGCCTTTAAC	0.186441
Unigene39720_All	(CCAAAC)3	9323991-9324008	CDS	-	PAC:18224046.CDS.1	18224046	scaffold_14	TGATCTGGGACGACCATC	0.368421
Unigene39720_All	(CCAAAC)3	17132876-17132893	CDS	-	PAC:18245463.CDS.1	18245463	scaffold_2	AGCGGTTGAGATGCTTTT	0.166667
Unigene39716_All	(CAA)7	4437404-4437424	CDS	-	PAC:18246968.CDS.2	18246968	scaffold_2	GGGTTATTTTCGGCCACCACA	0.32
Unigene3970_All	(GGA)7	12278664-12278684	CDS	-	PAC:18241250.CDS.1	18241250	scaffold_10	GAGGAGGAGGAGGAGGAGGAG	0.909091
Unigene3970_All	(AAAGAG)3	8403839-8403856	CDS	+	PAC:18249228.CDS.1	18249228	scaffold_8	GAGAGATTGGAGGATGGA	0.47619
Unigene39690_All	(CTCTTC)3	5192079-5192096	CDS	+	PAC:18222329.CDS.1	18222329	scaffold_14	ACTAGGCTTAATGTCCCC	0.277778
Unigene39690_All	(CTCTTC)3	11362605-11362622	CDS	+	PAC:18245646.CDS.1	18245646	scaffold_2	ACCAGGTTTAATATCCCC	0.277778
Unigene39670_All	(GGCTTC)3	27277392-27277409	CDS	+	PAC:18238212.CDS.1	18238212	scaffold_1	TGGCTTCGGCTTCGGCTT	0.894737
Unigene39650_All	(AGAAG)4	10798802-10798821	CDS	-	PAC:18236301.CDS.1	18236301	scaffold_1	AAGACGCAGGGATCCCAGAA	0.47619
Unigene3965_All	(CCCTAA)3	1666314-1666331	CDS	+	PAC:18216324.CDS.2	18216324	scaffold_3	AAATCTAACCTTCTTCTG	0.409091
Unigene3965_All	(CCCTAA)3	19739327-19739344	CDS	-	PAC:18237561.CDS.1	18237561	scaffold_1	CCTAACCCTAGCCCTAAC	0.842105
Unigene39628_All	(GCG)6	12337102-12337119	CDS	+	PAC:18229697.CDS.1	18229697	scaffold_12	GGCGGCGGCGATTTGGCA	0.65
Unigene39628_All	(GCG)6	14915130-14915147	CDS	-	PAC:18232830.CDS.1	18232830	scaffold_15	CAAATCTGCCAATCAGTA	0.263158
Unigene39530_All	(CAC)6	20494535-20494552	CDS	+	PAC:18207172.CDS.1	18207172	scaffold_5	ACCACCACCAGCATCCTA	0.684211
Unigene39530_All	(CAC)6	4683641-4683658	three_prime_UTR	-	PAC:18246308.three_prime_UTR.1	18246308	scaffold_2	TGCTTCAAGTGTTTACCT	0.222222
Unigene39501_All	(TCTT)6	10026142-10026165	CDS	-	PAC:18223687.CDS.1	18223687	scaffold_14	TTCTTGCTTACACTGCTGGTGCTG	0.375
Unigene39470_All	(GGAGCA)3	10703285-10703302	CDS	-	PAC:18232068.CDS.1	18232068	scaffold_11	CGTGTGGCCATTAAGCAT	0.304348
Unigene39439_All	(AAAAG)4	9662480-9662499	CDS	+	PAC:18242161.CDS.1	18242161	scaffold_10	TAATAAAAAAAAAAGAGTAA	0.65
Unigene3942_All	(GA)13	6974490-6974515	five_prime_UTR	-	PAC:18220632.five_prime_UTR.1	18220632	scaffold_13	GTCTTCTTTTTAATTGTGTGTTTTAT	0.135135
Unigene39403_All	(CAG)6	7446796-7446813	CDS	+	PAC:18248575.CDS.15	18248575	scaffold_8	AGCAGCAGCAGCAGCAGC	0.894737
Unigene39400_All	(CCCCTC)3	5409338-5409355	CDS	-	PAC:18212563.CDS.2	18212563	scaffold_6	TCTTCACAAACATACCAG	0.222222
Unigene39332_All	(GATGAA)4	20512210-20512233	CDS	+	PAC:18206583.CDS.3	18206583	scaffold_5	AAGAAGAAGATGAAGCTAGTGGCT	0.535714
Unigene39332_All	(GATGAA)4	4673260-4673283	CDS	-	PAC:18244394.CDS.2	18244394	scaffold_2	GCCGAAGTGGTAAACAAGAAGGCA	0.5
Unigene39331_All	(AGGGTT)3	3153310-3153327	CDS	-	PAC:18241691.CDS.1	18241691	scaffold_10	CTGCTTCATCTGGCTTGC	0.4
Unigene39331_All	(AGGGTT)3	13917450-13917467	CDS	-	PAC:18249194.CDS.1	18249194	scaffold_8	CTCCCTCCGGCTTGCTCA	0.277778
Unigene39281_All	(AATAAA)3	20701757-20701774	CDS	+	PAC:18239651.CDS.1	18239651	scaffold_10	GAGCCTGCACTTATGAAG	0.333333
Unigene39257_All	(ACCAGA)3	11768720-11768737	CDS	+	PAC:18214254.CDS.1	18214254	scaffold_18	TTTCCTGACCCGGACTTG	0.4
Unigene39231_All	(TTGA)6	12418453-12418476	five_prime_UTR	-	PAC:18251400.five_prime_UTR.1	18251400	scaffold_16	TGATTGATTGATTGATTGATTGAT	0.92
Unigene39226_All	(AAT)6	8063001-8063018	three_prime_UTR	+	PAC:18208117.three_prime_UTR.1	18208117	scaffold_5	ACCCCAAAGATTTTAAAA	0.347826
Unigene39163_All	(AAAT)5	22206938-22206957	five_prime_UTR	-	PAC:18224735.five_prime_UTR.1	18224735	scaffold_4	TCAGCTCTCGTGCTCAACGC	0.227273
Unigene39151_All	(GGTGAC)3	7253797-7253814	CDS	-	PAC:18227121.CDS.1	18227121	scaffold_9	GCTTTTCATCAGATTTTT	0.277778
Unigene39151_All	(GGTGAC)3	27386242-27386259	CDS	-	PAC:18237740.CDS.1	18237740	scaffold_1	GCTTTTCATCAGATTTTT	0.277778
Unigene39139_All	(TCT)6	10590677-10590694	five_prime_UTR	-	PAC:18239177.five_prime_UTR.1	18239177	scaffold_1	CTCCCTCAAAACCGATCT	0.32
Unigene39122_All	(AGGGGC)3	3907867-3907884	CDS	+	PAC:18224824.CDS.16	18224824	scaffold_4	GCAGAGGCAGGGGCAGGG	0.75
Unigene39094_All	(TCATGA)3	13203254-13203271	CDS	+	PAC:18212851.CDS.1	18212851	scaffold_6	GATCATGATCATCATGTG	0.590909
Unigene3907_All	(TC)13	4662041-4662066	five_prime_UTR	+	PAC:18224699.five_prime_UTR.1	18224699	scaffold_4	CTTAATTATCTTCTCTCTCACTCTGT	0.62963
Unigene3907_All	(TC)13	7718445-7718470	CDS	-	PAC:18230954.CDS.1	18230954	scaffold_11	GGTTCAACATCAACCCTCTGATCACT	0.269231
Unigene39007_All	(AAGGAG)3	20037807-20037824	CDS	-	PAC:18226474.CDS.3	18226474	scaffold_4	CCGTCATAAAGATAAAGA	0.32
Unigene39007_All	(AAGGAG)3	12146521-12146538	CDS	-	PAC:18227209.CDS.2	18227209	scaffold_9	CCGTCATAAAGATAAAGA	0.32
Unigene39005_All	(CAGCAA)3	2530194-2530211	CDS	-	PAC:18207533.CDS.1	18207533	scaffold_5	TTCAAAAATCATAGCCTT	0.421053
Unigene39005_All	(CAGCAA)3	1527347-1527364	CDS	-	PAC:18220263.CDS.1	18220263	scaffold_13	TTCAAAAATCACAGTCTT	0.421053
Unigene38966_All	(AGGAG)4	5677855-5677874	five_prime_UTR	+	PAC:18228773.five_prime_UTR.1	18228773	scaffold_9	GAGAGGAGAGGAGAAGAGAA	0.772727
Unigene38950_All	(TTC)7	36593616-36593636	CDS	-	PAC:18234611.CDS.1	18234611	scaffold_1	CTTCTTCTTCTTGTTTTTGCT	0.727273
Unigene38912_All	(CT)11	10710180-10710201	CDS	-	PAC:18217803.CDS.1	18217803	scaffold_3	CCACCTTATTCCTTTCCTCACC	0.454545
Unigene38909_All	(TGG)6	54583-54600	three_prime_UTR	+	PAC:18215811.three_prime_UTR.1	18215811	scaffold_149	CATATTACTAAATGAAAC	0.25
Unigene38909_All	(TGG)6	3844024-3844041	three_prime_UTR	+	PAC:18250413.three_prime_UTR.1	18250413	scaffold_16	AAAAACTCTATCCCAGTC	0.12
Unigene38907_All	(CCT)9	12770516-12770542	CDS	+	PAC:18231156.CDS.1	18231156	scaffold_11	CTCGTCCTCGTCCTCCTCCTCCTCCTC	0.857143
Unigene38891_All	(ATT)7	15868183-15868203	three_prime_UTR	+	PAC:18239972.three_prime_UTR.1	18239972	scaffold_10	TATCATTATTATTATTATGTT	0.818182
Unigene38885_All	(AATCAG)3	4715838-4715855	CDS	+	PAC:18244898.CDS.1	18244898	scaffold_2	AGGCAATTCTCGTCGCGA	0.277778
Unigene38812_All	(AACAGC)4	6083808-6083831	CDS	-	PAC:18218063.CDS.1	18218063	scaffold_3	TAACACTACCTGCAGCTGGGGTGT	0.48
Unigene38812_All	(AACAGC)4	15817499-15817522	CDS	+	PAC:18236751.CDS.1	18236751	scaffold_1	AGCAGCAGCAGCAACAGCAACAAC	0.875
Unigene38779_All	(TTTTTC)3	36161535-36161552	five_prime_UTR	+	PAC:18239382.five_prime_UTR.1	18239382	scaffold_1	TTTTTTTTTTTTTTTTTC	0.888889
Unigene3875_All	(TTTTA)4	17264998-17265017	CDS	-	PAC:18246839.CDS.14	18246839	scaffold_2	AGCAGAAAAGCATACTAGCT	0.272727
Unigene38742_All	(AATAAA)3	26993002-26993019	three_prime_UTR	+	PAC:18234412.three_prime_UTR.2	18234412	scaffold_1	CACATCATCAGGATGTTG	0.277778
Unigene38725_All	(CAGAGA)3	9720839-9720856	CDS	+	PAC:18248218.CDS.4	18248218	scaffold_8	AGAGATAGAGACAGAGAA	0.842105
Unigene38725_All	(CAGAGA)3	10976331-10976348	CDS	-	PAC:18240343.CDS.5	18240343	scaffold_10	GAAGATGAAGATGATGAT	0.421053
Unigene38702_All	(GGTAGC)3	2255270-2255287	CDS	+	PAC:18227513.CDS.1	18227513	scaffold_9	TGGTAGCGGTAGCGGAAT	0.789474
Unigene38650_All	(TTTTAT)3	6196573-6196590	CDS	-	PAC:18222858.CDS.3	18222858	scaffold_14	AGGCTGGCATTGCAAGAA	0.25
Unigene38650_All	(TTTTAT)3	12207264-12207281	CDS	-	PAC:18244813.CDS.3	18244813	scaffold_2	AGCGAATTCGAGCTAAAG	0.333333
Unigene38625_All	(TAGAGG)4	13571242-13571265	CDS	-	PAC:18232691.CDS.1	18232691	scaffold_15	CTCCACCTCCTCCGGCCGCGGCCG	0.181818
Unigene38611_All	(CAGCAA)3	14790654-14790671	CDS	+	PAC:18240562.CDS.1	18240562	scaffold_10	CCCCAACAACAGCAACAG	0.666667
Unigene38611_All	(CAGCAA)3	6515498-6515515	CDS	-	PAC:18248771.CDS.1	18248771	scaffold_8	AAAACCAAAGACGGTGGA	0.368421
Unigene386_All	(AAAG)5	13056038-13056057	CDS	-	PAC:18212150.CDS.2	18212150	scaffold_6	AATTGGTGAATGCACACTAC	0.4
Unigene38561_All	(GA)10	12173940-12173959	five_prime_UTR	-	PAC:18243068.five_prime_UTR.1	18243068	scaffold_7	AGAGAGAGAGAGAGAGAGCA	0.904762
Unigene38545_All	(ATTTTT)4	19543657-19543680	CDS	-	PAC:18211843.CDS.7	18211843	scaffold_6	GCTTCTTCCTACCCTAATCCTCCA	0.384615
Unigene38524_All	(CCACCT)3	25384006-25384023	five_prime_UTR	+	PAC:18212687.five_prime_UTR.1	18212687	scaffold_6	CACCTCCTCCCCCTCCAT	0.65
Unigene38516_All	(ACTCCG)4actat(GACTAC)3	11745416-11745462	CDS	+	PAC:18228629.CDS.1	18228629	scaffold_9	GTACTCCGACTCCGACTCCGACTATGACTACGACTACGACTACACTC	0.803922
Unigene38477_All	(TGG)8	13324319-13324342	five_prime_UTR	-	PAC:18232693.five_prime_UTR.1	18232693	scaffold_15	GGTGGTGGTGGTGGTGTTGGTGAG	0.84
Unigene38477_All	(TGG)8	13546025-13546048	five_prime_UTR	-	PAC:18229380.five_prime_UTR.1	18229380	scaffold_12	GTATGGTGGTGGAATTGGTGAATT	0.583333
Unigene38472_All	(GATGAC)3	17032081-17032098	CDS	-	PAC:18226297.CDS.11	18226297	scaffold_4	ATGATGACGATGACCTTG	0.7
Unigene38472_All	(GATGAC)3	10065481-10065498	CDS	+	PAC:18227567.CDS.12	18227567	scaffold_9	ATGATGACGATGATGATG	0.75
Unigene38468_All	(CTCAGC)3	3827789-3827806	CDS	-	PAC:18217469.CDS.3	18217469	scaffold_3	ATTTTGGCACTAGTACAT	0.227273
Unigene38468_All	(CTCAGC)3	9793003-9793020	CDS	-	PAC:18216171.CDS.3	18216171	scaffold_3	TTGGCACCGGTGCATGTC	0.368421
Unigene38459_All	(AAG)7	8221023-8221043	five_prime_UTR	-	PAC:18226734.five_prime_UTR.1	18226734	scaffold_4	TGTTCTCCTAGTACTAAGCAA	0.2
Unigene38436_All	(GAG)7	14240659-14240679	CDS	+	PAC:18214329.CDS.2	18214329	scaffold_18	AGGAGGAGGAGGAGGAGCGGG	0.863636
Unigene38433_All	(CAACAG)3	7757422-7757439	CDS	+	PAC:18217093.CDS.1	18217093	scaffold_3	CACAACAGCAACAGCAAC	0.8
Unigene38404_All	(GCT)8	9018225-9018248	CDS	-	PAC:18233955.CDS.1	18233955	scaffold_15	CTGCTGCTGCTGCTGCTGCTGCTA	0.92
Unigene38400_All	(AGG)6	5913742-5913759	five_prime_UTR	+	PAC:18250765.five_prime_UTR.1	18250765	scaffold_16	TGTAAATTTGAAAGAGAA	0.347826
Unigene38386_All	(TGC)6	2255451-2255468	CDS	+	PAC:18217453.CDS.2	18217453	scaffold_3	AGGTGCTGGTTTCATGTG	0.388889
Unigene38386_All	(TGC)6	2399053-2399070	CDS	+	PAC:18218322.CDS.8	18218322	scaffold_3	AAATGAAGGTGCAGGTTT	0.444444
Unigene38386_All	(TGC)6	19554975-19554992	CDS	-	PAC:18238821.CDS.3	18238821	scaffold_1	GGTGTAACTGCTGCTGCT	0.65
Unigene38371_All	(TTCT)5	17951498-17951517	CDS	-	PAC:18225623.CDS.1	18225623	scaffold_4	CGGTTATGGTACTCAATGGC	0.25
Unigene38356_All	(GCA)6	5010352-5010369	CDS	+	PAC:18220021.CDS.1	18220021	scaffold_19	TGGCAGCAGCATTTTGAT	0.36
Unigene38356_All	(GCA)6	4105963-4105980	CDS	-	PAC:18221542.CDS.1	18221542	scaffold_13	AGAGTTCGACATTGGATG	0.35
Unigene38355_All	(TGT)6	4038863-4038880	CDS	+	PAC:18246287.CDS.1	18246287	scaffold_2	ACGGGCAAGCTCTTCGGA	0.166667
Unigene38349_All	(GAG)6	21095755-21095772	five_prime_UTR	-	PAC:18245996.five_prime_UTR.1	18245996	scaffold_2	ACACAGTAAGGAGACCCT	0.333333
Unigene38343_All	(TTC)6	8555016-8555033	CDS	+	PAC:18236173.CDS.18	18236173	scaffold_1	AAAGGTGTCACCCTTCCT	0.318182
Unigene38338_All	(CCACCC)3	5327406-5327423	CDS	+	PAC:18227998.CDS.1	18227998	scaffold_9	CATCACCACCACCACCCT	0.736842
Unigene38338_All	(CCACCC)3	25090851-25090868	CDS	+	PAC:18234409.CDS.1	18234409	scaffold_1	ACCAGCCCCACCCCCACC	0.842105
Unigene38315_All	(AAG)7	2539824-2539844	CDS	+	PAC:18226828.CDS.1	18226828	scaffold_4	AGAATTGTTTTGATGGATTTT	0.285714
Unigene38315_All	(AAG)7	4445264-4445284	five_prime_UTR	+	PAC:18231691.five_prime_UTR.1	18231691	scaffold_11	TCTCACTGTCTCCCAGTCTCT	0.0588235
Unigene38299_All	(TGC)6	3713247-3713264	CDS	+	PAC:18230046.CDS.1	18230046	scaffold_12	GCAAAGAAACCTAATGGG	0.315789
Unigene38299_All	(TGC)6	4748404-4748421	CDS	-	PAC:18233933.CDS.1	18233933	scaffold_15	GATATCTTCTCAAGAAGG	0.333333
Unigene38242_All	(CAA)6	3596240-3596257	CDS	+	PAC:18220623.CDS.3	18220623	scaffold_13	AACAACAACAACAATTTG	0.636364
Unigene38242_All	(AAG)6	3596908-3596925	three_prime_UTR	+	PAC:18220623.three_prime_UTR.1	18220623	scaffold_13	GAAGAAGATGCCTATGTT	0.55
Unigene38232_All	(CT)13	7066637-7066662	three_prime_UTR	-	PAC:18223713.three_prime_UTR.1	18223713	scaffold_14	GTCTGCTACTCTTAAGCCACGTCTTC	0.423077
Unigene38229_All	(GGTGGA)3	5731638-5731655	CDS	-	PAC:18215994.CDS.1	18215994	scaffold_3	GAGGTGGAGGTGGAGGCT	0.636364
Unigene38214_All	(ACCGCC)3	9040744-9040761	CDS	-	PAC:18211477.CDS.1	18211477	scaffold_6	GCGCCACCGCCACCATTA	0.684211
Unigene38193_All	(ATCTCC)3	12849698-12849715	CDS	+	PAC:18242791.CDS.1	18242791	scaffold_7	AGAAAATCTCCATCACCA	0.521739
Unigene38160_All	(GAAGAC)3	32120759-32120776	CDS	-	PAC:18237660.CDS.2	18237660	scaffold_1	GATGAAGACGGTGATTCT	0.52381
Unigene38148_All	(AAAGC)4ccaatcccctctctt(TCTCTA)3	14357749-14357801	five_prime_UTR	-	PAC:18246850.five_prime_UTR.1	18246850	scaffold_2	GCAAAGCCCAATCCCCTCTCTTTCTCTATCTCTATTTCTCTTCCGCAGTTAGG	0
Unigene38136_All	(GGAAGC)3	10048785-10048802	CDS	-	PAC:18214455.CDS.1	18214455	scaffold_18	CAACAACAAGAGGAAACA	0.526316
Unigene38120_All	(CAT)6	5311229-5311246	CDS	-	PAC:18219626.CDS.1	18219626	scaffold_19	GGAGCCGACACCGTAAAT	0.4
Unigene38113_All	(TA)11	7348480-7348501	three_prime_UTR	+	PAC:18229912.three_prime_UTR.1	18229912	scaffold_12	ATTAATAAATATATCTGGCTTT	0.444444
Unigene38095_All	(ATC)6(ACC)6atcaccatcactccctgatacgctctcgtttcggacactgccttgttctgcaaccaccgaatctacgtcaccatgagagtgcgggtaatgatggact(GCGGGG)3	2041074-2041224	five_prime_UTR	-	PAC:18228963.five_prime_UTR.1	18228963	scaffold_12	TCGTCGTCGTCATCGTCGTCGCCGCCGCTATCATTCCCTGACAGGCTGTCGTTTCGCACACTACCTTGTTCTGCGACCACCGAATCAACATCCCCGTGAGAGTGCTGGTGGTGGTGGTGGATGGTGGGGGTGGTGGTGGATTGGGGTTTTG	0.15
Unigene38095_All	(ATC)6(ACC)6atcaccatcactccctgatacgctctcgtttcggacactgccttgttctgcaaccaccgaatctacgtcaccatgagagtgcgggtaatgatggact(GCGGGG)3	785311-785461	CDS	+	PAC:18233949.CDS.1	18233949	scaffold_15	AGAGTGCTGGTAATGATGGACTGCGGGGGCGGGGGCGGGGGCGGGGTCGGGGTCGTTCGATTGGGGTTTTGGGTTTCGGGTGATATGGAGATTGTCGTTTTGGAAAGAAACGACGATGGAAATGAGTTTGGCGAGGAGGTATGAGAAGAGA	0.0666667
Unigene38075_All	(GCA)6	5832058-5832075	CDS	-	PAC:18230265.CDS.1	18230265	scaffold_12	AAAGGATAACTGCCAGAC	0.388889
Unigene38074_All	(GTG)6	2751281-2751298	CDS	+	PAC:18221450.CDS.1	18221450	scaffold_13	GTCACTGTAGCAGTGGTT	0.555556
Unigene38069_All	(TCC)9	1733671-1733697	CDS	-	PAC:18234860.CDS.3	18234860	scaffold_1	CCTCCTCCTCCTCTTCACCGCCTTCCT	0.714286
Unigene38058_All	(TCC)6	5992617-5992634	CDS	-	PAC:18218741.CDS.1	18218741	scaffold_19	CCTCCTCCTCCTCCTCCT	0.894737
Unigene38058_All	(TCC)6	4556784-4556801	CDS	-	PAC:18220592.CDS.1	18220592	scaffold_13	CCTCCTCCTCCTCTATGG	0.590909
Unigene38056_All	(GGC)6	13742128-13742145	CDS	-	PAC:18229840.CDS.3	18229840	scaffold_12	CTTTGTGGGATTTTTGGA	0.277778
Unigene38049_All	(GGTGCT)4gctggcggtgctggcgctggtgtaggtgctggttcgactggagggtcagatggggcagtgataggtgggtc(TGGGTT)3	5842269-5842381	CDS	-	PAC:18222464.CDS.1	18222464	scaffold_14	CAGGTGCTGGTGCAGGTGCAGGTGCAGGTGCTGGTGCTGGTGCTGTTGCTGGTGCTGGTTCGGCTGGTGGTTCAGATGGGGCAGTGATAGGTGGGTCTGGGTTTGGGTTCGGA	0
Unigene38040_All	(CCCTAA)5	6360633-6360662	CDS	+	PAC:18244409.CDS.1	18244409	scaffold_2	AACAAGTGCACAAACTCAAGAACAGACCCA	0.342105
Unigene38037_All	(TCT)8	773-796	CDS	-	PAC:18222113.CDS.2	18222113	scaffold_2119	TACAACTCTTCTTCTTCTTCTTCT	0.791667
Unigene38037_All	(TCT)8	325219-325242	CDS	+	PAC:18230659.CDS.1	18230659	scaffold_11	CTCCCAAACGGCACCGTCCTGCAA	0.307692
Unigene3803_All	(AGCCAT)3	5491699-5491716	CDS	-	PAC:18220863.CDS.1	18220863	scaffold_13	GCCAAAGCCATAACCATA	0.789474
Unigene38026_All	(ATCTCT)3	2402824-2402841	five_prime_UTR	+	PAC:18222915.five_prime_UTR.1	18222915	scaffold_14	CTCTATCTCTGTCTCTCT	0.75
Unigene38025_All	(ATG)6	5965762-5965779	CDS	+	PAC:18242854.CDS.2	18242854	scaffold_7	TGATGATGAGACTGATGG	0.736842
Unigene38010_All	(TTG)12	19477454-19477489	CDS	+	PAC:18240059.CDS.1	18240059	scaffold_10	TAGAAAACGAGAGACTATTGAAGGACATTTCATCAA	0.324324
Unigene3801_All	(AG)10	4831796-4831815	five_prime_UTR	-	PAC:18250308.five_prime_UTR.1	18250308	scaffold_16	GTGCAGACTGCAGAGATTGA	0.52381
Unigene38006_All	(CACCAG)3	12305646-12305663	CDS	+	PAC:18219310.CDS.1	18219310	scaffold_19	CCAGCACCAGCACCAGCA	0.8
Unigene38006_All	(CACCAG)3	11724158-11724175	CDS	+	PAC:18221218.CDS.1	18221218	scaffold_13	CCCAGCACCAGTTGAGGA	0.631579
Unigene38001_All	(CTC)7	3210388-3210408	five_prime_UTR	-	PAC:18221189.five_prime_UTR.1	18221189	scaffold_13	ATCTCCTCCTCTTCCTCCTCC	0.782609
Unigene38000_All	(CATGGG)5	4685694-4685723	CDS	+	PAC:18215587.CDS.3	18215587	scaffold_18	ATGGGCATGCGCATGGATCTGGGCACGAGC	0.741935
Unigene37955_All	(GAGGCA)3	19235469-19235486	five_prime_UTR	-	PAC:18226716.five_prime_UTR.1	18226716	scaffold_4	AGGCAGAGGCAGAGAGAG	0.789474
Unigene37954_All	(GGCTTC)3	15212990-15213007	CDS	-	PAC:18240606.CDS.7	18240606	scaffold_10	GCTGCGGCTGCGGCTTCT	0.789474
Unigene37937_All	(TGAGCT)3	4451560-4451577	CDS	+	PAC:18224085.CDS.3	18224085	scaffold_14	GAGCTCGAGCTTGGTTTC	0.684211
Unigene37937_All	(TGAGCT)3	10781930-10781947	three_prime_UTR	-	PAC:18244306.three_prime_UTR.1	18244306	scaffold_2	GTCTATGTGCTCTAGGCC	0.391304
Unigene37937_All	(TGAGCT)3	10816149-10816166	CDS	+	PAC:18244914.CDS.1	18244914	scaffold_2	GAACTTGAGCTTGGTTTC	0.684211
Unigene37933_All	(CAG)7	21462617-21462637	CDS	+	PAC:18240668.CDS.1	18240668	scaffold_10	GAAAAATGGGGTTCCATTTGA	0.318182
Unigene37928_All	(CCA)7tcccttgtgccaacgc(CACCAG)4caccat(CAC)12	22074127-22074229	CDS	-	PAC:18246470.CDS.1	18246470	scaffold_2	CGCCACCACCACCACCACCCCTTGTGCCAACGCCACCATCACCATCACCATCACCATCACCATCCGCACTTGCTTTGCTCCCACCAACACCACCACCACCAAT	0
Unigene37927_All	(TCCATC)6	16233547-16233582	CDS	+	PAC:18218361.CDS.1	18218361	scaffold_3	GTATATCCATCTCCAACTCCATCTCCATCTCCATCT	0.837838
Unigene37927_All	(TCCATC)6	10622753-10622788	CDS	+	PAC:18237374.CDS.1	18237374	scaffold_1	TCCTTCTCCATCATCTTCTTCTTCGTCTGTTGGTGA	0.488889
Unigene37915_All	(AAAAAT)4	19109645-19109668	five_prime_UTR	-	PAC:18245793.five_prime_UTR.1	18245793	scaffold_2	CTCTGTAACCCAACCAAATCAACA	0.423077
Unigene37883_All	(AAG)8	3222798-3222821	CDS	+	PAC:18243999.CDS.1	18243999	scaffold_7	ACATAGATTAGTTGCTTTAATCTC	0.291667
Unigene37880_All	(TTCCAG)4	4686698-4686721	CDS	-	PAC:18210236.CDS.15	18210236	scaffold_17	GTGGTTCAAGCAAAAATGGAGATG	0.307692
Unigene37880_All	(TTCCAG)4	1245943-1245966	three_prime_UTR	-	PAC:18243159.three_prime_UTR.1	18243159	scaffold_7	ATCCTTTCCAGAGGATTGGAAGAA	0.413793
Unigene37853_All	(CCTGTC)4	9447745-9447768	CDS	-	PAC:18208630.CDS.2	18208630	scaffold_5	TGTCCCTGTCCCTGTCCCTGTCCC	0.846154
Unigene37853_All	(CCTGTC)4	2412613-2412636	CDS	-	PAC:18248239.CDS.6	18248239	scaffold_8	CCCTCTCCCTGTCCCTGTCCCGTT	0.84
Unigene37831_All	(GAAGAT)3	534258-534275	CDS	+	PAC:18219576.CDS.9	18219576	scaffold_19	AAGATGAAGAGGAAGACA	0.789474
Unigene37831_All	(GAAGAT)3	15146169-15146186	CDS	+	PAC:18225287.CDS.9	18225287	scaffold_4	AAGATGAAGATGATGAAG	0.789474
Unigene37774_All	(GTGCTC)3	11280659-11280676	CDS	+	PAC:18216672.CDS.1	18216672	scaffold_3	CCGCAAGTGAAACAACGA	0.333333
Unigene37739_All	(CAT)7	7295126-7295146	CDS	-	PAC:18207498.CDS.15	18207498	scaffold_5	TGGGTGAACATCATCATGATC	0.608696
Unigene37739_All	(CAT)7	7381309-7381329	CDS	-	PAC:18243798.CDS.15	18243798	scaffold_7	ATCATCATCATCATCCACTCT	0.772727
Unigene37734_All	(GATTAT)3	2732945-2732962	CDS	+	PAC:18227629.CDS.2	18227629	scaffold_9	AAGGAGATTCAGAAGTAT	0.444444
Unigene3773_All	(GCAACA)3	15034908-15034925	CDS	-	PAC:18241202.CDS.1	18241202	scaffold_10	GAAGAAGACTTCAAGCTT	0.45
Unigene3773_All	(GCAACA)3	6310846-6310863	CDS	+	PAC:18249462.CDS.1	18249462	scaffold_8	GCAACAGCAACAGCTCCT	0.833333
Unigene37688_All	(TCT)7	9575332-9575352	CDS	-	PAC:18235112.CDS.1	18235112	scaffold_1	TATTTTTCTCTACCATAATGC	0.47619
Unigene37688_All	(AGGAAG)3	9575534-9575551	five_prime_UTR	-	PAC:18235112.five_prime_UTR.1	18235112	scaffold_1	ACTACTAGTTTTTCACAT	0.277778
Unigene37641_All	(CCA)6	13148606-13148623	CDS	+	PAC:18242901.CDS.1	18242901	scaffold_7	CCTCCTCCAAAATCTCAT	0.555556
Unigene37632_All	(CCATCA)4tcc(CCACCT)3	14220294-14220338	CDS	+	PAC:18213707.CDS.1	18213707	scaffold_6	ATCCACTACTGCTTTAGTCTCTTCATCAGAATCCTTAACCCCATA	0.403846
Unigene37586_All	(TTTTTG)3	5911011-5911028	three_prime_UTR	-	PAC:18206951.three_prime_UTR.1	18206951	scaffold_5	AACAGATAAGAAAATCCA	0.111111
Unigene37586_All	(TTTTTG)3	4822598-4822615	three_prime_UTR	-	PAC:18242782.three_prime_UTR.1	18242782	scaffold_7	TAAGAAAATCCATGATTT	0.230769
Unigene37582_All	(ATG)6	16096394-16096411	CDS	+	PAC:18207990.CDS.10	18207990	scaffold_5	ATTAGAATGGTGTGCTCG	0.5
Unigene37563_All	(TGGTCC)3	22996214-22996231	CDS	+	PAC:18235566.CDS.7	18235566	scaffold_1	GGTCCTGGTCCTGGTCCT	0.894737
Unigene37468_All	(GTC)8	12956813-12956836	CDS	-	PAC:18218774.CDS.2	18218774	scaffold_19	TCGTCGTCGTCGTCATCCTCGTCC	0.84
Unigene37468_All	(GTC)8	12771557-12771580	CDS	-	PAC:18220720.CDS.2	18220720	scaffold_13	TCGTCGTTGTCGTCGTCATCCGCA	0.76
Unigene37459_All	(CTTCT)4	26522114-26522133	five_prime_UTR	-	PAC:18213596.five_prime_UTR.1	18213596	scaffold_6	TCCTCCTCTTCTCTTCTCTT	0.772727
Unigene3744_All	(AAG)7	11870508-11870528	five_prime_UTR	+	PAC:18231527.five_prime_UTR.1	18231527	scaffold_11	ATAAAAATAAAAATAAAAATA	0.565217
Unigene3744_All	(AAG)7	36470926-36470946	five_prime_UTR	+	PAC:18236712.five_prime_UTR.1	18236712	scaffold_1	ACACAATAATCAGAAGAAGAA	0.727273
Unigene37430_All	(CCATCA)3	9192460-9192477	CDS	+	PAC:18249589.CDS.6	18249589	scaffold_8	CATCACCATCACAATCAC	0.842105
Unigene3743_All	(CTCTCG)3ctctccactaccacgtgctccctcccactctctgtctttctttcctctactaaaatcattacaaacaa(GAGAGG)4	8451865-8451974	five_prime_UTR	+	PAC:18248780.five_prime_UTR.1	18248780	scaffold_8	TCTCTCTCTCGCTCTCGCTCTCCACTACCACGTGCTCCCTCCCACTCTCTGTCTTTCTTTCCTCTACTAAAATCATTACAAACAAGAGAGGGAGAGGGAGAGGGAGAGCG	0
Unigene37408_All	(CCT)6	375239-375256	CDS	+	PAC:18230842.CDS.1	18230842	scaffold_11	CTTCTTCTTCTCAAAAAC	0.388889
Unigene37399_All	(CAGCAA)3	22823492-22823509	CDS	-	PAC:18212618.CDS.1	18212618	scaffold_6	TCATATACCTATTATAGC	0.4
Unigene37360_All	(TTC)6	1268395-1268412	CDS	-	PAC:18207230.CDS.1	18207230	scaffold_5	CGGTCAAGGAGAAGAGTA	0.0645161
Unigene37360_All	(TTC)6	633164-633181	CDS	-	PAC:18221726.CDS.1	18221726	scaffold_13	TCTGGTCTAACATTTCCT	0.5
Unigene3736_All	(TCTGCT)3	24580583-24580600	CDS	-	PAC:18211300.CDS.1	18211300	scaffold_6	GTGGGATATCACTCATGA	0.368421
Unigene37355_All	(GAC)6	21276748-21276765	three_prime_UTR	+	PAC:18207149.three_prime_UTR.2	18207149	scaffold_5	AGCTGTAGGCTTACCGGC	0.222222
Unigene37347_All	(TCGTCA)3	11587509-11587526	CDS	-	PAC:18223807.CDS.1	18223807	scaffold_14	CATCATCATCATCATCGC	0.684211
Unigene37347_All	(TCGTCA)3	18121328-18121345	CDS	-	PAC:18244777.CDS.1	18244777	scaffold_2	CGTCATCGTCATCGTCAT	0.894737
Unigene37328_All	(AAAGAG)3	1668067-1668084	CDS	-	PAC:18206257.CDS.3	18206257	scaffold_5	ACTTATAAAAAAGACAGG	0.444444
Unigene37328_All	(AAAGAG)3	1065568-1065585	CDS	-	PAC:18221123.CDS.2	18221123	scaffold_13	GCAACTTACTATGCACCC	0.222222
Unigene37296_All	(CCGGCT)3	12811940-12811957	CDS	-	PAC:18242436.CDS.4	18242436	scaffold_7	TCTATTGGTGGTGGTCTT	0.3
Unigene37293_All	(AGG)7	33641119-33641139	CDS	-	PAC:18237999.CDS.21	18237999	scaffold_1	GACGAAGAAAAGGAAGAGGAG	0.681818
Unigene37293_All	(AGG)7	14707094-14707114	CDS	+	PAC:18242059.CDS.2	18242059	scaffold_10	GGAAGAGGAGGAGGAGGAGGA	0.863636
Unigene37273_All	(AAGGGG)3	6958084-6958101	CDS	+	PAC:18223125.CDS.1	18223125	scaffold_14	AGAGGAAGGGGAAGGGAG	0.789474
Unigene37273_All	(AAGGGG)3	12930065-12930082	CDS	+	PAC:18244941.CDS.1	18244941	scaffold_2	AGGGGAAGGGGAAGGGGG	0.894737
Unigene37260_All	(AT)11	16982097-16982118	CDS	+	PAC:18224414.CDS.8	18224414	scaffold_4	GAAAATTTAATACCAACTTTTC	0.478261
Unigene37186_All	(CA)10	17537042-17537061	three_prime_UTR	+	PAC:18239852.three_prime_UTR.2	18239852	scaffold_10	ACACACACACACACACATAT	0.857143
Unigene37174_All	(CTT)7	15500746-15500766	CDS	-	PAC:18218797.CDS.1	18218797	scaffold_19	GACACTGGAGATGATGACAAT	0.190476
Unigene37174_All	(CTT)7	15205253-15205273	five_prime_UTR	+	PAC:18221032.five_prime_UTR.1	18221032	scaffold_13	CTTCTTCTTCTTCTTAATAAT	0.809524
Unigene37138_All	(GA)12	16696335-16696358	CDS	+	PAC:18213974.CDS.1	18213974	scaffold_6	GGCTTCGAAGAGACAGAGGTGAGA	0.451613
Unigene37100_All	(GAGAG)5	32307265-32307289	CDS	-	PAC:18236403.CDS.1	18236403	scaffold_1	ACTTGCCAGAAAAACCACCTGCTTT	0.166667
Unigene37086_All	(ACCCGA)4	212170-212193	CDS	+	PAC:18224716.CDS.1	18224716	scaffold_4	GACTCACCCGAACCCGAACCACCC	0.655172
Unigene37086_All	(ACCCGA)4	1144646-1144669	CDS	-	PAC:18231830.CDS.1	18231830	scaffold_11	AGTCCATTTGAGTCGGAGCAGCCC	0.37931
Unigene37086_All	(ACCCGA)4	1406716-1406739	CDS	-	PAC:18230746.CDS.1	18230746	scaffold_11	GCCAAGTAGCCCGGGTCGACCAGG	0.461538
Unigene37086_All	(ACCCGA)4	1616839-1616862	CDS	-	PAC:18232140.CDS.1	18232140	scaffold_11	ATCAAGAAAGTCATGGCCAAGTAG	0.321429
Unigene37068_All	(CCA)9	12374389-12374415	three_prime_UTR	-	PAC:18219504.three_prime_UTR.1	18219504	scaffold_19	CTTAACCTTGTTAATTAAGTTCGAGGG	0.225806
Unigene37042_All	(TCTTCC)3	5261304-5261321	CDS	-	PAC:18247780.CDS.1	18247780	scaffold_8	TTGCTTGCCTTCTACTCT	0.388889
Unigene37037_All	(AGAGAA)3	5350571-5350588	CDS	+	PAC:18237398.CDS.1	18237398	scaffold_1	GCTTAAAAACCTTTTCAA	0.333333
Unigene36991_All	(TTTTCT)3	10249929-10249946	three_prime_UTR	-	PAC:18249289.three_prime_UTR.1	18249289	scaffold_8	TTTTTTTTTTAATTTAAA	0.666667
Unigene36968_All	(GGA)7	7068553-7068573	five_prime_UTR	-	PAC:18217574.five_prime_UTR.1	18217574	scaffold_3	GAGGAGGAGGAGGAGGATCCT	0.68
Unigene36960_All	(GATGAC)3	24536337-24536354	CDS	-	PAC:18211154.CDS.4	18211154	scaffold_6	TACACAGATATGGCCAAC	0.388889
Unigene36960_All	(GATGAC)3	995207-995224	CDS	-	PAC:18214898.CDS.4	18214898	scaffold_18	CCCAAATCCCATCTCATC	0.166667
Unigene36955_All	(TTG)7	16596839-16596859	CDS	-	PAC:18240094.CDS.1	18240094	scaffold_10	TGTTGTTGTTGTTGTTGTTGT	0.909091
Unigene36944_All	(GTGGCT)3	6045471-6045488	three_prime_UTR	+	PAC:18240751.three_prime_UTR.1	18240751	scaffold_10	CAATATTTTCCAACCTTT	0.222222
Unigene36944_All	(GTGGCT)3	13508578-13508595	CDS	-	PAC:18248387.CDS.3	18248387	scaffold_8	GGCCTATTGTTGTTCAAA	0.473684
Unigene36921_All	(AGG)8	4857848-4857871	CDS	-	PAC:18238100.CDS.3	18238100	scaffold_1	GGAGAAAGGGAGGGAGTGCTAGCG	0.56
Unigene36904_All	(CAC)8	14876489-14876512	CDS	+	PAC:18241060.CDS.1	18241060	scaffold_10	ATCAACAACAGCAACACCACCACC	0.72
Unigene36904_All	(CAC)8	6436679-6436702	CDS	-	PAC:18247502.CDS.1	18247502	scaffold_8	GGTGGTGATCAAAAGGCGGGGTCT	0.166667
Unigene36875_All	(TTG)6	16476683-16476700	CDS	-	PAC:18217514.CDS.1	18217514	scaffold_3	TTGTTGTTTTGTTGTTGG	0.894737
Unigene36875_All	(TTG)6	10844889-10844906	CDS	-	PAC:18234508.CDS.1	18234508	scaffold_1	TGTTGTTGATGGTTATGA	0.684211
Unigene36864_All	(GAGAGG)3	163502-163519	CDS	+	PAC:18220426.CDS.1	18220426	scaffold_13	AAATGCTCTCTCAAGTGT	0.277778
Unigene36838_All	(ACAGAG)3	1267306-1267323	five_prime_UTR	-	PAC:18229105.five_prime_UTR.1	18229105	scaffold_12	CAGAGGTGATGTTTGGTT	0.368421
Unigene36802_All	(GGAACT)3	8253362-8253379	CDS	+	PAC:18211811.CDS.4	18211811	scaffold_6	GAACTGGAACTGGAACTG	0.894737
Unigene36779_All	(ATAACA)3	7506255-7506272	five_prime_UTR	+	PAC:18210568.five_prime_UTR.1	18210568	scaffold_17	TAGAACTGAAAAACCCAA	0.473684
Unigene36740_All	(GAG)6	5419005-5419022	CDS	+	PAC:18235577.CDS.2	18235577	scaffold_1	AACCCACGCCTCCAAAAC	0.166667
Unigene36694_All	(AAAAAG)3	2373350-2373367	CDS	-	PAC:18220715.CDS.1	18220715	scaffold_13	ATTCATCATCAGCCACAA	0.388889
Unigene36682_All	(CAACAG)3	9707580-9707597	CDS	+	PAC:18212373.CDS.1	18212373	scaffold_6	AACAGCAACAGCAACAAT	0.842105
Unigene3668_All	(GAATT)5	5556142-5556166	CDS	-	PAC:18247627.CDS.1	18247627	scaffold_8	TAATATTCGCAATATCATTGATCTT	0.555556
Unigene3667_All	(ATGTGG)3	32741339-32741356	three_prime_UTR	+	PAC:18239377.three_prime_UTR.1	18239377	scaffold_1	GTGGATGTGGATGACCTC	0.65
Unigene36668_All	(GCAGCC)3	2682363-2682380	CDS	+	PAC:18212007.CDS.5	18212007	scaffold_6	CAGCCACAGCCACAGCCA	0.789474
Unigene36668_All	(GCAGCC)3	2103975-2103992	CDS	+	PAC:18251312.CDS.5	18251312	scaffold_16	CAGCCATCATCACAGCCA	0.578947
Unigene36663_All	(CAAAAC)4	13229444-13229467	CDS	+	PAC:18235409.CDS.1	18235409	scaffold_1	AAACCAAAACCTAAACCAAAACCA	0.807692
Unigene36654_All	(TGC)6	12845169-12845186	CDS	+	PAC:18243046.CDS.4	18243046	scaffold_7	GCTGCTGCTGCTGCTGTT	0.842105
Unigene36645_All	(CAG)9	13084798-13084824	CDS	-	PAC:18211104.CDS.1	18211104	scaffold_6	AACACTCTGTTGATGACAAGTACACTC	0.275862
Unigene36575_All	(CT)10	15875328-15875347	CDS	+	PAC:18242317.CDS.1	18242317	scaffold_10	ATCGTTGCTGTTGTCTTCTT	0.4
Unigene36573_All	(AG)10aactaataataatagaagaagaaaataaaaggaaaggaaactggtagtttaggcagtggaatttggagtacttataat(ATA)6	10707048-10707163	five_prime_UTR	+	PAC:18214542.five_prime_UTR.1	18214542	scaffold_18	GAGAGAGAGAGAGAGATAATAATAATAGAAGAAGAAAATAAAAGGAAAGGAAACTGATAGTTTAGGCAGTGGAATTTGGAGTACTGGTGATATAATAATAATAAAGAACGAAAATC	0.0333333
Unigene36562_All	(TGCCAT)4	7741178-7741201	CDS	-	PAC:18249750.CDS.1	18249750	scaffold_8	GCCATTGCCATTGCCATTGCCATG	0.92
Unigene36557_All	(GAT)6	25521836-25521853	five_prime_UTR	-	PAC:18208272.five_prime_UTR.1	18208272	scaffold_5	GGGGCGGTAATAAAGAAA	0.4
Unigene36541_All	(CTC)8	3642733-3642756	CDS	+	PAC:18217229.CDS.1	18217229	scaffold_3	CCATTATTGTCATCCTCCTCTTCC	0.6
Unigene3651_All	(CAC)6	1046982-1046999	CDS	-	PAC:18221825.CDS.8	18221825	scaffold_13	ACCACCACCACTACCACT	0.842105
Unigene3651_All	(CATCCT)3	1045719-1045736	CDS	-	PAC:18221825.CDS.10	18221825	scaffold_13	ATCCTCATCCTCATCAGC	0.789474
Unigene36478_All	(TTC)6	9280400-9280417	five_prime_UTR	+	PAC:18219503.five_prime_UTR.1	18219503	scaffold_19	TCTCCTCTTTCTTTTCTT	0.631579
Unigene36478_All	(TTC)6	7739657-7739674	five_prime_UTR	-	PAC:18221296.five_prime_UTR.1	18221296	scaffold_13	CGATGGCCATATCTGTCT	0.35
Unigene36450_All	(AGGGAC)4	3119959-3119982	CDS	+	PAC:18238484.CDS.1	18238484	scaffold_1	GACAGGGACCGGGACAGGGACAGA	0.740741
Unigene3644_All	(CTG)6	10410271-10410288	CDS	-	PAC:18216288.CDS.2	18216288	scaffold_3	TGCTGCTGCTGCTGCTGT	0.894737
Unigene36428_All	(GAAGCA)3	16177126-16177143	CDS	+	PAC:18206353.CDS.6	18206353	scaffold_5	GCTGAAGCCGAAGCCGAA	0.619048
Unigene36428_All	(GAAGCA)3	11355395-11355412	CDS	-	PAC:18242771.CDS.6	18242771	scaffold_7	CGCTCTCTTTTCTTTGAA	0.0909091
Unigene36372_All	(CCT)7	1949541-1949561	five_prime_UTR	+	PAC:18220590.five_prime_UTR.1	18220590	scaffold_13	CCACTCCTCCTCCTCCTCCTC	0.818182
Unigene36362_All	(ATTTTT)3	5516108-5516125	three_prime_UTR	+	PAC:18210972.three_prime_UTR.1	18210972	scaffold_6	AAACATGACAACATTTAC	0.333333
Unigene36317_All	(CCTCTG)3	20404098-20404115	CDS	+	PAC:18211223.CDS.1	18211223	scaffold_6	GCTTCATTATCCCTCTTT	0.421053
Unigene36317_All	(CCTCTG)3	4381150-4381167	CDS	+	PAC:18250313.CDS.1	18250313	scaffold_16	AATTATCCATCTTTCTTG	0.526316
Unigene36314_All	(TTA)7	9490930-9490950	CDS	-	PAC:18211764.CDS.6	18211764	scaffold_6	CAGAATTTTGGAATCCGCTGG	0.272727
Unigene36305_All	(AGA)6	11617870-11617887	CDS	+	PAC:18229551.CDS.1	18229551	scaffold_12	GAAGAAGAAGAAGATAGC	0.842105
Unigene36295_All	(GA)12	10841884-10841907	CDS	+	PAC:18226142.CDS.1	18226142	scaffold_4	GCAAGAGAGCACCACCCTTTCTGT	0.375
Unigene3629_All	(CAAAAA)3	15582527-15582544	five_prime_UTR	-	PAC:18218558.five_prime_UTR.1	18218558	scaffold_19	GAAACCCCTTTTAGTATT	0.3
Unigene36277_All	(CT)10	3949655-3949674	five_prime_UTR	+	PAC:18243505.five_prime_UTR.1	18243505	scaffold_7	TCTCTCTCTCTCTCTCTCTC	0.904762
Unigene36262_All	(AT)11	19892432-19892453	CDS	-	PAC:18241949.CDS.8	18241949	scaffold_10	ACTATCATGTGCAGTTGGGTAG	0.363636
Unigene36259_All	(GGA)6	12296118-12296135	CDS	+	PAC:18236298.CDS.1	18236298	scaffold_1	CCGATGAAACCTGAAGGA	0.333333
Unigene36254_All	(AAG)7	3435519-3435539	CDS	+	PAC:18216953.CDS.1	18216953	scaffold_3	GTTGAGGATCTGCAGAGGGTT	0.380952
Unigene36237_All	(TCC)6	15060720-15060737	CDS	+	PAC:18225398.CDS.1	18225398	scaffold_4	CCTCCTCCTCCAATGAAG	0.44
Unigene36234_All	(CAGGAG)3	5947317-5947334	CDS	-	PAC:18207657.CDS.1	18207657	scaffold_5	GGGAACGGCAGCAGCTTC	0.526316
Unigene36234_All	(CAGGAG)3	4869486-4869503	CDS	-	PAC:18243354.CDS.1	18243354	scaffold_7	AGGAGCAGGAGCAGCAGC	0.842105
Unigene36163_All	(CAG)6	1860675-1860692	CDS	+	PAC:18245309.CDS.1	18245309	scaffold_2	ACAGCAACAGCAACAGCA	0.789474
Unigene36162_All	(TCT)8	165-188	CDS	+	PAC:18222070.CDS.1	18222070	scaffold_1092	GGGCTCTAGAAGGAAAACATACTA	0.157895
Unigene36162_All	(TCT)8	6827554-6827577	CDS	+	PAC:18246200.CDS.1	18246200	scaffold_2	TCTGCTGATGGAGCTCTCCTGCTT	0.482759
Unigene36158_All	(TTAGGG)3	7794953-7794970	three_prime_UTR	-	PAC:18223544.three_prime_UTR.1	18223544	scaffold_14	TGTCATTTATTATTTATT	0.333333
Unigene36155_All	(CT)12	16829090-16829113	CDS	-	PAC:18208547.CDS.1	18208547	scaffold_5	AGACCCAAGTCCGTGTCATAGCCA	0.291667
Unigene3615_All	(GGTGGA)4	10478674-10478697	CDS	-	PAC:18229126.CDS.8	18229126	scaffold_12	GTGGAGGTGGAGGTGGAGGTGGGG	0.88
Unigene3615_All	(GGTGGA)4	11200723-11200746	CDS	+	PAC:18232633.CDS.9	18232633	scaffold_15	GCCACTTGTCCAGGAATTCCAGGA	0.375
Unigene36134_All	(ACC)6	13593355-13593372	CDS	+	PAC:18233087.CDS.2	18233087	scaffold_15	ACCACCAGCAGCAGCAGC	0.777778
Unigene361_All	(ATT)7	11697810-11697830	CDS	+	PAC:18240322.CDS.3	18240322	scaffold_10	CTTGAATGCCTTTCTGCACTG	0.285714
Unigene36097_All	(ACCGTG)3	23841031-23841048	five_prime_UTR	-	PAC:18206708.five_prime_UTR.2	18206708	scaffold_5	TGCAGTAGCTGTGGAAGT	0.473684
Unigene3609_All	(CCACTA)3	19215835-19215852	CDS	-	PAC:18240172.CDS.4	18240172	scaffold_10	CACTCCCGCTACCACTAG	0.789474
Unigene36087_All	(TGATCA)3	11701760-11701777	CDS	+	PAC:18250883.CDS.1	18250883	scaffold_16	TCCTGCTGCTGCTGCTCT	0.5
Unigene36050_All	(GAA)6	5829240-5829257	CDS	+	PAC:18210113.CDS.16	18210113	scaffold_17	AAGATGAAGATGAAAAAG	0.736842
Unigene36050_All	(GAA)6	2003814-2003831	CDS	+	PAC:18243647.CDS.20	18243647	scaffold_7	AAGAAGACGAAGAAGAAG	0.842105
Unigene36048_All	(TGA)7	486403-486423	CDS	+	PAC:18218526.CDS.1	18218526	scaffold_22	AATATATTGTGAGTGAACTGA	0.478261
Unigene36048_All	(TGA)7	21856290-21856310	CDS	-	PAC:18226813.CDS.1	18226813	scaffold_4	GATGATGATGATGATGAGCCT	0.68
Unigene36030_All	(AGG)9	4805414-4805440	CDS	-	PAC:18248433.CDS.10	18248433	scaffold_8	TGCATTGGCTGTATTAGCTTCTGCATC	0.333333
Unigene35970_All	(CCA)8gtttacttccattctccgccaccattgtcgcctccatcgccaattccatgtga(ACCCCC)3	5789263-5789357	CDS	+	PAC:18215553.CDS.2	18215553	scaffold_18	CACCACCACCACCAGCAGTTTACTACCATTCTCCCCCACCATTGTCGCCTCCACCCCCACCCGTAATCTATGGAAGTCCGCCACCTCCGACTCCA	0
Unigene35963_All	(CCA)7	41366373-41366393	CDS	+	PAC:18235526.CDS.2	18235526	scaffold_1	TAACCCCTCCTCTTTTATCCA	0.380952
Unigene35958_All	(TCT)8	11102962-11102985	CDS	-	PAC:18209664.CDS.1	18209664	scaffold_17	TTGAATTCTAAAACTTCTTCTCCT	0.625
Unigene35955_All	(GCAACC)3	3569042-3569059	CDS	+	PAC:18224246.CDS.1	18224246	scaffold_14	CAGCAACAACCACATCCA	0.631579
Unigene35955_All	(GCAACC)3	10256580-10256597	CDS	+	PAC:18245387.CDS.2	18245387	scaffold_2	CAACCGCAACCGCAATCA	0.842105
Unigene35928_All	(GA)10	13334380-13334399	three_prime_UTR	+	PAC:18248853.three_prime_UTR.1	18248853	scaffold_8	AGTGACAGGTCAAAGTAATG	0.434783
Unigene35928_All	(GA)10	6565767-6565786	CDS	-	PAC:18239998.CDS.10	18239998	scaffold_10	TTAATCAATCAGTGCAGATC	0.25
Unigene35918_All	(CTCTGC)3tttctctgccc(CTGTTT)3	1503064-1503110	five_prime_UTR	+	PAC:18249327.five_prime_UTR.1	18249327	scaffold_8	TCTGCCTCTGCCTCTGCCTTCTCTGCCTCTGTTTCTTTTCCTGTTTC	0.875
Unigene35905_All	(CTCCCT)3	19488731-19488748	CDS	-	PAC:18224547.CDS.1	18224547	scaffold_4	CGAAAATCATGGATAAGA	0.115385
Unigene359_All	(CAC)6	17016176-17016193	CDS	+	PAC:18232089.CDS.2	18232089	scaffold_11	AGCAGCAGCAGCACCAAC	0.65
Unigene359_All	(CAC)6	46630447-46630464	three_prime_UTR	-	PAC:18237741.three_prime_UTR.1	18237741	scaffold_1	TGGATTTAGTTTTATTTT	0.111111
Unigene35856_All	(AGA)8	25417833-25417856	five_prime_UTR	-	PAC:18213167.five_prime_UTR.1	18213167	scaffold_6	AAGAACACGAAGAAGAAGAGAGTA	0.653846
Unigene35828_All	(CCA)6	13355239-13355256	CDS	-	PAC:18231181.CDS.2	18231181	scaffold_11	CACGGCTGCCAACGCCAC	0.578947
Unigene35828_All	(CCA)6	38711869-38711886	CDS	-	PAC:18235833.CDS.1	18235833	scaffold_1	CACCACCACCACCACTAT	0.842105
Unigene35806_All	(AGA)7	45604-45624	CDS	+	PAC:18250476.CDS.13	18250476	scaffold_16	GAAGAAGAAGAAGAAGAAAGC	0.818182
Unigene35806_All	(AGA)7	61185-61205	three_prime_UTR	+	PAC:18211218.three_prime_UTR.1	18211218	scaffold_6	GAAGAAGAAGAAAGCTCTTAC	0.428571
Unigene35763_All	(TGT)6	17238464-17238481	three_prime_UTR	+	PAC:18232101.three_prime_UTR.1	18232101	scaffold_11	TCTGATCTCTTTGATGAT	0.388889
Unigene35763_All	(TGT)6	46372635-46372652	three_prime_UTR	-	PAC:18236492.three_prime_UTR.1	18236492	scaffold_1	ATCCACCATTAACTGTTG	0.368421
Unigene35746_All	(GCA)6	3363406-3363423	CDS	-	PAC:18225593.CDS.1	18225593	scaffold_4	GGAATGTTCCTGTTGGTG	0.166667
Unigene35746_All	(GCA)6	5400265-5400282	CDS	-	PAC:18230649.CDS.1	18230649	scaffold_11	GGAATGTTCCTGTTGGTG	0.166667
Unigene35722_All	(TC)10	20671951-20671970	three_prime_UTR	-	PAC:18226416.three_prime_UTR.1	18226416	scaffold_4	TCTCTTCTTCTTCTTTTTTT	0.55
Unigene35722_All	(TC)10	12758101-12758120	three_prime_UTR	-	PAC:18227725.three_prime_UTR.1	18227725	scaffold_9	TCTTCTCTCTTTTTTTTCTT	0.45
Unigene35717_All	(AGC)7	12224845-12224865	CDS	+	PAC:18238986.CDS.1	18238986	scaffold_1	CAACCAAGCAGCAGCAGCAGC	0.782609
Unigene35708_All	(TTC)8	6626060-6626083	five_prime_UTR	-	PAC:18215196.five_prime_UTR.1	18215196	scaffold_18	ATATTTTTTTTTTTTTTAAACAAC	0.541667
Unigene35692_All	(TTC)6	5113647-5113664	CDS	-	PAC:18209449.CDS.1	18209449	scaffold_17	CAACCTCAAGATTCGTTT	0.409091
Unigene35692_All	(TTC)6	1570369-1570386	CDS	-	PAC:18243870.CDS.1	18243870	scaffold_7	GTTTGTTGTGAGCTGTGT	0.277778
Unigene3568_All	(TC)10	23625000-23625019	three_prime_UTR	+	PAC:18212911.three_prime_UTR.3	18212911	scaffold_6	TACTCTCTATCTATCTCCCA	0.666667
Unigene3568_All	(AG)10	23625420-23625439	three_prime_UTR	-	PAC:18212065.three_prime_UTR.1	18212065	scaffold_6	GCAGAGCTACGATACTCATA	0.47619
Unigene35676_All	(CCGGAG)3	13225966-13225983	CDS	-	PAC:18234437.CDS.5	18234437	scaffold_1	GGAGCCGGAGCCGGAGCC	0.8
Unigene35629_All	(CTG)6	16468871-16468888	CDS	+	PAC:18216463.CDS.1	18216463	scaffold_3	ATTTTGATGTCATTGACT	0.388889
Unigene35629_All	(CTG)6	10836950-10836967	CDS	+	PAC:18236389.CDS.1	18236389	scaffold_1	GAATCAACTGACTTGTTT	0.4
Unigene35626_All	(GATGAG)3	1656543-1656560	three_prime_UTR	-	PAC:18211968.three_prime_UTR.1	18211968	scaffold_6	CCAGCCCTTGATGTTATA	0.333333
Unigene35597_All	(GCT)6gcagaagcagctgttgacgttgatggtgctgctgtaactgttgg(TGC)6	8222182-8222261	three_prime_UTR	+	PAC:18217932.three_prime_UTR.1	18217932	scaffold_3	GAAATTTTACGCCGGCGAGGTTCCTTTATGCATACTTATTACATGGTTCGTTGTTGCAAAATTGCTAATCAACAACTTGG	0
Unigene35596_All	(TGAGGC)3	10045824-10045841	five_prime_UTR	-	PAC:18219726.five_prime_UTR.1	18219726	scaffold_19	TGAGGCTGAGGCTGAGGC	1
Unigene35589_All	(AAG)7	4365707-4365727	CDS	+	PAC:18226737.CDS.1	18226737	scaffold_4	GAAGAAGACTCAAATAAGGCC	0.521739
Unigene35589_All	(AAG)7	8157065-8157085	CDS	-	PAC:18230953.CDS.1	18230953	scaffold_11	CTAACCCTTTTGGAAATGGAG	0.333333
Unigene3558_All	(AG)10	3158277-3158296	CDS	-	PAC:18244160.CDS.1	18244160	scaffold_2	GAAGCTTTCGAAATTCTCTT	0.25
Unigene35561_All	(CTTTTT)3	2910174-2910191	five_prime_UTR	-	PAC:18230601.five_prime_UTR.1	18230601	scaffold_11	AAAGCCTAGAGCGAGAGA	0.0344828
Unigene35561_All	(CTTTTT)3	32476460-32476477	five_prime_UTR	+	PAC:18237426.five_prime_UTR.1	18237426	scaffold_1	TTTTTTGTGTGTGTGGGT	0.555556
Unigene35556_All	(GAG)8	3380777-3380800	five_prime_UTR	-	PAC:18243269.five_prime_UTR.1	18243269	scaffold_7	TTCCCCTCTCTCTGCGAAAGAGGC	0.189189
Unigene35536_All	(AGAAGT)3	21809009-21809026	CDS	-	PAC:18211650.CDS.1	18211650	scaffold_6	GAAGTAGAAGTAGAAGTA	0.894737
Unigene35533_All	(GGT)6	9975830-9975847	CDS	+	PAC:18213486.CDS.1	18213486	scaffold_6	AGAGGGAGAATCAGCACC	0.277778
Unigene35526_All	(TTGT)5	938527-938546	three_prime_UTR	+	PAC:18212782.three_prime_UTR.1	18212782	scaffold_6	TTTGTTTGTTCAGTTTGGTT	0.727273
Unigene35489_All	(TGCCCT)3tt(CCCTTG)3	23695409-23695446	CDS	-	PAC:18238678.CDS.1	18238678	scaffold_1	TGCCCTTGCCCTTGCCCTTGATCTCTAACAGACTTATG	0.657895
Unigene35471_All	(CTCTC)4	12774642-12774661	CDS	+	PAC:18218872.CDS.1	18218872	scaffold_19	TAGCAGCATGAGAGCCAAAG	0.0967742
Unigene35457_All	(TTGCTG)3	16787323-16787340	CDS	-	PAC:18231374.CDS.16	18231374	scaffold_11	CGTGCCAGCTTCCTTTCA	0.380952
Unigene35457_All	(TTGCTG)3	42744113-42744130	CDS	-	PAC:18239044.CDS.12	18239044	scaffold_1	TGCTCAGCAATCTTTGTG	0.333333
Unigene35420_All	(GCAGAT)3	14484368-14484385	CDS	+	PAC:18242417.CDS.1	18242417	scaffold_7	GCATGTGCTCTTGTTGGC	0.5
Unigene3542_All	(GGAGGG)3	14853580-14853597	five_prime_UTR	+	PAC:18236694.five_prime_UTR.1	18236694	scaffold_1	GAGCTTGAAGATCCTCTA	0.24
Unigene35415_All	(GGGTTA)3	10281592-10281609	CDS	+	PAC:18212248.CDS.1	18212248	scaffold_6	TTCAATCCTCAAACTCTC	0.2
Unigene35415_All	(GGGTTA)3	6909857-6909874	CDS	-	PAC:18250963.CDS.1	18250963	scaffold_16	GGTTAGGGTTAGGGTATT	0.842105
Unigene35415_All	(AGG)6	6910360-6910377	five_prime_UTR	-	PAC:18250963.five_prime_UTR.1	18250963	scaffold_16	GAGGGGATGATTTTGCAA	0.388889
Unigene35411_All	(TGA)6	13036942-13036959	five_prime_UTR	+	PAC:18220385.five_prime_UTR.1	18220385	scaffold_13	ATGATGATGATGATGATG	0.894737
Unigene35411_All	(CCTGCC)3	13039143-13039160	three_prime_UTR	+	PAC:18220385.three_prime_UTR.1	18220385	scaffold_13	CTGCCGAAGAATCTGTTC	0.473684
Unigene35411_All	(TGA)6	13279255-13279272	CDS	+	PAC:18218627.CDS.1	18218627	scaffold_19	GATGATGATGCCCAATTT	0.5
Unigene35411_All	(CCTGCC)3	13039221-13039238	three_prime_UTR	+	PAC:18220386.three_prime_UTR.1	18220386	scaffold_13	CTGCTCCTGCCGAAGAAT	0.4
Unigene35407_All	(TCT)6	12418356-12418373	CDS	+	PAC:18211855.CDS.1	18211855	scaffold_6	CCTCTGATGTCCACTTTT	0.444444
Unigene35407_All	(TCT)6	7205797-7205814	CDS	+	PAC:18215191.CDS.1	18215191	scaffold_18	CAGTACCGTGTTTGGCAA	0.222222
Unigene35392_All	(AGGGAG)3	10647090-10647107	CDS	+	PAC:18229424.CDS.1	18229424	scaffold_12	TTTGATAAGACCCAGAGA	0.277778
Unigene35392_All	(AGGGAG)3	11378856-11378873	CDS	+	PAC:18232859.CDS.1	18232859	scaffold_15	TGATGAGACCAAGTGAGT	0.473684
Unigene35382_All	(AGAAGC)3	7681982-7681999	CDS	+	PAC:18222688.CDS.1	18222688	scaffold_14	TGAGAGAAAGCCATGGTG	0.333333
Unigene3538_All	(TCC)8	3265454-3265477	CDS	-	PAC:18214636.CDS.2	18214636	scaffold_18	TTTCCTCCTTCCCACTCTTCCCAC	0.541667
Unigene3538_All	(TCC)8	3277806-3277829	CDS	-	PAC:18214834.CDS.1	18214834	scaffold_18	TCATTTCCTCCTTCTCCTCCTTCC	0.76
Unigene3538_All	(TCC)8	3280063-3280086	CDS	-	PAC:18214489.CDS.2	18214489	scaffold_18	TCATTTCCTCCTTCTCCTCCTTCC	0.76
Unigene3538_All	(TCC)8	3398369-3398392	CDS	+	PAC:18214936.CDS.1	18214936	scaffold_18	CCCTCCCCACGCATTCCATCCCAA	0.458333
Unigene3538_All	(TCC)8	3636327-3636350	CDS	-	PAC:18214381.CDS.2	18214381	scaffold_18	CCTCTTCTCCACCTCCCTCCTTCT	0.6
Unigene3538_All	(TCC)8	3652942-3652965	CDS	-	PAC:18214557.CDS.1	18214557	scaffold_18	TTTCCTCCTTCTCCTCCTTCCCAC	0.730769
Unigene35376_All	(ATTAC)4	18074944-18074963	CDS	+	PAC:18231301.CDS.2	18231301	scaffold_11	AATAGAGAACTGACTCGATC	0.454545
Unigene35360_All	(CAG)6	9381822-9381839	CDS	+	PAC:18244421.CDS.1	18244421	scaffold_2	ATTTTGCCGTTCTTGATC	0.222222
Unigene35347_All	(AGA)9	19294732-19294758	CDS	+	PAC:18226860.CDS.1	18226860	scaffold_4	TGGATATTTCTTCCTTGAGGTCAAGAA	0.263158
Unigene35347_All	(AGA)9	11406389-11406415	CDS	+	PAC:18227321.CDS.1	18227321	scaffold_9	CTTCCTTGATGTCAAAAACCCCAGTCT	0.216216
Unigene35314_All	(AAT)12	14907088-14907123	five_prime_UTR	+	PAC:18215540.five_prime_UTR.1	18215540	scaffold_18	ATAATAATAATTAGCAGCAGTACATAGCAGTGGATG	0.52381
Unigene35313_All	(TCC)6	28531102-28531119	CDS	-	PAC:18235538.CDS.1	18235538	scaffold_1	CCTCCTCCTCCTCCTCCT	0.894737
Unigene35289_All	(GA)12	3609826-3609849	five_prime_UTR	-	PAC:18226112.five_prime_UTR.1	18226112	scaffold_4	AGAGAGAGAGAGAGAGAGAGAGAA	0.92
Unigene35256_All	(AGAGAT)3	18907684-18907701	CDS	-	PAC:18213885.CDS.9	18213885	scaffold_6	GAGATTGAGATAGAGATC	0.842105
Unigene35232_All	(CT)12	7491461-7491484	five_prime_UTR	-	PAC:18233027.five_prime_UTR.1	18233027	scaffold_15	TCTCTCTCTCTCTCTCTCTGGTTT	0.84
Unigene35205_All	(TCTGCT)3	17215600-17215617	CDS	-	PAC:18213376.CDS.1	18213376	scaffold_6	ACATATTGCTGTGCTAGC	0.368421
Unigene35205_All	(TCTGCT)3	17235666-17235683	CDS	-	PAC:18211200.CDS.1	18211200	scaffold_6	AAGAGGTAGGGAAGGATT	0.166667
Unigene35205_All	(TCTGCT)3	17256025-17256042	CDS	-	PAC:18213365.CDS.1	18213365	scaffold_6	AAGAGGTAGGGAAGGATT	0.166667
Unigene35202_All	(GCATCA)3	11484314-11484331	CDS	-	PAC:18233274.CDS.19	18233274	scaffold_15	CATCAGCATCAGCATTAG	0.842105
Unigene35163_All	(TGAAAC)3(TGAACC)3	13532500-13532535	CDS	+	PAC:18221868.CDS.8	18221868	scaffold_13	GAAAATGAACCTGAACCTGAAACTGAAACTGAACCT	0.810811
Unigene35114_All	(GAGGCA)3	12744864-12744881	CDS	-	PAC:18207648.CDS.3	18207648	scaffold_5	GACCGTGATTCCAATGTT	0.388889
Unigene35107_All	(CTC)6	1430185-1430202	CDS	+	PAC:18238315.CDS.1	18238315	scaffold_1	TCCTCCTCCTCCTCCCCT	0.842105
Unigene35083_All	(TGATGG)3	6869931-6869948	CDS	+	PAC:18223958.CDS.1	18223958	scaffold_14	GACGATGATGGAACTGTG	0.631579
Unigene35083_All	(TGATGG)3	12822138-12822155	CDS	+	PAC:18244522.CDS.1	18244522	scaffold_2	AAGATGATGATGATGATG	0.736842
Unigene35073_All	(GAAAAA)4	13028301-13028324	five_prime_UTR	+	PAC:18230736.five_prime_UTR.1	18230736	scaffold_11	AAAGGAAAAAACACACTAAATTAT	0.518519
Unigene3506_All	(GCTGGT)3	682865-682882	CDS	+	PAC:18211683.CDS.1	18211683	scaffold_6	CTTCAAGTTGCTGTACGA	0.388889
Unigene3506_All	(GCTGGT)3	687858-687875	CDS	-	PAC:18250109.CDS.1	18250109	scaffold_16	GTGGTGAGGGTGAAGGGC	0.631579
Unigene35054_All	(AGGCTC)3	8628288-8628305	CDS	-	PAC:18219267.CDS.1	18219267	scaffold_19	GACTCAGGCTCAGGCTCA	0.842105
Unigene35025_All	(TTCCCT)5	3534002-3534031	five_prime_UTR	+	PAC:18230458.five_prime_UTR.1	18230458	scaffold_12	TGTTCACGCGCCTTTACATCCTCTTCACGT	0.466667
Unigene35025_All	(TTCCCT)5	4926189-4926218	CDS	-	PAC:18233891.CDS.1	18233891	scaffold_15	TCCCTTTCCCTTTCCCTTTCCCTTTCCCTT	0.935484
Unigene35013_All	(CT)16	26529298-26529329	five_prime_UTR	-	PAC:18211163.five_prime_UTR.1	18211163	scaffold_6	TCTCGTCTCCTCCCCTCTCTCTCTCTCTCTCT	0.71875
Unigene34999_All	(CAAGAA)3	19926890-19926907	five_prime_UTR	+	PAC:18212643.five_prime_UTR.1	18212643	scaffold_6	AAGAACAAGAACAAGAAT	0.894737
Unigene34980_All	(TAT)8	3306699-3306722	five_prime_UTR	-	PAC:18241708.five_prime_UTR.1	18241708	scaffold_10	TTTTTATTATTATTATTATTATTA	0.88
Unigene34977_All	(CTCGGG)3	13904180-13904197	CDS	-	PAC:18222973.CDS.14	18222973	scaffold_14	ATGGTTCCGTTGACGGCT	0.318182
Unigene34964_All	(TTC)7	12156003-12156023	five_prime_UTR	-	PAC:18240098.five_prime_UTR.1	18240098	scaffold_10	CTTCTTCTTCTTCTTCTTCAA	0.826087
Unigene34964_All	(TTC)7	8556892-8556912	CDS	+	PAC:18249338.CDS.2	18249338	scaffold_8	GCGGCGGCTTCAGTTACAGTC	0.454545
Unigene3492_All	(CAG)6	14728138-14728155	three_prime_UTR	-	PAC:18242664.three_prime_UTR.1	18242664	scaffold_7	AGCAGCAGCAACAGCTAA	0.789474
Unigene34912_All	(GGC)6	1529925-1529942	CDS	-	PAC:18210663.CDS.1	18210663	scaffold_17	TTATATAGTCTCTCTTGA	0.166667
Unigene34912_All	(GGC)6	6533887-6533904	CDS	-	PAC:18226887.CDS.1	18226887	scaffold_4	TCATAGCTTAACAACGCT	0.25
Unigene34843_All	(GAG)7	1446072-1446092	CDS	+	PAC:18210627.CDS.1	18210627	scaffold_17	AAGTCCCAGGAATACACCACC	0.333333
Unigene34843_All	(GAG)7	6412083-6412103	CDS	+	PAC:18225844.CDS.1	18225844	scaffold_4	GCTTCAATAGGCAGCACAAAA	0.32
Unigene34838_All	(AAT)7	7011444-7011464	CDS	-	PAC:18247047.CDS.1	18247047	scaffold_2	ATTGGATCTTTGGGTTTCGAG	0.238095
Unigene34786_All	(AG)12	6763054-6763077	CDS	+	PAC:18242126.CDS.1	18242126	scaffold_10	CATAGTTTATACCAGCAGGAGAAA	0.4
Unigene34769_All	(TCCC)5	23449994-23450013	CDS	-	PAC:18212852.CDS.1	18212852	scaffold_6	GCATGAAGGGTTATATTCTG	0.15
Unigene34765_All	(GAA)6	16175462-16175479	CDS	+	PAC:18246198.CDS.1	18246198	scaffold_2	AAGAAGAAGAAGAAGAAG	0.894737
Unigene34756_All	(CAG)7	8655894-8655914	CDS	+	PAC:18246548.CDS.1	18246548	scaffold_2	AGCAGCAGATGCTCAGCTTCT	0.608696
Unigene34731_All	(TTG)6	6578615-6578632	CDS	+	PAC:18228695.CDS.1	18228695	scaffold_9	CTCTAAAGCCATTGAACT	0.272727
Unigene34731_All	(TTG)6	26539308-26539325	CDS	+	PAC:18236839.CDS.1	18236839	scaffold_1	TGGAATTCATAACACTGA	0.368421
Unigene3469_All	(AAAAAT)3	7349257-7349274	CDS	+	PAC:18228373.CDS.1	18228373	scaffold_9	TGAGCTCACCTGATTCGT	0.277778
Unigene3469_All	(AAAAAT)3	27501048-27501065	CDS	+	PAC:18237376.CDS.1	18237376	scaffold_1	ATCTCCCTCCGATAAAGA	0.28
Unigene34644_All	(AACAGC)3ctcaagaccagctcgctc(GTTCGG)3	20628754-20628807	CDS	+	PAC:18240828.CDS.1	18240828	scaffold_10	CAGCAAAAGCAACAGCCTCAAGACCAGCTCGCTCGTTCGGGTTCGGGTTCTCTC	0.875
Unigene34545_All	(TTGGAG)3caggagcaggagcaggatttgtattcgggtcgggcgttgacgttgtctctgttgtcatggttttcaagagagtt(AG)12	4097617-4097732	CDS	+	PAC:18212371.CDS.1	18212371	scaffold_6	GATCACGCAGATCGGCACCAGCCGAATCAACCTCATCGGGCCGGGCTTTCACAAGCGGGTCGGAATCAGAGTGCAGAACCGAAGCGAGCGTGTCGAGTATCAGCCTCGCGTGGTCG	0.0166667
Unigene34541_All	(CTCCAC)3	4163825-4163842	CDS	+	PAC:18225743.CDS.1	18225743	scaffold_4	CCGCCACCAAAGGGGAAG	0.269231
Unigene34541_All	(CTCCAC)3	8394527-8394544	CDS	-	PAC:18231393.CDS.1	18231393	scaffold_11	CACCGGCAAACAAAACCG	0.222222
Unigene34536_All	(AT)10	11951317-11951336	five_prime_UTR	+	PAC:18223583.five_prime_UTR.1	18223583	scaffold_14	CGGCGCACTTTACGCGTTCA	0.285714
Unigene34523_All	(GGCTCC)3	2368664-2368681	CDS	-	PAC:18243030.CDS.2	18243030	scaffold_7	TCCGGCTCCGGCTCTGGC	0.666667
Unigene34523_All	(GGCTCC)3	4102447-4102464	CDS	-	PAC:18206623.CDS.2	18206623	scaffold_5	TCCTGCTCCGGCTCTGGC	0.619048
Unigene34502_All	(TGG)6	13614995-13615012	CDS	+	PAC:18209657.CDS.1	18209657	scaffold_17	GGTGGTGGTGGTGGGGAG	0.789474
Unigene34502_All	(TGG)6	9926396-9926413	CDS	-	PAC:18226208.CDS.1	18226208	scaffold_4	GTGGCGCAACCAGAGGCC	0.4
Unigene34492_All	(TCT)7tcatcgcttttacctcctcaacttgcctatg(CTC)7	5199181-5199253	five_prime_UTR	-	PAC:18228730.five_prime_UTR.1	18228730	scaffold_9	TCTTCTTCTCTTTTACCTCCTCAACTTGCCTAAGCTCCTCCTAAGCTCCTCCTCCTCCTCCTCCTCTTCTCCT	0
Unigene34473_All	(CTA)6	10329381-10329398	CDS	-	PAC:18212424.CDS.2	18212424	scaffold_6	TACTACTACTACTACTAA	0.894737
Unigene34473_All	(CTA)6	6862253-6862270	CDS	+	PAC:18249972.CDS.2	18249972	scaffold_16	TCCAACAAAGCTAAGCGC	0.26087
Unigene34439_All	(CATCAG)3	20114727-20114744	CDS	-	PAC:18218111.CDS.1	18218111	scaffold_3	TCAACACCAGCATCATTT	0.65
Unigene34439_All	(CATCAG)3	4222048-4222065	CDS	-	PAC:18237532.CDS.1	18237532	scaffold_1	ACACCAACAAATTCATCA	0.578947
Unigene3441_All	(AGAA)6	13981835-13981858	CDS	-	PAC:18213130.CDS.1	18213130	scaffold_6	TAGCAGCACGAAGCCGGATGCTAC	0.291667
Unigene34404_All	(TCTGGG)3	19119327-19119344	CDS	+	PAC:18240233.CDS.1	18240233	scaffold_10	ACCTTCCTCCAGTTCCTT	0.368421
Unigene34404_All	(TCTGGG)3	2740158-2740175	CDS	-	PAC:18247959.CDS.1	18247959	scaffold_8	ATACAGAAGCGGGACCGG	0.421053
Unigene34404_All	(TCTGGG)3	2749306-2749323	CDS	-	PAC:18249698.CDS.1	18249698	scaffold_8	ATACAGAAGCGGGACCGG	0.421053
Unigene34392_All	(AG)11	23065699-23065720	CDS	-	PAC:18244906.CDS.1	18244906	scaffold_2	ATGAGGAGGATGATGGTGATGC	0.409091
Unigene34367_All	(CAC)7	42761488-42761508	CDS	-	PAC:18234963.CDS.3	18234963	scaffold_1	TACTTGGCAAACAAGGGAGAC	0.333333
Unigene34317_All	(CTCTCC)4	3650226-3650249	CDS	+	PAC:18217385.CDS.1	18217385	scaffold_3	TAAGAAAACGGCGACGTCTCGAGA	0.296296
Unigene34294_All	(CGAACT)3	1260-1277	CDS	-	PAC:18215946.CDS.1	18215946	scaffold_750	GAACTCGAACTCGAACTT	0.894737
Unigene34265_All	(GAC)7	7471468-7471488	CDS	+	PAC:18210243.CDS.1	18210243	scaffold_17	TCGAGTGATGATGACGGTGAT	0.47619
Unigene34265_All	(GAC)7	31257556-31257576	CDS	+	PAC:18235087.CDS.1	18235087	scaffold_1	ACGAAGACGACGACGACGACG	0.863636
Unigene34222_All	(CAG)6	12437880-12437897	CDS	+	PAC:18231228.CDS.1	18231228	scaffold_11	TGAATCAGCAGCAGCAGC	0.7
Unigene34222_All	(CAG)6	37283870-37283887	CDS	-	PAC:18238202.CDS.1	18238202	scaffold_1	CAACAACAACAACAACAA	0.666667
Unigene34210_All	(ACA)6	14616083-14616100	five_prime_UTR	+	PAC:18248920.five_prime_UTR.1	18248920	scaffold_8	TGAGAAACAGAGAGAAGG	0.444444
Unigene34210_All	(CCACCT)4	14616759-14616782	CDS	+	PAC:18248920.CDS.3	18248920	scaffold_8	GGGTCTACATTACCTGAAACTGTT	0.407407
Unigene34210_All	(GGGTGC)3	14617762-14617779	CDS	+	PAC:18248920.CDS.3	18248920	scaffold_8	CGCAGCTGGCAGACCTTG	0.333333
Unigene34201_All	(TCA)7	12689455-12689475	CDS	-	PAC:18214729.CDS.14	18214729	scaffold_18	AATTTGAACATTCCACTACAG	0.32
Unigene34191_All	(CT)10	12181-12200	CDS	+	PAC:18209069.CDS.1	18209069	scaffold_114	CGAACCATGAGTTGAAGAGA	0.09375
Unigene34176_All	(TTTTA)4	3604392-3604411	CDS	+	PAC:18229897.CDS.1	18229897	scaffold_12	CTGATTTAGACTGCAAACTG	0.35
Unigene34164_All	(CCTCAT)3	22021486-22021503	CDS	+	PAC:18226884.CDS.1	18226884	scaffold_4	CTGCTTAGAGTGATTAAA	0.363636
Unigene34164_All	(ATC)6	22021898-22021915	CDS	+	PAC:18226884.CDS.1	18226884	scaffold_4	CGCACCTCCTCCTCTTCC	0.578947
Unigene34149_All	(GAGAAG)3	15971862-15971879	CDS	-	PAC:18242281.CDS.16	18242281	scaffold_10	GATCCTATTAATGAGACA	0.444444
Unigene34148_All	(CTG)6	7641134-7641151	CDS	+	PAC:18216264.CDS.1	18216264	scaffold_3	TGATGCTACTTCTGCCGT	0.684211
Unigene34148_All	(CTG)6	13924455-13924472	CDS	-	PAC:18237080.CDS.1	18237080	scaffold_1	AGTGGACAGCAGCAGACG	0.388889
Unigene34139_All	(ACC)6	2454534-2454551	three_prime_UTR	-	PAC:18229475.three_prime_UTR.1	18229475	scaffold_12	TTTGATGATCACGAAAAA	0.318182
Unigene34139_All	(ACC)6	528700-528717	CDS	-	PAC:18233559.CDS.1	18233559	scaffold_15	ACAGGAAGAAAGAGTTGA	0.277778
Unigene34133_All	(TAT)8	7465590-7465613	five_prime_UTR	+	PAC:18231309.five_prime_UTR.1	18231309	scaffold_11	ATTATTATTATTATTATTATTATT	0.92
Unigene34030_All	(GGA)6	5490231-5490248	CDS	+	PAC:18232820.CDS.1	18232820	scaffold_15	GTCCTCCTCATCTCTCGA	0.0909091
Unigene34017_All	(GGA)6	13917427-13917444	five_prime_UTR	-	PAC:18244713.five_prime_UTR.1	18244713	scaffold_2	CCTGGATCTGGAGGAGGA	0.666667
Unigene34016_All	(AACAAG)3	475514-475531	CDS	-	PAC:18237546.CDS.3	18237546	scaffold_1	ACAAGAACAAGAACAAGA	0.894737
Unigene33995_All	(ACACA)4	2006417-2006436	three_prime_UTR	-	PAC:18242911.three_prime_UTR.1	18242911	scaffold_7	CCTCACATCAATGGCCTCTG	0.3
Unigene33981_All	(CT)11	8856022-8856043	five_prime_UTR	+	PAC:18211648.five_prime_UTR.1	18211648	scaffold_6	CTCTCTCTCTCTCTCTCTCTCT	1
Unigene33976_All	(GCA)6	13441491-13441508	CDS	+	PAC:18223008.CDS.1	18223008	scaffold_14	CATTAGTGTTGTCATTGG	0.315789
Unigene33954_All	(TCC)6	5342032-5342049	CDS	-	PAC:18246560.CDS.1	18246560	scaffold_2	GCAGCTGTAGCGACGGAA	0.222222
Unigene33942_All	(GTGAG)4	5099095-5099114	CDS	-	PAC:18223274.CDS.1	18223274	scaffold_14	AGCCAAACATCCACTTTCAG	0.214286
Unigene3394_All	(AATTC)4	6241691-6241710	five_prime_UTR	+	PAC:18248923.five_prime_UTR.1	18248923	scaffold_8	ATTCAATTCAATTCAATTCA	0.904762
Unigene33939_All	(CTT)8	19831630-19831653	CDS	+	PAC:18236684.CDS.1	18236684	scaffold_1	CCCGCCACGCTTCTTCTTCTTCTT	0.666667
Unigene33925_All	(GATGGT)3	6872978-6872995	CDS	-	PAC:18221489.CDS.1	18221489	scaffold_13	ATGGTGATGGTGCGGCGC	0.736842
Unigene33904_All	(TGTTTT)3	9226419-9226436	three_prime_UTR	-	PAC:18224124.three_prime_UTR.1	18224124	scaffold_14	GTTTTTTTTGTAATAAAA	0.545455
Unigene3389_All	(TAAAA)5	9269123-9269147	CDS	+	PAC:18248815.CDS.23	18248815	scaffold_8	AGCATGATGGAACGACAGCCTACTA	0.392857
Unigene33886_All	(GAG)6	11833634-11833651	CDS	-	PAC:18215681.CDS.1	18215681	scaffold_18	AGGAGGAGGAGGAGGACT	0.842105
Unigene3387_All	(AATCAC)3	25296518-25296535	five_prime_UTR	-	PAC:18206412.five_prime_UTR.1	18206412	scaffold_5	GAATCACAATCACAATCA	0.894737
Unigene33860_All	(ATA)6	13866672-13866689	five_prime_UTR	-	PAC:18220828.five_prime_UTR.1	18220828	scaffold_13	ATCTTTATCAAGTACAAG	0.526316
Unigene33840_All	(CTGCCC)3	13724848-13724865	CDS	+	PAC:18214520.CDS.1	18214520	scaffold_18	TGCCCCCGCCCCTGCCCC	0.842105
Unigene33840_All	(CTGCCC)3	13789456-13789473	CDS	+	PAC:18214986.CDS.1	18214986	scaffold_18	TCCCCCTGCCTCATTCTC	0.684211
Unigene338_All	(ACA)6	2246072-2246089	CDS	+	PAC:18235272.CDS.1	18235272	scaffold_1	ATCCACAACAACAACAAC	0.842105
Unigene338_All	(ACA)6	10079195-10079212	CDS	-	PAC:18216186.CDS.1	18216186	scaffold_3	GCAAAAAGCTATTAAAGC	0.526316
Unigene33789_All	(CCACCG)3	21598616-21598633	three_prime_UTR	+	PAC:18245626.three_prime_UTR.1	18245626	scaffold_2	TAAGATAATATGAACAGG	0.25
Unigene33772_All	(ATT)6	14794670-14794687	CDS	+	PAC:18246557.CDS.3	18246557	scaffold_2	GAGGGGTACCTGGATCCT	0.315789
Unigene33766_All	(CAT)6	6771487-6771504	CDS	+	PAC:18212006.CDS.2	18212006	scaffold_6	CCCTTGGAAATACTAACA	0.368421
Unigene33766_All	(CAT)6	8623079-8623096	CDS	-	PAC:18250094.CDS.2	18250094	scaffold_16	ATCATCATCATCATCATT	0.894737
Unigene33761_All	(ATT)6	12500601-12500618	CDS	-	PAC:18223435.CDS.7	18223435	scaffold_14	AGAGTCCCAGATGAGCTC	0.222222
Unigene33752_All	(CACTTC)3	7233743-7233760	CDS	+	PAC:18241279.CDS.1	18241279	scaffold_10	ACTTCCACTTCCACTTCA	0.894737
Unigene33739_All	(TCT)6	25352784-25352801	CDS	-	PAC:18213837.CDS.1	18213837	scaffold_6	CTTCTTCTTCTTCTTTAC	0.789474
Unigene33739_All	(TCT)6	1884293-1884310	CDS	-	PAC:18215510.CDS.1	18215510	scaffold_18	AACTTTACGCAAACGTGC	0.277778
Unigene33738_All	(AGG)7	16210455-16210475	five_prime_UTR	+	PAC:18245616.five_prime_UTR.1	18245616	scaffold_2	AGAATAAAGTGGAGGTAAAGG	0.619048
Unigene33712_All	(GAGAGG)3	7342080-7342097	five_prime_UTR	+	PAC:18242574.five_prime_UTR.1	18242574	scaffold_7	ACTGTTGTTGCTTTTGTT	0.115385
Unigene33701_All	(TCC)6	5429571-5429588	CDS	+	PAC:18240019.CDS.1	18240019	scaffold_10	CCTCCTCCTCCTCCTCCT	0.894737
Unigene33677_All	(TTGTTT)4	32092823-32092846	five_prime_UTR	+	PAC:18234798.five_prime_UTR.1	18234798	scaffold_1	TAGAAACGCAGTGGATCGCTAGAC	0.208333
Unigene33669_All	(AAAGAA)3gaaggcagctgaagaggaagctgctgaagacttgtttgatgtg(GGTGAT)3	13235287-13235365	CDS	+	PAC:18235409.CDS.18	18235409	scaffold_1	AAGAAAAAGAAAAAGAAGAAGGCAGCTGAAGAGGAAGCTGCTGAAGACTTGTTTGATGTGGGTGATGGTGATGATGATG	0
Unigene33656_All	(ACCGGC)3	6990875-6990892	five_prime_UTR	+	PAC:18233372.five_prime_UTR.1	18233372	scaffold_15	CCAGCACCGGCTCCGGCA	0.789474
Unigene33650_All	(TCATCC)3	12825967-12825984	five_prime_UTR	+	PAC:18242910.five_prime_UTR.1	18242910	scaffold_7	GAGAGACAGAGGCAGTGG	0.173913
Unigene33650_All	(GGTTTA)3	12826192-12826209	CDS	+	PAC:18242910.CDS.1	18242910	scaffold_7	GGTTTTGGTCCCACCGGT	0.52381
Unigene33626_All	(TCGCTC)3	9660022-9660039	five_prime_UTR	-	PAC:18212644.five_prime_UTR.1	18212644	scaffold_6	GAAGAGAAAAGAGGTGAG	0.030303
Unigene33614_All	(TCTA)5	6140210-6140229	three_prime_UTR	+	PAC:18221281.three_prime_UTR.1	18221281	scaffold_13	AAAGCATGTTTCTGTCAAAT	0.454545
Unigene336_All	(TTTTTC)3	13761207-13761224	five_prime_UTR	-	PAC:18217412.five_prime_UTR.1	18217412	scaffold_3	TTTCTTTTTCTTTTTCCT	0.8
Unigene33571_All	(GA)10	22123687-22123706	five_prime_UTR	-	PAC:18245442.five_prime_UTR.1	18245442	scaffold_2	AAAAACCCTAGAGAGAGAGA	0.65
Unigene33560_All	(ATCAGA)3	13919603-13919620	five_prime_UTR	+	PAC:18220664.five_prime_UTR.1	18220664	scaffold_13	AAAAACGCGTGTTAGTTG	0.4
Unigene3354_All	(AG)10	8206834-8206853	CDS	-	PAC:18210373.CDS.3	18210373	scaffold_17	AAATAACTCTCTACAGTATC	0.3
Unigene33517_All	(CTC)6	19189548-19189565	CDS	+	PAC:18237727.CDS.1	18237727	scaffold_1	AGGAGGACCTCTGGTTGC	0.26087
Unigene33496_All	(CCAAAA)4	5225328-5225351	CDS	+	PAC:18251275.CDS.1	18251275	scaffold_16	CAAAACCAAAACTCCAAACCCCCA	0.76
Unigene33449_All	(AGAAA)4	10472732-10472751	CDS	-	PAC:18232594.CDS.1	18232594	scaffold_15	GAAAAGAAAAGAAAAGAAAG	0.904762
Unigene33447_All	(TGC)6	14416287-14416304	CDS	-	PAC:18241831.CDS.1	18241831	scaffold_10	GCTGCTGCTGCTGCTTCT	0.842105
Unigene33432_All	(AAG)6	20856529-20856546	CDS	-	PAC:18226301.CDS.1	18226301	scaffold_4	GGAAGAGCAAGCTGCTTT	0.409091
Unigene33413_All	(CAAAAG)3	8225831-8225848	CDS	+	PAC:18249811.CDS.3	18249811	scaffold_8	AAAACCAAAAGCAAAAGA	0.842105
Unigene33413_All	(CAAAAG)3	12488103-12488120	CDS	-	PAC:18239792.CDS.3	18239792	scaffold_10	AAACCATGGCAGCATTGC	0.380952
Unigene33409_All	(AGGGAG)3	6136281-6136298	five_prime_UTR	-	PAC:18211712.five_prime_UTR.1	18211712	scaffold_6	GAATATTAAAGAGAGGGA	0.526316
Unigene33384_All	(ATCG)5	14499371-14499390	CDS	+	PAC:18245534.CDS.1	18245534	scaffold_2	TCCAGCACCTGCATGGCCTT	0.333333
Unigene33381_All	(CTGTCC)3	2849213-2849230	CDS	-	PAC:18224361.CDS.1	18224361	scaffold_14	TGTCCCTGTCCCTCCTCT	0.736842
Unigene33335_All	(GTGAGA)4	6946838-6946861	five_prime_UTR	-	PAC:18212804.five_prime_UTR.1	18212804	scaffold_6	GACTCTGTGTGTGTGAGAGTGAGA	0.708333
Unigene33326_All	(CAG)7	6543306-6543326	three_prime_UTR	-	PAC:18241479.three_prime_UTR.1	18241479	scaffold_10	GTTTCCTCTAATTTCCATTGC	0.192308
Unigene33300_All	(CAC)6	34008902-34008919	CDS	+	PAC:18237260.CDS.1	18237260	scaffold_1	ACCACCACCACCACCACC	0.894737
Unigene33271_All	(ACC)6	46295174-46295191	CDS	-	PAC:18237283.CDS.1	18237283	scaffold_1	CCACCACCACCTAGTCCT	0.684211
Unigene33239_All	(CCTC)6	20760174-20760197	CDS	-	PAC:18234633.CDS.1	18234633	scaffold_1	GGGTCGGTGCCTGTGTCATCAAAG	0.258065
Unigene33190_All	(CTG)9	10943940-10943966	three_prime_UTR	+	PAC:18240729.three_prime_UTR.1	18240729	scaffold_10	CCAGACCGAGTGAACCCTAAAAAGCAG	0.296296
Unigene33190_All	(CTG)9	9755627-9755653	CDS	-	PAC:18247758.CDS.7	18247758	scaffold_8	TGCTGTAAATCACCATCCCACCCACTA	0.392857
Unigene33176_All	(ACTGAA)3	12786082-12786099	CDS	-	PAC:18250589.CDS.4	18250589	scaffold_16	CTGAAACTGAAATTTCAT	0.736842
Unigene33168_All	(AAG)8	13183151-13183174	CDS	+	PAC:18232687.CDS.2	18232687	scaffold_15	CGACCCCAACAAGATGAAGAAGAA	0.483871
Unigene33168_All	(AAG)8	13428304-13428327	CDS	+	PAC:18229440.CDS.1	18229440	scaffold_12	CAAGAAGAAAAAGAAAAAGAGCTT	0.653846
Unigene33148_All	(CAG)6	27045846-27045863	three_prime_UTR	-	PAC:18239279.three_prime_UTR.1	18239279	scaffold_1	TATTGTTTCTTAACTTCC	0.107143
Unigene33148_All	(CAG)6	6964927-6964944	three_prime_UTR	-	PAC:18227311.three_prime_UTR.1	18227311	scaffold_9	TATTTTGGGCAATGCCAG	0.388889
Unigene33117_All	(TGGCCA)3	11145231-11145248	CDS	-	PAC:18229993.CDS.1	18229993	scaffold_12	GGCCAATACCGTCACATT	0.473684
Unigene33117_All	(TGGCCA)3	11824995-11825012	CDS	-	PAC:18233734.CDS.1	18233734	scaffold_15	GGCCATGGCCAATATTGT	0.44
Unigene3305_All	(AGGTGG)3	1614422-1614439	CDS	-	PAC:18222558.CDS.7	18222558	scaffold_14	GGTGGAGGTGGAGGTGGG	0.894737
Unigene33000_All	(CTACTG)3	20616206-20616223	five_prime_UTR	-	PAC:18238025.five_prime_UTR.1	18238025	scaffold_1	CTACTGCTACTGCTACTG	1
Unigene32971_All	(GAG)6	23003066-23003083	CDS	-	PAC:18213226.CDS.1	18213226	scaffold_6	GTATTCTTGGTCCAACCT	0.222222
Unigene32942_All	(GAAGAG)3	18387885-18387902	CDS	-	PAC:18232000.CDS.1	18232000	scaffold_11	AGAATGGATTTGCTCGTT	0.333333
Unigene32928_All	(GCAACC)3	13663223-13663240	CDS	+	PAC:18242303.CDS.1	18242303	scaffold_10	TCCAGCCTAAGCCATGGC	0.421053
Unigene32916_All	(AT)11	20202194-20202215	three_prime_UTR	-	PAC:18234854.three_prime_UTR.1	18234854	scaffold_1	ACATAAAAGGAAAAGATCATGA	0.409091
Unigene32885_All	(TTAT)5	3721042-3721061	five_prime_UTR	-	PAC:18244193.five_prime_UTR.1	18244193	scaffold_2	TATTTATTTATTTAGCTGTG	0.761905
Unigene32867_All	(GGTTTG)3	14277608-14277625	CDS	+	PAC:18229055.CDS.1	18229055	scaffold_12	TATTCCTTCTTTTGCCTC	0.333333
Unigene32824_All	(ACA)6	8623960-8623977	CDS	-	PAC:18213055.CDS.1	18213055	scaffold_6	TCCCGAGGTGTTGCTTGG	0.166667
Unigene32818_All	(TCC)6	5438930-5438947	CDS	-	PAC:18224844.CDS.5	18224844	scaffold_4	CCTCCTCCTCCTCCTCCA	0.894737
Unigene3270_All	(TGACGA)4	14854416-14854439	CDS	+	PAC:18216986.CDS.4	18216986	scaffold_3	GGAAGTGATGATGACGATGACGAC	0.72
Unigene3264_All	(CAG)6ctgctgctctcccctgaaagcttacttctgcagtctcagaagcta(CAG)8	11366166-11366252	CDS	+	PAC:18213732.CDS.11	18213732	scaffold_6	GCCACTCTGAGCAACAGCTTCACTTTCAGTTACTACAGAAGTTGCAGCAGCATCAGCAGTTGCCCTCCCCTGCAAGCTCAGTTCTGC	0
Unigene3264_All	(CAG)6ctgctgctctcccctgaaagcttacttctgcagtctcagaagcta(CAG)8	7722742-7722828	CDS	-	PAC:18214546.CDS.12	18214546	scaffold_18	GCAACAGTCCCCACTCCTGTTGTTACAACAAAACCCATCACAGAGGGTGCAGCCACAGCCACATCAACAAATACAGCAACTATCACA	0
Unigene32632_All	(GAA)8	11712649-11712672	five_prime_UTR	+	PAC:18230518.five_prime_UTR.2	18230518	scaffold_11	AAGAAGAAGAAGAAGAAGAAGAAG	0.92
Unigene32617_All	(GGTTGA)6	6980543-6980578	CDS	+	PAC:18229614.CDS.10	18229614	scaffold_12	TCCATTGCATTAGCGGAGGTCATGTCAGATTCGACT	0.425
Unigene32617_All	(GGTTGA)6	3246695-3246730	CDS	-	PAC:18233706.CDS.9	18233706	scaffold_15	GCATGGTTGAGGTTGAGTTGCCGTGTTCTCCGCATC	0.475
Unigene32587_All	(GAG)6	22055740-22055757	CDS	-	PAC:18207295.CDS.1	18207295	scaffold_5	TAGAGGAGGAGGAGGATT	0.736842
Unigene32553_All	(CCAGAT)3	6643391-6643408	three_prime_UTR	+	PAC:18228818.three_prime_UTR.1	18228818	scaffold_9	TCCTGTTTCTTAAGAGTA	0.391304
Unigene3255_All	(CAC)8	6990488-6990511	CDS	-	PAC:18227922.CDS.1	18227922	scaffold_9	GTCCGCTACAACCACGTGTCAAGA	0.52
Unigene3255_All	(CAC)8	27069276-27069299	CDS	-	PAC:18236188.CDS.1	18236188	scaffold_1	GTCTGCCACAACTACGTGTGAGGA	0.375
Unigene32517_All	(CCTCT)4	7444700-7444719	CDS	-	PAC:18242859.CDS.1	18242859	scaffold_7	ATGGGAGGAGGAGTTAGTTC	0.0555556
Unigene32503_All	(TGT)6	23222385-23222402	CDS	-	PAC:18245815.CDS.1	18245815	scaffold_2	ACCTGTTGTTGTTGTTGT	0.833333
Unigene32475_All	(AC)11	3476099-3476120	CDS	+	PAC:18236501.CDS.1	18236501	scaffold_1	AGGATGCCATGGTTTTAGCACT	0.304348
Unigene32465_All	(TCT)6	13873128-13873145	CDS	-	PAC:18215507.CDS.1	18215507	scaffold_18	TGGCTCGTCTTCTCTTTT	0.545455
Unigene3243_All	(CAG)6	1860665-1860682	CDS	+	PAC:18245309.CDS.1	18245309	scaffold_2	AAGAACAGCAACAGCAAC	0.631579
Unigene32396_All	(AATTT)5	4510600-4510624	CDS	-	PAC:18207148.CDS.1	18207148	scaffold_5	TAGGCAGTGAACTTAGCGCCCCTCA	0.310345
Unigene32390_All	(TC)11	12165193-12165214	CDS	+	PAC:18247829.CDS.1	18247829	scaffold_8	TGTAACTTGGCATATAACAGAA	0.318182
Unigene32389_All	(ATAA)5	14826196-14826215	three_prime_UTR	-	PAC:18221356.three_prime_UTR.1	18221356	scaffold_13	TTAATAAAATAAATAAATAA	0.85
Unigene32338_All	(GCTGGT)3	25308128-25308145	CDS	-	PAC:18211033.CDS.6	18211033	scaffold_6	GCCGGAGCTGGTGCTGGT	0.888889
Unigene32304_All	(ACGGAG)3	11837294-11837311	CDS	-	PAC:18220853.CDS.1	18220853	scaffold_13	GCTTCTCCAATTCTGGTG	0.277778
Unigene3229_All	(CTT)7	12885012-12885032	five_prime_UTR	-	PAC:18223846.five_prime_UTR.1	18223846	scaffold_14	GCAACCAAACAAGAGGAGAGC	0.0243902
Unigene32264_All	(ATT)8	7011525-7011548	CDS	-	PAC:18239994.CDS.11	18239994	scaffold_10	AAGCCAATCCAGAATGGGCTTCTC	0.333333
Unigene32249_All	(AGC)6	83231-83248	five_prime_UTR	+	PAC:18226547.five_prime_UTR.1	18226547	scaffold_4	TTTGGTTTTGAACGCGGT	0.222222
Unigene32249_All	(AGC)6	366607-366624	CDS	+	PAC:18231048.CDS.1	18231048	scaffold_11	GCAGTGCCATTACTAATA	0.421053
Unigene32217_All	(CAG)7	14263134-14263154	CDS	-	PAC:18219882.CDS.1	18219882	scaffold_19	GGATCCAGTGCAGGGGAAGGC	0.434783
Unigene32217_All	(CAG)7	14241532-14241552	CDS	-	PAC:18221606.CDS.1	18221606	scaffold_13	TGCAGGGGAAGGCATTTCGGG	0.409091
Unigene32130_All	(ATTT)5	14830024-14830043	five_prime_UTR	+	PAC:18235990.five_prime_UTR.1	18235990	scaffold_1	TTTATTTTTTTATTTTTTTA	0.809524
Unigene32104_All	(ACAAAA)3	14919874-14919891	three_prime_UTR	-	PAC:18220670.three_prime_UTR.1	18220670	scaffold_13	CAAAAACAAATACAAAAT	0.842105
Unigene32101_All	(CT)11	15328900-15328921	five_prime_UTR	+	PAC:18219413.five_prime_UTR.1	18219413	scaffold_19	TTTACTCTTTACTCTTTAAAAT	0.363636
Unigene32057_All	(TAAAAA)3	15852339-15852356	three_prime_UTR	-	PAC:18216782.three_prime_UTR.1	18216782	scaffold_3	GCTGGAAACGCACGCTGC	0.227273
Unigene31987_All	(TCA)6	49680-49697	CDS	-	PAC:18213348.CDS.1	18213348	scaffold_6	CATCATCATCATCATCAT	0.894737
Unigene3193_All	(TTTGTA)3	3574383-3574400	five_prime_UTR	+	PAC:18232078.five_prime_UTR.1	18232078	scaffold_11	TATTTTGTATTTGTACTT	0.666667
Unigene31920_All	(TCTG)5(TC)10	12561867-12561906	five_prime_UTR	-	PAC:18243149.five_prime_UTR.1	18243149	scaffold_7	CTGTCTCTCTCTCTCTCTCTCTTGGAAGGAATATGAGACG	0.385965
Unigene31885_All	(GAAGCA)3	9017554-9017571	five_prime_UTR	+	PAC:18230184.five_prime_UTR.1	18230184	scaffold_12	ACGACCACTTCTTTTCTG	0.137931
Unigene31881_All	(GCTTCT)4	2138679-2138702	five_prime_UTR	+	PAC:18225366.five_prime_UTR.1	18225366	scaffold_4	TCTGCTTCTGAATCCTGTTTAAGA	0.592593
Unigene31880_All	(CCTGTC)3	25952607-25952624	CDS	+	PAC:18212616.CDS.17	18212616	scaffold_6	TCTCTGTCCCTAAGTGAT	0.5
Unigene31880_All	(CCTGTC)3	2445872-2445889	three_prime_UTR	+	PAC:18214947.three_prime_UTR.1	18214947	scaffold_18	TAAACGTCCCCCCTATAA	0.47619
Unigene31880_All	(CCTGTC)3	213516-213533	CDS	-	PAC:18246739.CDS.1	18246739	scaffold_2	CTGTCCCTGTCCCTGTCC	0.894737
Unigene31870_All	(CAG)8	22744968-22744991	CDS	+	PAC:18206621.CDS.1	18206621	scaffold_5	AGCAACAGCAACTGCATAGGCTAC	0.6
Unigene31870_All	(CAG)8	2787740-2787763	five_prime_UTR	-	PAC:18244350.five_prime_UTR.1	18244350	scaffold_2	TTTACTCTTTACTAAAGAATGACC	0.269231
Unigene31836_All	(AGCCAG)4	415830-415853	CDS	-	PAC:18229402.CDS.5	18229402	scaffold_12	GAAAATATAGACATCATCAACGTT	0.346154
Unigene31836_All	(AGCCAG)4	373484-373507	three_prime_UTR	-	PAC:18233285.three_prime_UTR.1	18233285	scaffold_15	ACACCACCATTGCTCATGGTGAGA	0.5
Unigene3181_All	(TCC)7	13551521-13551541	CDS	+	PAC:18249158.CDS.2	18249158	scaffold_8	TGTCTTGAAATATATCCTTGA	0.318182
Unigene31797_All	(ACACGG)3	17583756-17583773	three_prime_UTR	-	PAC:18216434.three_prime_UTR.1	18216434	scaffold_3	AGGACACGGACACAGACC	0.666667
Unigene31749_All	(GTG)6	10718754-10718771	CDS	-	PAC:18211398.CDS.1	18211398	scaffold_6	TGGTGAGGAGTGGAGGAG	0.684211
Unigene31749_All	(GTG)6	20366-20383	CDS	+	PAC:18215809.CDS.1	18215809	scaffold_308	ACCTGATGCAATCACTGA	0.3
Unigene31722_All	(GAAAA)4	421272-421291	five_prime_UTR	+	PAC:18244139.five_prime_UTR.1	18244139	scaffold_24	GAAAAGAAAAGAAAATTTCT	0.75
Unigene3170_All	(CTC)8	5853465-5853488	CDS	-	PAC:18217625.CDS.1	18217625	scaffold_3	TCCTCCTCCTCCTCCTCTTTCACC	0.8
Unigene31686_All	(TTTCTT)3	417992-418009	three_prime_UTR	+	PAC:18218481.three_prime_UTR.1	18218481	scaffold_22	GAAAATGACGAAGTGGAA	0
Unigene31618_All	(CAA)7	42678107-42678127	CDS	+	PAC:18238471.CDS.1	18238471	scaffold_1	AACAACAACAACAACATCAAC	0.863636
Unigene31600_All	(AGTACA)3	26718489-26718506	three_prime_UTR	-	PAC:18213509.three_prime_UTR.2	18213509	scaffold_6	AAGTAAAATGCTTGACGA	0.526316
Unigene31579_All	(TTGATG)3	6293085-6293102	CDS	-	PAC:18246115.CDS.1	18246115	scaffold_2	TGCAATGACTTCAAGCTG	0.409091
Unigene3156_All	(CCTCTC)3	13231585-13231602	CDS	+	PAC:18217646.CDS.1	18217646	scaffold_3	CTTCTTCCTCTTCCTCTC	0.833333
Unigene31501_All	(TGCTGT)3	6902628-6902645	five_prime_UTR	+	PAC:18242263.five_prime_UTR.1	18242263	scaffold_10	TGTTGTCGTCTTGTATAT	0.5
Unigene31501_All	(TGCTGT)3	13160827-13160844	CDS	-	PAC:18248314.CDS.1	18248314	scaffold_8	GTTGTTGATGAAGATGTC	0.631579
Unigene31487_All	(TTTA)5	8084907-8084926	five_prime_UTR	-	PAC:18232992.five_prime_UTR.1	18232992	scaffold_15	TTTATTTTTATTTTTTTACC	0.772727
Unigene31426_All	(TGGGGA)3	13933007-13933024	CDS	+	PAC:18249981.CDS.1	18249981	scaffold_16	GAGGCTGCAGATGAGGCT	0.578947
Unigene31305_All	(CCTTCA)3	19181447-19181464	CDS	+	PAC:18212702.CDS.1	18212702	scaffold_6	CACCTTCAATCTATCCCC	0.45
Unigene31305_All	(CCTTCA)3	19270663-19270680	CDS	+	PAC:18216411.CDS.1	18216411	scaffold_3	ATGGTGATGAAGAGTAGA	0.103448
Unigene31305_All	(CCTTCA)3	3178718-3178735	CDS	+	PAC:18235101.CDS.2	18235101	scaffold_1	TGGTTTTAGCAAAAGGGT	0.227273
Unigene31276_All	(ATG)6	10226211-10226228	CDS	-	PAC:18212404.CDS.1	18212404	scaffold_6	GTTGTTCAAAGAGAGCTC	0.277778
Unigene31276_All	(ATG)6	7040589-7040606	CDS	+	PAC:18250689.CDS.1	18250689	scaffold_16	ATGATGATGATGATGATC	0.944444
Unigene31271_All	(CAG)6	3236050-3236067	CDS	+	PAC:18225555.CDS.1	18225555	scaffold_4	GCAGCAGCAACAGCAACA	0.789474
Unigene31271_All	(CAG)6	5279340-5279357	CDS	+	PAC:18231855.CDS.1	18231855	scaffold_11	GCAGCAGCAACAGTAGCT	0.7
Unigene31201_All	(TTC)7	14507349-14507369	CDS	-	PAC:18229847.CDS.1	18229847	scaffold_12	TCTCTTCTTTCTTCTTCTTCT	0.727273
Unigene31201_All	(TTC)7	14299648-14299668	CDS	-	PAC:18233290.CDS.1	18233290	scaffold_15	TCTTCTTCTTCTTCTTCTCCT	0.863636
Unigene31129_All	(AAG)6	28932034-28932051	CDS	-	PAC:18234712.CDS.1	18234712	scaffold_1	GGGTCAGTGGATGAGAGG	0.388889
Unigene31040_All	(AG)10	12578846-12578865	five_prime_UTR	+	PAC:18242632.five_prime_UTR.1	18242632	scaffold_7	CCAGAGAGAGAGAGAGAGAG	0.9
Unigene31021_All	(TTC)10	11733811-11733840	five_prime_UTR	-	PAC:18230023.five_prime_UTR.1	18230023	scaffold_12	TCTTCCTCTTCTTCTTCTTTCAGTTAAGAG	0.588235
Unigene31021_All	(TTC)10	12437802-12437831	five_prime_UTR	-	PAC:18233964.five_prime_UTR.1	18233964	scaffold_15	TCTTCTTCTTCTTCTTCTTCTTTCTTTCTT	0.83871
Unigene31002_All	(CTCCCT)3	24873850-24873867	CDS	-	PAC:18207496.CDS.1	18207496	scaffold_5	CCTAAAAGCTGCAACAAA	0.0909091
Unigene31002_All	(AGGTGG)3	24874136-24874153	five_prime_UTR	-	PAC:18207496.five_prime_UTR.1	18207496	scaffold_5	AGCCAGTCGCTGTTTCCA	0.277778
Unigene31002_All	(AGGTGG)3	694463-694480	CDS	+	PAC:18245495.CDS.1	18245495	scaffold_2	GTTGTGGGGTGCTGTCTT	0.473684
Unigene310_All	(GGTTCT)3	2025836-2025853	CDS	+	PAC:18223841.CDS.2	18223841	scaffold_14	AGGAGCTCTTCTAAATCG	0.428571
Unigene310_All	(GGTTCT)3	9259689-9259706	CDS	+	PAC:18244697.CDS.1	18244697	scaffold_2	AGGGGGGGTATCAGGAGC	0.277778
Unigene30993_All	(CAC)6	11642180-11642197	CDS	-	PAC:18244194.CDS.3	18244194	scaffold_2	ACCACCACCACCACCACC	0.894737
Unigene30968_All	(AGATC)4	3357364-3357383	five_prime_UTR	-	PAC:18244815.five_prime_UTR.2	18244815	scaffold_2	TCGGAGTCCTCTCCCAGTTA	0.285714
Unigene30959_All	(AGGAAG)3	5575519-5575536	three_prime_UTR	-	PAC:18235848.three_prime_UTR.1	18235848	scaffold_1	TTATCCATCACCAGTCTG	0.277778
Unigene30735_All	(TTGCTG)3	9707614-9707631	CDS	+	PAC:18212373.CDS.1	18212373	scaffold_6	GATTCCTCCTCTTCACCA	0.35
Unigene30716_All	(CAC)6	6436805-6436822	CDS	-	PAC:18247502.CDS.1	18247502	scaffold_8	TTCATTACACCACCACCA	0.7
Unigene30697_All	(CCA)6	4752293-4752310	CDS	+	PAC:18244913.CDS.1	18244913	scaffold_2	TCCCAACACCACCACCAC	0.75
Unigene30654_All	(TCT)6	3877029-3877046	five_prime_UTR	-	PAC:18222399.five_prime_UTR.1	18222399	scaffold_14	CTTCTTTCTCTGTTACAG	0.578947
Unigene30631_All	(CTC)6	13917569-13917586	CDS	+	PAC:18251171.CDS.1	18251171	scaffold_16	TCCTCCTCCTCCTCCTCC	0.894737
Unigene3059_All	(TTATCA)3	14963874-14963891	three_prime_UTR	-	PAC:18245734.three_prime_UTR.1	18245734	scaffold_2	ACAAGAGACCATTTTATC	0.434783
Unigene3055_All	(AG)12	12087824-12087847	five_prime_UTR	-	PAC:18213350.five_prime_UTR.1	18213350	scaffold_6	GAGAGAGAGAGAGAGAGAGAGAGA	0.92
Unigene30522_All	(TTGCTG)4	17020672-17020695	CDS	+	PAC:18217082.CDS.1	18217082	scaffold_3	ACTCTCCATGACTATACATTTTCA	0.307692
Unigene30522_All	(TTGCTG)4	11684805-11684828	CDS	+	PAC:18226404.CDS.1	18226404	scaffold_4	TGTTGCTGTTGCTGTTGCTGGGGT	0.714286
Unigene30491_All	(AAT)6	12275836-12275853	five_prime_UTR	-	PAC:18219111.five_prime_UTR.1	18219111	scaffold_19	TAATAATCCAACAACGGC	0.55
Unigene30422_All	(GCC)6	1705204-1705221	three_prime_UTR	+	PAC:18207017.three_prime_UTR.1	18207017	scaffold_5	TAGCAGCAGCCGCCGCCG	0.7
Unigene30404_All	(ACA)6	13770316-13770333	CDS	+	PAC:18251359.CDS.1	18251359	scaffold_16	TAACAACAACAACAATGG	0.736842
Unigene30323_All	(AGAACC)3	3727710-3727727	CDS	-	PAC:18226157.CDS.9	18226157	scaffold_4	GAACCAGAACCAGAACCA	0.894737
Unigene30323_All	(AGAACC)3	5822975-5822992	five_prime_UTR	-	PAC:18231879.five_prime_UTR.2	18231879	scaffold_11	GAACCAGAACCAGAAGGC	0.842105
Unigene303_All	(TTGTCG)4	5844775-5844798	five_prime_UTR	+	PAC:18249724.five_prime_UTR.1	18249724	scaffold_8	CAGAAGGAAAATGGAGAGAGTTTT	0.21875
Unigene30281_All	(TCT)9	11301023-11301049	CDS	+	PAC:18243268.CDS.4	18243268	scaffold_7	CATGGCCCTGATGAGCTGTCAGACGCG	0.259259
Unigene30220_All	(TGT)6	6504241-6504258	CDS	-	PAC:18241022.CDS.1	18241022	scaffold_10	GTTGTTGTTGAAAGATGT	0.736842
Unigene30220_All	(TCT)7	6504641-6504661	CDS	-	PAC:18241022.CDS.1	18241022	scaffold_10	CTTCTTCTTCTTGATCTCGCA	0.6
Unigene30183_All	(AGCGGT)3	6345476-6345493	CDS	+	PAC:18213597.CDS.1	18213597	scaffold_6	AAGCGAAAGCGGTAGCAG	0.736842
Unigene30118_All	(GA)11	33854554-33854575	CDS	-	PAC:18234627.CDS.1	18234627	scaffold_1	ATATGTGAGGATGTTTGTGGCC	0.318182
Unigene30073_All	(GGGGAG)3	7877910-7877927	CDS	+	PAC:18206778.CDS.1	18206778	scaffold_5	TACGTGCAGCAGCCTTGA	0.277778
Unigene30045_All	(GCT)6	11717467-11717484	CDS	+	PAC:18230518.CDS.12	18230518	scaffold_11	TTGGAGGGCCAGCCAGAG	0.272727
Unigene30045_All	(GCT)6	35682979-35682996	CDS	+	PAC:18235329.CDS.13	18235329	scaffold_1	GCTCGCTTTGAGGGCCAG	0.4
Unigene30011_All	(CTT)6	4092435-4092452	CDS	-	PAC:18250711.CDS.1	18250711	scaffold_16	AGACGAGGAGCAACCTAT	0.142857
Unigene29965_All	(GCA)7	9114597-9114617	CDS	+	PAC:18248201.CDS.1	18248201	scaffold_8	GGAGACAGCAGCAGCAGCAGC	0.863636
Unigene29965_All	(AGAAAA)4	9120242-9120265	CDS	+	PAC:18248201.CDS.8	18248201	scaffold_8	ACAGAAAAGGAAAAGGAAAATGGA	0.692308
Unigene29965_All	(GCA)7	11566820-11566840	CDS	-	PAC:18242270.CDS.1	18242270	scaffold_10	CGGAAATGAGATCCACCAGCA	0.47619
Unigene29965_All	(AGAAAA)4	11562246-11562269	CDS	-	PAC:18242270.CDS.9	18242270	scaffold_10	AGGTTCCGGCAATGCATCATCTCC	0.333333
Unigene2993_All	(CTG)6	7911795-7911812	CDS	-	PAC:18223616.CDS.1	18223616	scaffold_14	ACACTGTGTGGAAGATTT	0.421053
Unigene2990_All	(TGG)6	20534585-20534602	five_prime_UTR	-	PAC:18236449.five_prime_UTR.1	18236449	scaffold_1	GGTGGTGGTGGTGGTGTG	0.894737
Unigene29769_All	(GAGGGA)3	8509188-8509205	five_prime_UTR	+	PAC:18230365.five_prime_UTR.1	18230365	scaffold_12	GGAGAGAGAGAGGGAGAG	0.666667
Unigene29717_All	(TTCTCT)3	16601694-16601711	CDS	+	PAC:18245576.CDS.1	18245576	scaffold_2	TCTCTTTCTCTTTCTCTT	0.894737
Unigene29711_All	(AT)13	7697217-7697242	three_prime_UTR	+	PAC:18225291.three_prime_UTR.1	18225291	scaffold_4	TATATATATATATATATATATATATA	0.925926
Unigene29696_All	(AAG)6	10929969-10929986	three_prime_UTR	-	PAC:18241071.three_prime_UTR.1	18241071	scaffold_10	AAGAAGAAGAAGAAGAAG	1
Unigene29696_All	(AAG)6	9772621-9772638	CDS	+	PAC:18249697.CDS.6	18249697	scaffold_8	GACAGCAACCAATATCTT	0.333333
Unigene2969_All	(GGA)6	11361106-11361123	CDS	-	PAC:18242771.CDS.1	18242771	scaffold_7	TGCAGAAACTGAATAGGA	0.5
Unigene2969_All	(GGA)6	16168851-16168868	CDS	+	PAC:18206353.CDS.1	18206353	scaffold_5	GAGGAGGAGGAGGAGGAA	0.894737
Unigene29634_All	(AAAAAT)3	20595278-20595295	three_prime_UTR	+	PAC:18245652.three_prime_UTR.2	18245652	scaffold_2	ACCTGCATTCTGTTTCTT	0.107143
Unigene29630_All	(GAGCCC)3	26509629-26509646	CDS	-	PAC:18213524.CDS.11	18213524	scaffold_6	GCAGCGATCCTTCTTGGT	0.307692
Unigene29593_All	(TTTTC)4	604422-604441	three_prime_UTR	-	PAC:18213729.three_prime_UTR.1	18213729	scaffold_6	TTTTTCTTTTTCTTTTTCTT	0.65
Unigene29591_All	(GAAAAA)3	6130324-6130341	three_prime_UTR	-	PAC:18211712.three_prime_UTR.2	18211712	scaffold_6	AAAAAGAAAACAATAATT	0.684211
Unigene29572_All	(GATTCG)3	12804884-12804901	three_prime_UTR	-	PAC:18250771.three_prime_UTR.1	18250771	scaffold_16	GTTTCAAAACAATTGAAA	0.363636
Unigene29549_All	(GGAGCC)3	12812614-12812631	CDS	-	PAC:18242436.CDS.4	18242436	scaffold_7	GAGCCGGTGCCGGTGCTG	0.736842
Unigene2954_All	(TC)10	2825762-2825781	five_prime_UTR	+	PAC:18208615.five_prime_UTR.1	18208615	scaffold_5	CTCTCTCTCTCTCTGAAGTC	0.695652
Unigene29493_All	(CTT)6	11590694-11590711	five_prime_UTR	+	PAC:18249350.five_prime_UTR.1	18249350	scaffold_8	CTCTTCTTCTTCAAGTTG	0.684211
Unigene29467_All	(AAG)6	9406601-9406618	five_prime_UTR	+	PAC:18245065.five_prime_UTR.1	18245065	scaffold_2	AGAAGAAGAAGAAGAAGA	0.894737
Unigene29446_All	(GCA)7	18454307-18454327	CDS	+	PAC:18216793.CDS.3	18216793	scaffold_3	GCCATCATCATCATCATCATC	0.608696
Unigene29446_All	(GCA)7	4867445-4867465	CDS	-	PAC:18236757.CDS.3	18236757	scaffold_1	CAGCAGCAGCAACAACAGCAG	0.818182
Unigene29354_All	(TCAGAA)4	18421763-18421786	CDS	-	PAC:18225627.CDS.1	18225627	scaffold_4	AGAACATTCATTACTACTGAACCA	0.482759
Unigene29354_All	(TCAGAA)4	374936-374959	CDS	-	PAC:18242858.CDS.1	18242858	scaffold_7	AGAATATTCATTTCTACTGAACCA	0.448276
Unigene29302_All	(TCC)6	24360593-24360610	CDS	+	PAC:18213012.CDS.1	18213012	scaffold_6	CTCTCCACCGTCCTTGGT	0.388889
Unigene29302_All	(TCC)6	829451-829468	CDS	+	PAC:18215486.CDS.1	18215486	scaffold_18	CTTGGTGGATTCCTCGGC	0.4
Unigene29279_All	(GAA)6	19483326-19483343	CDS	+	PAC:18207272.CDS.1	18207272	scaffold_5	GCATCCAGGGGACCAAGC	0.277778
Unigene29259_All	(GGGAGG)3	499610-499627	five_prime_UTR	-	PAC:18242480.five_prime_UTR.1	18242480	scaffold_7	AAAAAGAAAGCATTTTTA	0.153846
Unigene29218_All	(CAG)6ttccttcacatgtcaaggcagtcttctcaacaggctgttgcacagctaaatcttttgcaccagcaaaggctgctgcaatta(CAG)11	20047714-20047845	CDS	-	PAC:18207969.CDS.1	18207969	scaffold_5	GCAATGCCTCAGCAAAGGCCTCAATTACCACAACAATTTCAACAACAGAACTTACCTTTGAGATCTCCAGTAAAATCAGTATATGAACCTGGGATGTGTGCCCGTCGTCTCACAAATTACATGCATCAACAG	0.183333
Unigene29218_All	(CAG)6ttccttcacatgtcaaggcagtcttctcaacaggctgttgcacagctaaatcttttgcaccagcaaaggctgctgcaatta(CAG)11	5057869-5058000	CDS	+	PAC:18246947.CDS.1	18246947	scaffold_2	AGCAACAGCAGCAGCAGTTCCTTCACATGTCAAGGCAGTCTTCTCAGCAGGCTGTTGCACAACTAAATCTTTTGCATCAGCAAAGGCTGCTGCAGCAACAGCAACTTTTGAAGGCAATGCCACAGCAACGGC	0.2
Unigene2921_All	(CATC)5	21278047-21278066	three_prime_UTR	+	PAC:18225005.three_prime_UTR.1	18225005	scaffold_4	GACACAAAATGAACAAGGAA	0.318182
Unigene29194_All	(TCCAAT)4	13892721-13892744	five_prime_UTR	-	PAC:18241819.five_prime_UTR.1	18241819	scaffold_10	AGAACATTTGCTTTTGCTGGCTTA	0.346154
Unigene29185_All	(GGA)7	6171415-6171435	CDS	+	PAC:18241801.CDS.1	18241801	scaffold_10	CTCTCTTGCCTTTCCTGCGTA	0.0833333
Unigene29130_All	(CCTCCA)3	6658869-6658886	CDS	+	PAC:18208601.CDS.8	18208601	scaffold_5	CACCTCTTCCGTCGCAAC	0.526316
Unigene29130_All	(CCTCCA)3	6170791-6170808	CDS	+	PAC:18242479.CDS.9	18242479	scaffold_7	CACCTCCACCTCCACCTC	0.8
Unigene29112_All	(GGGGGA)3	12701687-12701704	CDS	-	PAC:18232581.CDS.5	18232581	scaffold_15	GGGAGGAGGAGGAGGAGG	0.736842
Unigene29110_All	(CTCCAC)4	1209857-1209880	CDS	-	PAC:18212008.CDS.3	18212008	scaffold_6	ACCTCCACCTCCACCTCCACCTCC	0.846154
Unigene29110_All	(CTCCAC)4	9398635-9398658	CDS	-	PAC:18243503.CDS.1	18243503	scaffold_7	CACCTCCACCTCCACCTCCACCTC	0.777778
Unigene29110_All	(CTCCAC)4	14426026-14426049	CDS	+	PAC:18220999.CDS.11	18220999	scaffold_13	TCCACCTCCACCTCCACCTCCACC	0.92
Unigene29110_All	(CTCCAC)4	1763177-1763200	CDS	+	PAC:18237784.CDS.1	18237784	scaffold_1	CACCTCCACCTCCACCTCCACCTC	0.777778
Unigene29110_All	(CTCCAC)4	5602835-5602858	CDS	-	PAC:18243366.CDS.1	18243366	scaffold_7	CACCTCCACCTCCACCTCCACCTC	0.777778
Unigene29110_All	(CTCCAC)4	1158029-1158052	CDS	-	PAC:18213901.CDS.3	18213901	scaffold_6	ACCTCCACCTCCACCTCCACCTCC	0.846154
Unigene29110_All	(CTCCAC)4	1363734-1363757	CDS	-	PAC:18213722.CDS.3	18213722	scaffold_6	ACCTCCACCTCCACCTCCACCTCC	0.846154
Unigene29110_All	(CTCCAC)4	1363740-1363763	CDS	-	PAC:18213722.CDS.3	18213722	scaffold_6	ACCTCCACCTCCACCTCCACCTCC	0.846154
Unigene29110_All	(CTCCAC)4	1363746-1363769	CDS	-	PAC:18213722.CDS.3	18213722	scaffold_6	ACCTCCACCTCCACCTCCACCTCC	0.846154
Unigene29110_All	(CTCCAC)4	1363752-1363775	CDS	-	PAC:18213722.CDS.3	18213722	scaffold_6	ACCTCCACCTCCACCTCCACCTCC	0.846154
Unigene29110_All	(CTCCAC)4	1363758-1363781	CDS	-	PAC:18213722.CDS.3	18213722	scaffold_6	ACCTCCACCTCCACCTCCACCTCC	0.846154
Unigene29110_All	(CTCCAC)4	1363812-1363835	CDS	-	PAC:18213722.CDS.3	18213722	scaffold_6	ACCTCCACCTCCACCTCCACCTCC	0.846154
Unigene29110_All	(CTCCAC)4	130120-130143	CDS	-	PAC:18214117.CDS.1	18214117	scaffold_21	TCCACCTCCACCTCCACCTCCACC	0.92
Unigene29110_All	(CTCCAC)4	130126-130149	CDS	-	PAC:18214117.CDS.1	18214117	scaffold_21	TCCACCTCCACCTCCACCTCCACC	0.92
Unigene29110_All	(CTCCAC)4	1470315-1470338	CDS	-	PAC:18223068.CDS.1	18223068	scaffold_14	TCCACCTCCACCTCCACCTCCACC	0.92
Unigene29110_All	(CTCCAC)4	1470321-1470344	CDS	-	PAC:18223068.CDS.1	18223068	scaffold_14	TCCACCTCCACCTCCACCTCCACC	0.92
Unigene29101_All	(GCT)7gcgg(CTGGGC)3	4528535-4528577	CDS	+	PAC:18233473.CDS.4	18233473	scaffold_15	AAGCCCTTCTAATTCTTGGATTGCAGCAACTGCACTGATAGTG	0.425532
Unigene29082_All	(TC)11	5964250-5964271	five_prime_UTR	+	PAC:18242854.five_prime_UTR.1	18242854	scaffold_7	CTCTCTCTCTCTCTCTCTCTCT	0.913043
Unigene29008_All	(GCT)7	17238750-17238770	three_prime_UTR	+	PAC:18232101.three_prime_UTR.1	18232101	scaffold_11	TGAAGTTAAAGAATTAAAAAT	0.304348
Unigene28990_All	(CAGGTG)3	1191201-1191218	CDS	+	PAC:18228398.CDS.1	18228398	scaffold_9	TTAGGACCCGCATGCAAG	0.35
Unigene28966_All	(TTTTGG)3	4620803-4620820	CDS	-	PAC:18248867.CDS.11	18248867	scaffold_8	TTTGGTTTTGGTTTTGGC	0.894737
Unigene28874_All	(TC)10	12678942-12678961	five_prime_UTR	+	PAC:18220022.five_prime_UTR.1	18220022	scaffold_19	CTCTCTTTCTCTCATATTAG	0.619048
Unigene28850_All	(CT)13	12777075-12777100	five_prime_UTR	+	PAC:18228439.five_prime_UTR.1	18228439	scaffold_9	ATTGATCTTTTCCCTAAACCCTGAAT	0.384615
Unigene28805_All	(GGT)7	8516177-8516197	five_prime_UTR	-	PAC:18236700.five_prime_UTR.1	18236700	scaffold_1	TGGTGGTAAATTCAGTACTCT	0.434783
Unigene28753_All	(CTC)6	10815517-10815534	CDS	+	PAC:18240629.CDS.1	18240629	scaffold_10	TCCTCCTCCTCCTCATCA	0.842105
Unigene2874_All	(TCCCTC)3	14460075-14460092	CDS	-	PAC:18245686.CDS.1	18245686	scaffold_2	GGAGCCAAAGTTTCGGAC	0.277778
Unigene2874_All	(TCCCTC)3	7900070-7900087	CDS	-	PAC:18223893.CDS.1	18223893	scaffold_14	TTGAAGGAGGGCCATCAG	0.178571
Unigene28723_All	(TCTCGG)4	10928988-10929011	CDS	+	PAC:18214473.CDS.1	18214473	scaffold_18	TTTCGTCGAATCAAACCCCGTTGG	0.5
Unigene28721_All	(CT)13	15259344-15259369	CDS	+	PAC:18246103.CDS.1	18246103	scaffold_2	GCTTTCCTTTTCTTCTTCGAAGCTGA	0.346154
Unigene28708_All	(GT)11	7785397-7785418	five_prime_UTR	+	PAC:18225338.five_prime_UTR.1	18225338	scaffold_4	GCAAGATCAATTTGATTGGAAC	0.227273
Unigene28703_All	(TCC)6	12375922-12375939	CDS	-	PAC:18211288.CDS.1	18211288	scaffold_6	CCTCCTCCTCCTCCTCTT	0.842105
Unigene28683_All	(GGC)6	12511861-12511878	CDS	-	PAC:18220074.CDS.1	18220074	scaffold_19	TTATGGGCTCCATATCTA	0.2
Unigene28683_All	(GGC)6	12123072-12123089	five_prime_UTR	-	PAC:18221392.five_prime_UTR.1	18221392	scaffold_13	GGTTTGAATCATTATTGA	0.166667
Unigene28683_All	(GAA)12	12121983-12122018	CDS	-	PAC:18221392.CDS.2	18221392	scaffold_13	GCGGCAGCAGCCGGAGTGCCATCAATGCAAAGGGTG	0.388889
Unigene28539_All	(CGG)6	8457415-8457432	CDS	+	PAC:18233418.CDS.5	18233418	scaffold_15	TGTTCGGCGGTCACTGAT	0.45
Unigene28539_All	(AT)11	8458188-8458209	CDS	+	PAC:18233418.CDS.6	18233418	scaffold_15	ATGGCCATGACGGAGTGGTAGG	0.347826
Unigene28525_All	(CTT)6	10026945-10026962	CDS	-	PAC:18234943.CDS.1	18234943	scaffold_1	CAAAGTTGCATCATCTTC	0.391304
Unigene28521_All	(GTG)8	15452143-15452166	CDS	-	PAC:18244986.CDS.1	18244986	scaffold_2	GTGGTGGTGGTGGTGGTGGCGGCG	0.916667
Unigene28521_All	(AC)11	15448805-15448826	three_prime_UTR	-	PAC:18244986.three_prime_UTR.1	18244986	scaffold_2	CACACACACACAAGCAACTGTA	0.608696
Unigene28521_All	(GTG)8	8478885-8478908	CDS	-	PAC:18222653.CDS.1	18222653	scaffold_14	GTGGTGGTGGTGGTGGTGGTGGCG	0.958333
Unigene28512_All	(AGAA)5	4158597-4158616	CDS	-	PAC:18245860.CDS.5	18245860	scaffold_2	ATATCTGTTTGTCTTTCTTC	0.0555556
Unigene2851_All	(CCGCCA)3	2667836-2667853	five_prime_UTR	+	PAC:18247528.five_prime_UTR.1	18247528	scaffold_8	CTAATCCGCCACCGCCAC	0.565217
Unigene28495_All	(TGG)6	1912212-1912229	CDS	-	PAC:18211493.CDS.4	18211493	scaffold_6	GGTGGTGGTGGTGGTGGT	0.894737
Unigene28495_All	(TGG)6	1912266-1912283	CDS	-	PAC:18211493.CDS.4	18211493	scaffold_6	GGCGGTGGTGGCGGTGGT	0.789474
Unigene28495_All	(TGG)6	1426020-1426037	three_prime_UTR	+	PAC:18250892.three_prime_UTR.2	18250892	scaffold_16	GGTGGTGGTGGTGGTGGT	0.894737
Unigene28479_All	(ACC)7	9468119-9468139	CDS	+	PAC:18208411.CDS.1	18208411	scaffold_5	CAACAAACACCGTCCAAGACG	0.590909
Unigene28479_All	(ACC)7	12814238-12814258	five_prime_UTR	-	PAC:18242436.five_prime_UTR.1	18242436	scaffold_7	AAACCCTAGAAAATAGTGAGT	0.285714
Unigene284_All	(AGA)10	9585813-9585842	CDS	+	PAC:18249219.CDS.1	18249219	scaffold_8	CTTGAGTTTGAACAATTCCACCACTTCCAC	0.243243
Unigene28393_All	(TCA)7	24341079-24341099	CDS	-	PAC:18234368.CDS.9	18234368	scaffold_1	CATCATCGTCATCATCTACAT	0.772727
Unigene28393_All	(TCA)7	4656961-4656981	CDS	-	PAC:18227867.CDS.3	18227867	scaffold_9	GCTCATCATCATCATCATCAT	0.826087
Unigene28347_All	(GGT)7	6504943-6504963	CDS	+	PAC:18207493.CDS.1	18207493	scaffold_5	GGAGAGAGAGAGGGTGGTGGT	0.666667
Unigene28235_All	(CTG)6	13924717-13924734	five_prime_UTR	-	PAC:18237080.five_prime_UTR.1	18237080	scaffold_1	TAACATAACCCCCTCCCC	0.277778
Unigene2823_All	(AG)11	17747038-17747059	CDS	+	PAC:18226758.CDS.4	18226758	scaffold_4	CTGTTTGGGTTGCCAAAGTCCA	0.227273
Unigene28206_All	(TGC)6	17815464-17815481	CDS	+	PAC:18206930.CDS.1	18206930	scaffold_5	GAATCGTCTCGATCTTCC	0.333333
Unigene28206_All	(TGC)6	14199974-14199991	CDS	+	PAC:18242535.CDS.1	18242535	scaffold_7	ATCGTCTCGATCTTCCGC	0.444444
Unigene28195_All	(ATATAC)3	1425711-1425728	three_prime_UTR	-	PAC:18233388.three_prime_UTR.1	18233388	scaffold_15	TATACATATACATATACA	0.894737
Unigene28144_All	(GAAAAA)3	25911650-25911667	three_prime_UTR	+	PAC:18239234.three_prime_UTR.1	18239234	scaffold_1	TCAAAATTGCAAGAAAAA	0.666667
Unigene28045_All	(TTC)6	25334200-25334217	CDS	+	PAC:18206754.CDS.1	18206754	scaffold_5	CCACCACTTCCAGTCACA	0.4
Unigene28032_All	(GAT)7	820240-820260	five_prime_UTR	-	PAC:18224190.five_prime_UTR.1	18224190	scaffold_14	ATGATGATGATGACGATGATG	0.863636
Unigene28022_All	(CAGAGA)3	3921887-3921904	CDS	-	PAC:18246108.CDS.1	18246108	scaffold_2	CTTGATTTTCACTTGAAC	0.166667
Unigene28008_All	(GGAGAG)3	12417161-12417178	five_prime_UTR	-	PAC:18224181.five_prime_UTR.1	18224181	scaffold_14	GGGAGTCTGCGAGTGGAA	0.526316
Unigene27973_All	(TCATC)4	5991935-5991954	five_prime_UTR	-	PAC:18212586.five_prime_UTR.1	18212586	scaffold_6	TCTTCTGAGAGCAGATAGAT	0.45
Unigene27925_All	(GAGCTG)3	5114229-5114246	CDS	+	PAC:18220512.CDS.2	18220512	scaffold_13	AGTGACTCGCCAACAACT	0.315789
Unigene27866_All	(CT)12	3828389-3828412	CDS	-	PAC:18217469.CDS.1	18217469	scaffold_3	CTTCTAATGCCCTCCTTCTAAACA	0.413793
Unigene27866_All	(CT)12	10354-10377	CDS	-	PAC:18232389.CDS.1	18232389	scaffold_599	CTTCTAATGCCCTCCTTCTAAACA	0.413793
Unigene27860_All	(ATT)8	18623313-18623336	CDS	-	PAC:18232220.CDS.1	18232220	scaffold_11	ACGCCCGACTGCCTTGTTTTTGCA	0.291667
Unigene27851_All	(TGTTTC)3tgttgctgttgtagaa(GAG)7	9641324-9641378	CDS	-	PAC:18247862.CDS.1	18247862	scaffold_8	GTTTCTGTTTCTGTTGATGTCGTCGTCGTCGTTGTTGAGGATGAAGGAGAAGGAG	0.732143
Unigene27851_All	(TGTTTC)3tgttgctgttgtagaa(GAG)7	11078005-11078059	CDS	+	PAC:18239625.CDS.1	18239625	scaffold_10	TCTGCTAGCAATTTAACAGTGATATCCATCTCCCCCGGCTTCATCACCCTAACCA	0
Unigene27828_All	(GATGAG)4	10186542-10186565	CDS	+	PAC:18214972.CDS.1	18214972	scaffold_18	ATGAGGATGGGGATGGGGATGAGG	0.84
Unigene27755_All	(GGT)7	8688133-8688153	CDS	-	PAC:18212688.CDS.1	18212688	scaffold_6	ATGGTAAATGCAGTGAAATGG	0.478261
Unigene27755_All	(GGT)7	14070035-14070055	CDS	-	PAC:18250522.CDS.1	18250522	scaffold_16	CCTCCCTGATGGCACCGATGC	0.32
Unigene27647_All	(GAG)9	21673483-21673509	CDS	+	PAC:18234475.CDS.1	18234475	scaffold_1	GAGGAGGAGGAGGAGGAGGAGGAGGAG	1
Unigene27625_All	(GCG)6	11158480-11158497	five_prime_UTR	-	PAC:18214496.five_prime_UTR.1	18214496	scaffold_18	CGGCGGCGGCGGCGGCGG	0.894737
Unigene27617_All	(TC)10	2345929-2345948	CDS	-	PAC:18246437.CDS.1	18246437	scaffold_2	AGACGAGAAAATGAGAAAGA	0.0277778
Unigene27609_All	(ATT)8	25461244-25461267	three_prime_UTR	+	PAC:18207895.three_prime_UTR.1	18207895	scaffold_5	TTATTATTATTATTTAGGATTTGT	0.76
Unigene27594_All	(AAAAAC)3	10118530-10118547	five_prime_UTR	-	PAC:18242972.five_prime_UTR.1	18242972	scaffold_7	AACACAAAAAAACCTCTC	0.521739
Unigene27497_All	(AG)11	7367159-7367180	three_prime_UTR	-	PAC:18212820.three_prime_UTR.1	18212820	scaffold_6	ATGGGGGGAGAGAAAAAACAGA	0.5
Unigene27485_All	(TGCCAG)3	14423441-14423458	CDS	-	PAC:18230116.CDS.1	18230116	scaffold_12	AAGGCGGAACAATCTGGT	0.222222
Unigene27485_All	(TGCCAG)3	14172419-14172436	CDS	-	PAC:18233918.CDS.1	18233918	scaffold_15	AGACATAGCCAAAGCTTA	0.5
Unigene2744_All	(GAGGAA)3	18399088-18399105	CDS	+	PAC:18231022.CDS.3	18231022	scaffold_11	AGGAAGAGGAAGAGGAAC	0.894737
Unigene2744_All	(GAGGAA)3	47243568-47243585	CDS	+	PAC:18236030.CDS.3	18236030	scaffold_1	AGGAGGAAGAAGAGGAAA	0.789474
Unigene27345_All	(CCGCCT)3	7255937-7255954	CDS	+	PAC:18216617.CDS.1	18216617	scaffold_3	CGCCTCCGCCTCCGCCTC	0.894737
Unigene27337_All	(TTA)7	5632869-5632889	three_prime_UTR	-	PAC:18208715.three_prime_UTR.1	18208715	scaffold_5	TGTTATTATTATTATTATTAT	0.863636
Unigene27322_All	(TGATGC)3	524725-524742	five_prime_UTR	-	PAC:18237923.five_prime_UTR.1	18237923	scaffold_1	GATGCTGGGTGGCAGAGA	0.526316
Unigene27315_All	(CCT)6	14162924-14162941	CDS	+	PAC:18249764.CDS.1	18249764	scaffold_8	CTCCTCCTCCTCCTCCTC	0.894737
Unigene27306_All	(GTC)6	20846365-20846382	CDS	-	PAC:18247005.CDS.21	18247005	scaffold_2	TCATCGTCATCGTCATCA	0.736842
Unigene273_All	(GAGTGC)3	7515997-7516014	five_prime_UTR	+	PAC:18246908.five_prime_UTR.1	18246908	scaffold_2	TCTAAGATTATGAAAGCA	0.304348
Unigene27213_All	(TCT)7	2124061-2124081	three_prime_UTR	+	PAC:18228477.three_prime_UTR.1	18228477	scaffold_9	CTTCTTCTTCTTCTTCTTCTT	0.909091
Unigene27177_All	(GGAGCT)3	23927416-23927433	CDS	-	PAC:18237346.CDS.1	18237346	scaffold_1	GAGCTGGAGCTGAAGTGG	0.736842
Unigene27175_All	(TTCCTT)3	23073419-23073436	five_prime_UTR	-	PAC:18245945.five_prime_UTR.1	18245945	scaffold_2	CCTTTTCCTTTTCCTTTT	0.8
Unigene27094_All	(AGAAGG)3	1257996-1258013	five_prime_UTR	-	PAC:18250336.five_prime_UTR.1	18250336	scaffold_16	CCAATCAATCATTGGTTC	0.222222
Unigene27065_All	(GGCGAA)4	368095-368118	CDS	+	PAC:18243028.CDS.1	18243028	scaffold_7	AGGCGAAGAGGTTGAATGAATCTA	0.40625
Unigene27043_All	(AAAT)6	12224639-12224662	CDS	+	PAC:18206501.CDS.1	18206501	scaffold_5	AAGATCCTACTCCTCGATCTTCAC	0.291667
Unigene27041_All	(TTTCCT)3	3016509-3016526	CDS	-	PAC:18214281.CDS.4	18214281	scaffold_18	TTCCTTTTCCTTTTCCTT	0.894737
Unigene26999_All	(ACACAA)3	701352-701369	CDS	+	PAC:18243756.CDS.2	18243756	scaffold_7	CATCACGAGTAAACTCAG	0.444444
Unigene26999_All	(ACACAA)3	705958-705975	CDS	+	PAC:18243276.CDS.2	18243276	scaffold_7	CATCACGAGTAAACTCAG	0.444444
Unigene26999_All	(ACACAA)3	713454-713471	CDS	+	PAC:18242876.CDS.2	18242876	scaffold_7	CATCACGAGTAAACTCAG	0.444444
Unigene26973_All	(AG)11ggtaagggaagttttggtgatgttta(AAAAG)4	17234727-17234794	five_prime_UTR	+	PAC:18232101.five_prime_UTR.1	18232101	scaffold_11	ACTTGACTCTCTCCCTCTCCCCACTCACTTTTCCTTGATATTAAATTTGCGATTCTTGAAGCTGAGGA	0
Unigene26957_All	(TGCCTG)3	23109317-23109334	CDS	-	PAC:18225609.CDS.7	18225609	scaffold_4	AGAAGAATAAGAATGCCT	0.24
Unigene26954_All	(ACCGCT)3	9083993-9084010	CDS	+	PAC:18229828.CDS.2	18229828	scaffold_12	GAGAGGAGAAACAGTGGT	0.222222
Unigene26940_All	(AG)13	7460919-7460944	CDS	+	PAC:18231003.CDS.1	18231003	scaffold_11	CCCATTTTTCAAGATATTGTAGCCTT	0.170732
Unigene26909_All	(CTT)7	6297209-6297229	CDS	-	PAC:18223559.CDS.1	18223559	scaffold_14	GAGTTGGAGGCTGCTACTGGT	0.225806
Unigene26898_All	(TCTTCA)3	39417444-39417461	CDS	-	PAC:18235862.CDS.1	18235862	scaffold_1	TTCTTCTTCATCATCATC	0.7
Unigene26897_All	(GAG)6	21963741-21963758	three_prime_UTR	+	PAC:18211702.three_prime_UTR.1	18211702	scaffold_6	AAGAAGAAGAAGAAGAGG	0.611111
Unigene26897_All	(GAG)6	6018926-6018943	three_prime_UTR	+	PAC:18250795.three_prime_UTR.1	18250795	scaffold_16	TGGAGATTTTGAAAGAAG	0.277778
Unigene26879_All	(CTCC)5	10892112-10892131	CDS	-	PAC:18250529.CDS.1	18250529	scaffold_16	CCACACCCCTTTTCGACAAG	0.391304
Unigene26864_All	(GAG)6	21963774-21963791	three_prime_UTR	+	PAC:18211702.three_prime_UTR.1	18211702	scaffold_6	GTTGATGGGAAATCAGTT	0.388889
Unigene26863_All	(CTG)7	4270342-4270362	CDS	-	PAC:18216904.CDS.4	18216904	scaffold_3	AAGATAAAATTGTTGCTGCTG	0.571429
Unigene26863_All	(CTG)7	22595796-22595816	CDS	-	PAC:18224526.CDS.3	18224526	scaffold_4	TGCTGCTGCTGCTGCTGACCA	0.818182
Unigene26837_All	(GTG)9	3715944-3715970	CDS	+	PAC:18220237.CDS.1	18220237	scaffold_13	AATAGGTGCTGGTGCATTATCTGAAGG	0.448276
Unigene26814_All	(GAGAGG)3	21312270-21312287	CDS	+	PAC:18241745.CDS.1	18241745	scaffold_10	ATCTCCTCAGATTCTCCC	0.12
Unigene26781_All	(CT)13	15014620-15014645	three_prime_UTR	+	PAC:18220955.three_prime_UTR.1	18220955	scaffold_13	AAGAAGAAAACCAGTATAACCCCACG	0.189189
Unigene26755_All	(GAA)6	3548362-3548379	five_prime_UTR	-	PAC:18226805.five_prime_UTR.1	18226805	scaffold_4	AAGAAGAAGAAGAAGAAT	0.894737
Unigene26743_All	(AAC)6	2005980-2005997	CDS	+	PAC:18222698.CDS.7	18222698	scaffold_14	ACAACAACAACAATAATC	0.789474
Unigene26741_All	(GAG)6	7093261-7093278	CDS	+	PAC:18208410.CDS.4	18208410	scaffold_5	ATGAGGAGGAGGAGGATT	0.789474
Unigene26730_All	(CCT)9	11289756-11289782	CDS	-	PAC:18251092.CDS.1	18251092	scaffold_16	GAGGGGTTGTATAGGAGAAATTTTGTG	0.0425532
Unigene26706_All	(GA)11	9718795-9718816	five_prime_UTR	+	PAC:18248218.five_prime_UTR.1	18248218	scaffold_8	TTGTTACCACACAATAAAAGCA	0.272727
Unigene26690_All	(TTC)10	11733811-11733840	five_prime_UTR	-	PAC:18230023.five_prime_UTR.1	18230023	scaffold_12	TCTTCCTCTTCTTCTTCTTTCAGTTAAGAG	0.588235
Unigene26690_All	(TTC)10	12437802-12437831	five_prime_UTR	-	PAC:18233964.five_prime_UTR.1	18233964	scaffold_15	TCTTCTTCTTCTTCTTCTTCTTTCTTTCTT	0.83871
Unigene2669_All	(CCA)6	20115151-20115168	five_prime_UTR	-	PAC:18218111.five_prime_UTR.1	18218111	scaffold_3	TTTGAAGCATCTTAGAGA	0.277778
Unigene26630_All	(GTCATC)3	11215844-11215861	CDS	+	PAC:18216354.CDS.1	18216354	scaffold_3	TTGTTTCCAACTTGTGGG	0.272727
Unigene26617_All	(TTCCC)4	6456665-6456684	CDS	-	PAC:18213278.CDS.1	18213278	scaffold_6	CCCAGGCATCATGAACGCCG	0.25
Unigene26580_All	(GAG)7	2933353-2933373	three_prime_UTR	+	PAC:18242154.three_prime_UTR.1	18242154	scaffold_10	ATATTACATGACATGATACAT	0.238095
Unigene26577_All	(TAGTAA)3	7562129-7562146	CDS	+	PAC:18225485.CDS.2	18225485	scaffold_4	AGTAATAGTAATAGTAAT	0.894737
Unigene26553_All	(GGA)7	233467-233487	CDS	+	PAC:18207252.CDS.1	18207252	scaffold_5	AGAAAGAGGAGGCGGAGGAGG	0.772727
Unigene2655_All	(AGA)8	14305491-14305514	five_prime_UTR	+	PAC:18211998.five_prime_UTR.1	18211998	scaffold_6	GAAGAAGAAGAAGAAGAAGAAGAA	0.92
Unigene2651_All	(TC)10	4019893-4019912	five_prime_UTR	+	PAC:18206872.five_prime_UTR.1	18206872	scaffold_5	TTAGAAGAAGAAGCAACAAA	0.0263158
Unigene26499_All	(GAGAAG)4	12617249-12617272	CDS	+	PAC:18240377.CDS.1	18240377	scaffold_10	GAGAAGGAGAAGGAGAAGGAGAAG	1
Unigene26487_All	(CCA)6	3629573-3629590	CDS	+	PAC:18219402.CDS.1	18219402	scaffold_19	AGCCCTATAATCACCAGC	0.5
Unigene26483_All	(AAG)6	7129176-7129193	CDS	-	PAC:18221629.CDS.1	18221629	scaffold_13	AGAAGAAGAAGAAGGAAT	0.789474
Unigene26420_All	(GAT)6	1223686-1223703	three_prime_UTR	+	PAC:18217537.three_prime_UTR.1	18217537	scaffold_3	TGCTGATGAGTATTGATT	0.65
Unigene26408_All	(CAG)8	14052629-14052652	CDS	+	PAC:18243562.CDS.2	18243562	scaffold_7	AGCAGCAGCAGCAGCAGCAGCAGT	0.92
Unigene26398_All	(GGAAGG)3	41496306-41496323	CDS	-	PAC:18238083.CDS.18	18238083	scaffold_1	CTGGCTCCACATCCACCA	0.0625
Unigene26398_All	(GAC)6	41494705-41494722	CDS	-	PAC:18238083.CDS.20	18238083	scaffold_1	AGAGCTGCTGCAAGGGGA	0.222222
Unigene26384_All	(ATC)7	7222351-7222371	CDS	-	PAC:18206013.CDS.2	18206013	scaffold_5	GGAAGTATCAAAAGTGTAGCT	0.333333
Unigene26374_All	(TGGGGG)3	13470569-13470586	CDS	-	PAC:18211362.CDS.1	18211362	scaffold_6	ATCTACTCTCGTGTCATA	0.115385
Unigene26345_All	(TTC)6	2729647-2729664	CDS	+	PAC:18222585.CDS.1	18222585	scaffold_14	TCACTTTCTTCTTCTTCT	0.736842
Unigene26315_All	(CTT)6	17140351-17140368	CDS	-	PAC:18241624.CDS.1	18241624	scaffold_10	TCACTCTATTGGTTTTCA	0.421053
Unigene26281_All	(ATTCAT)3	4308404-4308421	CDS	+	PAC:18207151.CDS.3	18207151	scaffold_5	TAACATATGACAGGTCCG	0.473684
Unigene26277_All	(TTCAC)4	18289848-18289867	CDS	+	PAC:18213246.CDS.1	18213246	scaffold_6	AACGCGATGGTGCAAAGAAG	0.3
Unigene26219_All	(ATG)6	2608116-2608133	CDS	+	PAC:18225346.CDS.1	18225346	scaffold_4	TTATGATGATGATGATGA	0.8
Unigene26219_All	(ATG)6	4527408-4527425	CDS	+	PAC:18231433.CDS.2	18231433	scaffold_11	ATGAGAATGAGGTTCAGC	0.611111
Unigene26216_All	(AGC)6	7560999-7561016	five_prime_UTR	-	PAC:18242107.five_prime_UTR.1	18242107	scaffold_10	CCTTAAATGGGATCCAGT	0.304348
Unigene26202_All	(TCC)7	12067541-12067561	CDS	-	PAC:18213706.CDS.2	18213706	scaffold_6	TGGAAGGTACAGAGAGGAGCT	0.0789474
Unigene26186_All	(GAAGAG)4	13228067-13228090	CDS	+	PAC:18217805.CDS.1	18217805	scaffold_3	AAGAGGAAGAGGAAGAAGAAATGT	0.8
Unigene26147_All	(GGTATC)3	4629780-4629797	CDS	-	PAC:18249693.CDS.2	18249693	scaffold_8	GTATCCGTATCCGTATCC	0.789474
Unigene26106_All	(ACACCA)4	3302491-3302514	CDS	-	PAC:18233570.CDS.1	18233570	scaffold_15	ACGCTAATTCTAATAGTAATGACA	0.541667
Unigene261_All	(CAGCAA)3	2383952-2383969	five_prime_UTR	+	PAC:18216398.five_prime_UTR.1	18216398	scaffold_3	TACAGACACAGCAAAGCC	0.5
Unigene261_All	(CAGCAA)3	10055332-10055349	CDS	+	PAC:18247540.CDS.12	18247540	scaffold_8	AGCAACAGCAACAACCAT	0.789474
Unigene261_All	(CAGCAA)3	10589388-10589405	CDS	-	PAC:18241621.CDS.12	18241621	scaffold_10	TCATGCTCTTCTACAAAG	0.421053
Unigene26067_All	(CT)11	4906561-4906582	CDS	-	PAC:18243381.CDS.1	18243381	scaffold_7	CATTTGGACAACCAAATCCGCA	0.272727
Unigene26045_All	(CAA)7	11414963-11414983	CDS	-	PAC:18231600.CDS.2	18231600	scaffold_11	TCAGCAATTGAATTCTTACAA	0.5
[truncated: 1,153 more rows]
